# Supplementary material for: A Preliminary Study of the Virome of the South American Free-Tailed Bats (Tadarida brasiliensis) and Identification of Two Novel Mammalian Viruses
Source: Viruses. 2020 Apr 9;12(4):422. doi: 10.3390/v12040422 (PMC7232368; doi:10.3390/v12040422)
Supplement: Supplementary file 1 [file viruses-12-00422-s001.zip › Supplementary Data 1.fasta]

>0
GTCCTTGGTCTGTTTGGAGAAGTTGAGGACGGCGCGCGCTACGCCTTTGAGGGCGGTGTCGGCGCAGTCCCCGGCCCCCTGACCTCTGCCGCATCGAGTGGATGCCACCGCATGATCCGCGAATACAACGCCGCTCTGATCACCAGCGCACGCGACGTTGTGACTCTGCTCGACGGGTAATGAGCTCGTGGCACTTGACACCGCGGACGGATTTCTCCTAAGCACCCACCCTCGCGCTACCATCGCCGAAGACCACACAAGCCATCAGTAGCTCAGCGGATAGAGCGCCTTCTTGCTAAGTCGGATGTCGGGGGTTCGAATCCCTCCTGATCTTGAAGGCCCCCGATGCCATGCGCTCGGGGGCCTTACCTCTCCCCACTCGCGCGACCGAGGATGAGCCGATGACGAAGAAGCCTGACGAGATCTCGATCGACCCCGTCTCCCCGGAGTACGTCGTCACGGTCGCCCGCGCGGTGCTCGCCGTCGACCACCAGGACATCCGAACCACCCCCGTCGGGCGTACCGTCATCGGCTGGGTGCTCGCCGCTCACGACCAGATCCACGCGGTCGGGGAGATGACACGAGACGGACGCAAGAGCGCCACCGGGCCGAACACCCGCACGGTGATGGAGGTCACCCTGCGCCTGATGTGGTTGCTCAGCCTCGACGACCGATCATCAGGGCTCCGCGCCCAGTTCGACGTAGAGGCGAACTACGCGAACCAGCACCCCGGGAACCTCCAGGCAATGGGCCTTCCCGTCACCATTATCGAGACCACCCCCGAGATCGACCTTGAGCAGTTCGGGCCTCTCGACACCGCCCTCAAAGGCGTAGCGCGCGCCGTCCTCAACTTCTCCAAACAGACCAAGGACGCAGGCGGCTTCTACGACATGTGGTGGAAGACAACACAGTTCTCACACGCGACGGCAGCGCTCGCCGACGCCTACGCGCCCGTGTCCGCGTTCGGGATCTTCAGCACCCCTGACGAGCCGATCGACTGGTCAGGGCACCTCAACGCGATCTCGATGGTCATCTGCGCCGTCGCGGGGCAGATCCTCACGGAAGAAGGACTCCCCCCCGACATGGCGCGGATCTTCTTCAACGCGTCAGCAACCGCCTGACCCGCCAGAAGCGCCGGTCAGTAGGTGTCAGCTGTCCAATGGATGAACTCACGATCTTGCTCGTCGATGCGGTAGCGGACGCCGATCGCATCTAGCCAGGCACCCAGCATCTCGGCGAGTTCAGCGAGCGATGTCGCGAGGGCTTCGCTGGCTGTCGGAGTGGTGGCGGGTTCGAGGCGATTGAACGCCCCCGACCACCTGGCCCACCACCCATCTCCCAGATAGCGGTTCCAGTGCTCCGGAAGGGGATCCGGCGTAATGGCGTTGCCGTCGGCGTCGACACCGAGTTCAGCCGAGAGATAGGCGATCAGACGAACGAACCCCATCAACGCAGTCAGCGTGCGATCGCGCGCCATGATGATGTCCGACCGCCAGCTGCGCTGCGACTCCTCAAGTGCGGCCCGGAGATGCTCGAGCTCATACTCGATCGATTCACTCTTCCTGAGTGGCGTCGGAGCATGGATAGCCGTATCACGCTCGATTCGGTGATCGTCGATGTACGCCCCAACCGTTCCCCGCCACTGCGAGGCGGTCGGAGAGAGCCCTTCGAGGTCGTCGAATGTGTCGCTGTGCTCGGCCCGCGAGATCAACGCCACATGCCCCGCCTCGTGACGGGCAAGGTGTCGAGCCGATGCGATCGCCATGTCGAACCCTCGCCGATACTCCTCCGGCGTCTCCGGTGTCTCCAAGTCCTCCGGGAACATCAGGATGGCGGACACGTCAATCACGATGTCGAGGACACCATCACTGCTCCTCAGCGTCCGGCCGCCCACAACGCCAGCTCCGCGGTCAGTGGAGTACCCGCTCGCACGCCCTTCAATGCGATCCGTGCTTGCAACCATGTCGCCCGTCAGAGTGAGCCGCCACCGCGCATCAGCAGGCACTACCGCCAGAATCTCTTGCACCATCGAGTTCAATCCATCGAGCTCCTGCAGGAGGAAGAGCAACAGCGGCGCTGCCGCCTCTGACACGTGCTCGATAGTCAACGCAATCTCACCCGCGGCCCCCTCATCGGGCGCATCACCGACAGAACTCATATCCGCTCCTGACCCCGTGCGCGCTCGCCGCATTGTTTGCGGCGAGCGCGATGATCTCTAGATGCTGCCAAGGAGCTGTGTCTTCTGCGCCTGGAACTCGTCCTCGCTGAGGATGCCCTTGTCGCGAAGTCCTGCGAGGCGTTTGATCTGCTCGATCGGGTCGGCCGCTGCCGGGGTGGTCGTGGCGGTGGGTTGATCCTTGATCTCGCGGAACTTGCGCGCGATCGCGTCTCCCTGGCCGTGTTGCAGGGTCGTGATCGTTGCCGAGGTTCCCGAGTGCAAGATCGTCAGCGTCTCCCCGCCCATCTTCTTGCCGAGGGAGATGGCGCCAATGGATGCGAGGGCGAACTCGACGAGGTTCTCGCTGCCAATGCTCTTCTCGAGGAAGATCAGTCGCCGATCGGTGAGCGTGACGATGCCCATCTTCCCGCCCAGGTTGCCGATGCCGATGGCGTGAACGAACTCTCCGAAGTCGAGCACGTTGGCCAGGTGGCGGATCTCCTTCCGGCCGAACATCTTGAGCGCGATCTTCGACACCGCCTCCGGGATCCCGTGGTCATCCAGTGACCCCTCCGGCATGCCGTCGCCGATGGTCACCATGTGCTCGTAGTGCTTGTTCCCCAGCCCGTCGACCACCCATTCGATATCGGTGCCCTTCGAACCCTGAGAGAGAGTGCCGGTGATCGTCGCTCCCCACCGGTTCTTGATGATGGCGCGCGGCACGTCGATCACGATCGAGGTTGGAGTGGTCGATGCCACAGCAAAGTCCGTTTTCGCGACGGCCTCCGTCACGAGGGCGATCGGATCGCCGGAACCGGCGAGAACAGTCCAGCGGACGGTGCGGAGGATAGTAGCCATGCCACACACTCTAGGGCGCGGCATTCGCGCGAGAGACTGGCGTCATGGACTCTCTCTTCCCCGTCGCCGTGGGCGCTGCGCTCACCATCGCCGGCGGTCTCCTCGGTGCCTGGATTCAAGCCGCTCGGGAGCACCGCAAGTGGCTGCGCGAGAAGCGCCTCGAGGTCTACCTCCCCGCAGCCGCATTCCTCACCGAGTACGAGCTGCGGATGCAGGCCTACGCCGACATCGAGAGCCGCATCGACGGCGTCATCGGCCCCGACACCCCCGAGGAGGAGCGTCTCCGGCAGCAACGGACGCTGGAACCCTATGCAGCGCGCGCTGACGAGTACAGAGACCGCGTGGCGGCCGAGATGACCCCCCTCATCGTTCTCGGCCCTGAGCCCGTCGCGGAGGCCGCGCGGCGCTGGGAAGAAGAGGCACGCACCACCACCGGCAACCCCTATGTGATCGGCGAGGAGTTCGCCCCCGTTCTCCGCGAGATGCGCAAGGCCCTCCGCATCCCCGAATAGTGATCAGAGCAGACGGCTCCCCCCAGAATTAAGCCCGCGAATCGCACATAGCGTCGTACACATGGACACAACGCCCCGGACGCCTCTTAGACTCCGCGCCATGCCGACACTCTGGATCTGCCCCGACCGCCTCGACGACGTAGCCCTCGACCGCCCCATCGTGGTGACGTGGCTCCCGTCCATTGATGCGGCAGCCCCGCTGGCGGAGGCCGCATGATCTGCACACCCGCTCGCGCTCGCCGCAGTGGCGGGCCCTAGTCGTCGGTGTCGTCAGCTGCAGGCAGGAACATTCTTGCCGGCATCACGTGGAGTTCGCCGTGTTGGTAGACCACCAGATCATTCAGTTTCAGCTTCAGCTCTCTGCCGCCGTCACCGTCACCCTTGCCGTCGAACTCCAGCGTTCCCATCACTTCATCGAACGTGGCGTTGATCTGCGGGCGATACTTCTGCACGAACACGATCACGTCGTGGCGGCTCTCTGGGCCGGTGAACTGCACGGATTCCCGCGGGCGTTCCGTCCGCTGCACTCGAGGCGTCTCGAACCGGTCCATGGCACTCCTTCGTCGATATCTACGTCGACCGTATCCCGCGGCTGCAGCGCAGCTCGATGCGCAGCGGGAGATCGTTACGCTGGCGTGGTGATCGGACGTGCGCGTGAGTAGGGGCTCGACCCTCGCGCGGTGGCGAGATCTTCCGGGGTTGGTGTGGACACATGCTGCCGCGTACGGCGGTGCGAGCGTGGACTTCTTCCGGGGTGTGACCGAGGAGACCCGCACGGACGACGTACCGCGGCGAGCGCGGACGCTGCGCCAGCTCGCGGCGGTCGCGATGGTGCCGCTGTCGTTCCTGCTCTTGGTGACGGCTCATCTCAGGGGCGGTGTGCACGGGACACGCGACCGGCGGTCGCTCGTCATCGCGGTGCGTCACTCTCGTGCACGCGCGATGGGTGCGCTGCTGGTCGTCGTCACGGCCGTCGTCCTTGTCGTGTGCTCGTCTTTCCTCCTGGTCGTCGTACTCGCGATCGCCTCGCGATCTGGCGAGCTGCTCACCGCGGCGATGTGGGTAGGCAACGTGCTCTTCTGGGCGCTCGTCGTGAACGTTGTCGCCGGTGGGGCCCTGCAGGTAGTGCCGGCTCTCCTGAGCTCGTCCGCAACGACGTCGATCGGCGAAGAGACCCCCGATGGTGACCGCTGGGTGATCGAGTCGCTCGCTGCACGCACTGCTGCCGACGGTGCAGCCGCGTTCCTCCTGGCTGTGCGGGCTTTGCGGGCGTTCCCGCCCGGCAGGGTGCTCGCCGCGGGAGCCCGTACGGACGCGCTGCGGGACGGCTATGTGCGCCTGAGGTTCACCGCCGGCGAGGAGAATCGGGTCTACCTCGAGACCTGAGGGGATCCGGTCTACGCTGCCGTTTGGAGCTGCAGCCAGCCGATCACCGTGGCGGCGATCGTAGCGACGCCGACGACCAGGGCGCCGATGCGGCGTCCTGTTGTCCAGAACTGCCCCTCAGGCTCGCCGCCTTCGCCTGTTGAAGCGACCCCGCCGCCTGTGGCGTTGGCGACGTTCACGCGGTTGTTCTTGCCGTGGATGACGATGTTGACTGCCCTGCTGGCCTCTGCGGGCGTGGGAAGGGATGCGCCGGGAGGGGTGATAGCTCGGAGCTCGCCGAGCATCTGGGCCATTCGGGTTCGGACCTGGTCGAGGATCCCCGTGACCGCCGAGGTACTCACGGCCCAGTAGACGGAAGACACCCGACGAGCACCACTACTATCTCTCAGTCGTCTTCGTGGCCGCGGTGGTCGTGTCCCTGATCCCTGCGTTCAGCGCGATCCTGGACGGCTGGCTGCGGTCCTCCTCCACCCCGCTGCAGCGCCGCGGCTCAGTCGCCATACTCATCACCATCATCGCGTTGGAGATCACACTCCTGGTCTCAGCAATCGGACAAGCCATTGAAGGCAGCTACCTCATCGCGAGCGCGCTCGACCTCGGCGTCGTCCTGATGCTCCTCGCCGGGGCGATGTCACGCACCAGCCTGCAGATCGTGAACCACCGCGTCGCAACCGGCGGATCCCTCGGGCTCACGACAGAGCAGCGACACACGCCCGGACTGTCGGAGCGCAAGCACGCTTCTTCCATTGGGTACGCGGCGTGATGACCGCACCGTGGCCTGCCGGAGTTGATGACGTCTTGCACACAAAGGTCATCTTGATCGCGTTCACTTCGTCGTGGAGTGGCCGTCGTCGGGCGGAGTTCGATTGAGGTCCTGCAGGAGTCGAGGGCGGCGCCATTGGCTGATTGTGCTTGGCCATTGGTGCAGCGGGTAGGCCAACCGGACGATGAAGTAGTTGACGTATTCGATGACGGCGAACAACCAGATCGAGACAACGGAGAGAGCAAACAGGCCATGTGTCGGTAGCCAGACAACGATGCCGAGCAGGCCGGCGGCCAGCACGAGCACGTTGAGTACTTTGAGCGCGCGGTAGGCCTTCGCGATCGATGATGGCATTGGTGCACGCGCCACCCACCGGCGTGCGAGGAGCCAGTACATGCCGGCCTGCACCAGGATCACGAGCAATGGACTGAGAGCGGCCCACAACGCGGCAGCATCTTTCCAGTCTCCGAGCCGGGGCGTGAGGAGCAGAATGGCCACAGCGGCGAACGTCGCGGCCGCGACCAGTTCACCAAGTCCGAGGCTTCTGTACTTACGCCGCAACGAAGTCCTGCGTTCGGATACACCACCCTGCTGTTCCATGTCTTTGATCGTACGCAGGCGGGGATTACCGCCGTTTTGTAGCCGGGCCGCGCGGTCTCCCTTCCGCCCCACTCTCGCAGATAAACGTTTCAGGTGTCAGCCTGACTGCGTTAGGAGGTGAAGTGCGGCGAGGTGCCCAGTGTAGGCAGTTCGCCCGATTTCGGTGAGTGAGACCCAGGTACGCGGTCGTCCTGGTCCACGGGGCTTTCCCCGAACCTGGGCGACGTAGCCCGCTTCCGCGAGGCGTCGTAGGTGCTTGCTGAGGGCTGACTCGCTCAACGCGGCCGCTTCGCTCAATGTCTGCGCCTCGATGGCTGTCGTAGCGGCCAATGCTGCGCAGATGCGGAGCCGGGCAATCTCATGGATCAGCGGGTCGAGGCCGTCGCCGATCGGCTCGTCAGTCATGGGGCGGCATGTTGGAGCTGCGCACGCAGCAGGCCGTCGTAGGTGCGTCCGAGGACGACAGTGCCGTAGCGACCAGAGCAGCGAACACCCAGGGGGCCCACGCGACACCGATGTGATGGCTGAGGAGGAAGGTCGCAGTGAAACACATGATGAGTGAGTAGATGTAGGCCGTGAGCATCGCGCGCCCTCGTCGACCCCCGTCAGGGGCATCGGTCCCGGAGAGATCGATGCCACCCGCAGGTCGGTTTCAGGCGGGGCAGCCGCACTTGACCCCATGCTGACGCCTGGCTCGATCCTCCGTTCGGGATCACCGTGACGCGGGCACTGGACCACGCCCTTCCAGGTGGCGGTCCAAATTCCTCCGACAGCTCGCCCAGGCCAAATTCGAGATGTCAGCGGCGTTAGAGTTCTCCCGGCGGCGACACCACGCCCCGAGGCTTGACCCACCGTCGATCTTTCTCGCATGACTCTAGGTCGCACATAGAGCCGCCATCCGTGCGTGCGATGGCGCGAATGCTGCGCGAAGCATATTGAGTTAGCGTGCGTATGGTTGATCAGTATGAGGCCTTCGGACATCATCACGACCGCTGTTCGCGACACGTTGAAGCCGTATCTCAGGGAGCAAGGGTTCGAGGCACACGGAACCAAGTTTCTCCGTCCTGGCGGCGAGACCAACCAGACGGTGGAGATTCAACGCCATGGCGTCGGTGGGGCTCAAGGCATGGTGTACCTCAACGGCCGTATCTATCTGCCTGCGGTCGACGAGCTTCTCGGACCGCCCGCACCTCCCCATGCTGTGAGGCTTCCCTGCGTGATCATGTTCCGCCCCCGTCAGATCGATGACAGCATCAAAACTCCCATCCGCATCACCCAAGAATGCGACCCTGTTGAGGTCGCGGCTGAGGCGGTGCGCGGCATAGACGTGCTGCTCGGAAAGATGGCGACGATCACGACGACAGCAGACGCCGTCGACCACCTCTCTGGTAAGAAACTCACCTCCTACGCAGGTGTTTTCGGTTAGTATCCTCATCACGATCAGCTGGAGAAAGCGCGCGTCTTCGTCACTGGATTGCATGAGCACTTCGGCAAGCAACCACGGTGGGAGAAATTCGTGAGCAAGCTCGATAACGTCGCAGCGCGCATCTCCCCCGACACGCCCTGGCGCGCTTGGCTCACCGTCCAGTGACCGGCGTACTCGGATGAGGGGCAGCGCACCGCAGCCGCTGATCGAACTCTTCGTTGAGGGGGTCGATCTCGAGCTGGTCGATGTCACGCTCACGCCGCCGTCGGTGCCGAAGACGCTCGCGTGGTGCTGGGCGCACCTCGAACGGTCGGTTCCGGACCCGTCACGGGTGCAGCTCGTGGTGACCGGGTATATGGCCGGTTCGGTGGCACGATGGGCTCCCGAAGTGGACCCGGCAGGAACCCATACCGTCGAGCACGGTGCGGGACTCTCCGCAGGGAAGACGATTCGGCTGCCCGGCGGTCGAGCCGTCGTGTTGCTCCACGCGCATTACTTTCGCAATGACCTCGACCCCGACCAGACCGAAGTCAACGAAGTGATTTCCAAGCGCGTCCTTGCGCACGAAACGCAGCACATCGTCATGCACTAGAACCAGCAGGTCTACCAGCCGAACCCTGCCGCGACCTTCCGTGACCTCAATCTCGTAGGCGGCGCGGCAGCGATCATCGAAGAGTACCGGGCCGAGATCAGCGTCGGCGAGGAATTCCGCCGCAGCGAGCCAATGTGGGAGCCGGCCGCGATCATTACCGACCTGCAGGCCAATCTCGAGGTCGCCGTCGCCACGTATCAGGGCCATCGCTCTATCGCCCGGCTGGTCTTCGAAGTGACGAGTTCTGTCCTGATCGGGTGGCGTGGACTCGCGTACGCCGCTGCCCGCGAGGTCGTGGTCCCCGAGGGTGGTCTCGTCAGTGAGATCAGCGCGAGCACGGCGTGGTCGCGTGGATTTGGCGACTGCTGGCATGCCTGCGCCCCCGTGCTCGAGCGCATCAAACCCGCCGATGTCATCATGTCGAAGGAAGCACTCGATGGAGCCACCACTGAGATCGCCGAAATCATTGGCAACTCGATGGCCAGTCTTGGCTTCCTCTGGCACGACGACATGTTCGTCATCGAGTCGTGGTTCGTTGAATCCCCGACATATACGGTCGCACGCACCGACGCGTTGACGATCGTGCAGCGACTACGAGCCCGGTTGGCCCGCCGGCCCGCATTGGGCGGTTTCTTCACGAGTTGAGCGCCGGCATGGGAATCCGCGCCGGTAGGGGTAGTTGTCCCCGTGGCCGACTATCCGGATCGTCGCTACCGTTGAGATCATGGCCTACCCCCGCGTTTACTTTTCAGCAACCAAGAGCGAGGCCGACTTTCTCGCCGACTACGAACCAGCACTCGCGACGTGGGAAGAGAAGGACGGAATGACGCTCCTCATGCGAGCTCTCCGCAACGGCGATCCCGCCAGCCGCGTCGCAATCGCCACAAGGCTGCTCGACGACGGCGCTGACGCCAGCGCCGCAACAGACAGCCACGTGAACGCGCTGCACGTGTTGCTGAGCGCAACGGCCCACGATTTCGCCGCAGAAGCTCCCCTGCTCGCCCGCCTGCTCGATGAAGGCGCGGACATCAACGCTGACAGCGGTAGCCAGTGGGGCACACCGTTACAAACGCTGTGCCGGACGTTCAAATTTTCCGATGAAACTCTCGCTCCGTTCTACGACGTCATATTTGCTCGCCCCGACCTCGATGTGACCATCGCGAGCAGCAAGGGACGTAGCGTTACAGAGAGCGCCGAGGCCGCCAGCGATCGCCGTGCCGACCTTCTCGCGCGCTGCCGGGCCCACACAAACAAGCACCGGCCAGTCTGACGCCGAGCCCAAGTCGACTCTATCCGTGACCGGGACGATCGTTATCGGCGGCACCTCTGGAGGCGATCAGAAGGCGGTGCCGGGGTGGGCGGTCTCGTCGAGTTCGCCTGCGAGTAAGCGTCCGAGCCACCGGTAGTGCCCCGCGGATTGCGCGGTGGTTTTGTACTCGGCGGCGAGCTGCCAAGTCGGTGCCCATTCGTTCTGCTCCGCATGAATTGTGGAGAGCCACCTGATGGGGTGGTGCTCGAGCCGTCCGCTGGGTCAGGAACGACCTGATCCTCTGATTGATGCCCGTCTCGATCGAAGTGCGTAGGTGGCGTTCGAGGATCAACCCTTGGTTAGTGTTCGAGGGCAGTGGCGAGCTTCTAGCGTCGACGGTATGGCAGGAAACGGCGAGGGAACTTCTCACAACGCGCCGGTCGACGAGGTACGAATCTCGTCGACGGGGCTGACGAAGCATTACGGCGCGACGGTCGCGTTGGATGACGTGGCCTTGACGATTCGTGATGGCGAGTCGGTGGCGATTATGGGCCCGTCAGGGTCAGGGAAGAGCACGCTTCTTCATGTGCTTGCGGGGATCGTTCGTCCCGACGCCGGGGCGGTTCTGCTGCGAACAGCGCGGGGCATGGTCGATGTGGCAGCGATGGCGGATCGTGAGCGTTCCGCGCTGCGGTTGACCGAGTTTGGGTTCGTCTTCCAGCAAGGAATGCTGATTCCCGAGCTGACGGCCGCGGAGAACGTGGCGATGCCATTGCTGTTGACCGGTGAGAGGAGGGTTGAAGCAGGAAGGACGGCAGAGATACTACTCACTGAACTCGGTCTTGCCGGGCTGGGTGATCGCAGGATCGGACAGCTTTCTGGTGGTCAGGCGCAACGGGTGGCCATTGCACGCTCGAAGGCAACGCAAGCCCATGTCATCTTTGCCGACGAGCCGACGGGAGCGCTGGATTCGCGGACTGCTTCGGACGTTCTCGGCGTGCTCCTGGCGGCTACTGCTGAGCAAAGTCGCTCCTTGGTAGTGGTCACTCACGATGAGGAGGTCGCGGCACGCTGCTCTCGGGTAGTGCGCCTTCGCGACGGGCGCATCGACAGCGACGGAGTGTCGCAGTGAAACCTCGGGCACTCTTCTTGCTGCTGCGCTCCTCTCGAAGTGACGTATCGACGGTCGCGTTGCCAGTGCTCGCGTTCGCGATCATCGGTTGCGTCGCGTATCTCGCGGCAGCGCTGGCGAGGTTGTTCTGGGTTGCGCCGGACGACGGATTCGGGCAGTACAGGATTCTGGCCATCGGGTTGCTCGCTGTGCTGGTGATCCCGGCGAGCACTCTGGGCGTATCGGCAGCCCGACTCTCCGCGCGTCGCCGGGAGGACCGGTTGGCGGTGCTGCGACTGTTGGGAGCATCCGCGGGCTGGGTTCGCGGGATCGCTGTGGTGGATGCATCGCTCCTCGCCGCCGCGGGAGCGCTCGTCGGAGTCCTCGGCTATGCGGTGCTGGCACCCCTGCTTGTGTGGGTGCCGGTCGCGGGACATACGACGGCGTTCGTCGAGGTGTGGCTCCCCGCGTGGATGCTCGTGCTGCTGGCGTTCGCTCAGGTGGCCGTGTCTGCCGTGAGCGCGGCGTCGGGGTTGCGCCGAGTCATTATCTCTCCGCTGGGCGTGCGGATGCGCACGAACGCTCCCCGACTGCACTGGATGCGGCTCGTGATCGGCGCAGGAGTGCTGGCCTGCGGGGTCATCCTCTTGCAGTTCACTTCTGTCAGTTGGGGTGCGGTCGGGATCACTGTCGCGATTGTGGCAGTGCTGGTGGCGGTCATGTCTGTCCTGAATCTGGTCGGGCCGTTCTTTATTGCGCTGTGTGCACGGCGGCAGCTCGCGCGGGCGAGGACCGCTGAGGATCTCATCGCGTCCCGCGGGGTGTTGGAATCGCCGTCGGCAGCATGGCGGCAGGTGTCAGGAGTGGGATTAGCGAGTTTCATCGCCGTGCCCGCGGGCTCTGTGCTGGGATTCCTGACCATGGTGGAGAACGGGGCAACGGTGCTGGCACCCGAGCAACTCGTGTTCTTCGGCGACATCCGGACGGTCGTGATCGCCGCCGTTACGGTGTCTTACCTGCTCGTGGCATGCTCCATCGGTGTCACGCAGGCAGCCGCAGTTCTTGAACGCCGCAGCATTTACGTCAGCCTTGACCGCTTGGGGATGCCGCTTGCGGTTATGGAACGGTCTCGCCGGCTGGCGGCAACCTCACCGTTGCTGGTGGCAGCGGTGTTCCCCGCGTTGGCTGCGACGGTGCTGGCCGCCCCCGTGGTCGCGGTGTCGATCTTCACTGCCCCTCTGTTCATCATGACCGTCATCGTGTGCATCGCACTCGGGGTTCTGCTCGTCCGGCTCGGGATCATTGCCACGAGCCACGTGCTGCGTCGCGTTCTCGCCGAGCCCGACCGCGCTCTGTAGCACGCTGTCCCACAGCCTTTCACGCGTAGGTGGGCGGTGAAGATCAACCCGTGGTTAGCGTCCGCGGGCATCGTGGGTTTCTAGCGTTGAAGGAGGCCATCACACAACGAAACAGCAAAGGAGTAACAATGACGATCGAGGTTCAGAAGTTCCACGCGGTGCGCGACTTATGTGCCGCTTTCGCATCTAGCAGCGCTCCCACTCGCTGCAGTGGAGCTCGGTAAGCGGCATACTGTTTGCCGTCGATGAGTGCCTGCCCGGAAGTGGCGCGGTCCAGGCCGACGATCGCGCCACCCACCACATTCCGAACTCCAGGGTTGGCGAGGTCTTGGAAGCGACCGGGCTGACGTCGGTCGCGAAGAAGAAGGTCGGTGGGTTCTCTCTTGGAATGGGGCAACGACTGGGTATCGCTGCTGCGCTGCTGGGCGACCCGGCGACGTTGATACTGGATGAACCCGTGAATGGTCTTGACCCGGAGGGCGTGACGTGGGTGCGCACGCTGCTCGACGGGCTCGCCTCCGAGGGGCGCACCGTGTTCTTGTCTTCTCACCTGCTCGGCGAACTCGCCCTGATCGCGGACCACGTCGTCATCATCGGACGCGGCGAGATCATCGCGGACTCGCCGATCGACGCGTTCACCGCCGGAGCATCGGCGAAGGTCCGCGTCCGCACCCCCGACGCGACCGCGCTGAGCAACCAGATCGCGACCTCCGGCGTGACGATCACGTCCCCAGAGAGAGAGCTGCTGGAGATCGACGGACTCACCGCAGAACAGATCGCCATCGCCGCCCGCGAGGCGGACATCCTGCTCACCGAGTTGACACCGATGCGTCAGACCCTCGAAGACGCCTATAACGCCCTGACCCAAGACGCTGTCGAGTACGCCTCGACCAAGCACTGACACCGAGAAAACGGAAAGGACCATGATGGCTACCCTCATCGCACCCGCAAGAGCGGCTGGAAAGAATGTCGACCTCGCCGGGACGATTCGTTCCGAATGGATCAAATTCATCGGGCTCGCTTCGAACACTGCGATCGCCGGATTTACACTGCTGCTGCTCAGCGCGAACGGGGTCGCCATGCCCTGGGCGTACGTTTTCCGCGACCGGAGCTCTCCCAAGGCCGACTACGACGCCTACGCCGAGATGATCGTGGACAAGACCGGGTACGTCGGCGTCATCCTCGCGGTCCTCGCCGCGCTGCTGGTGACGAACGAATACCGCTCCGGCCAGATCAAAACCACTCTCTTATCCGTGCCGAAGCGCACCCCTGCACTGACATCCAAGGCCACGATCATTGCCGCAGTCTCCTTCGTCGTCGGCGTCGTCAGCTCGAGCATCGGATTCGCCATCGCCCCCGCGATCCTCGCCGGCGGCGACTACTCCTACCGGCTGGACACCGCTGACGCGGTCCGCCTCATCCTGGGCTCCGGGCTCTATCTTGCGACGATCAGTGTCATCGGGATCGCAATTGGCTCGTTCATCCGCAACGTGGTCGCCTCCGTGCTCACGACCATCGTGTTTCTCGTCATCGTCCCTGTGATCCCAGAGATGTTCTCCGAGTACGGCACGGAAATCACCCGGTTCTTCCCGATCCAGGCCGGCTCCCTCCTTCTCGCACCCCATGGAACCGACCCGATGGGACCGTGGATCGGGTATCTCATCTTCCTGGGATGGACCGTGATCCTGTTCACCGCCGCCGCAATCACACTCAAACGACGCGACGCTTGAGCATGCGCGTGGCAGCCTGGTCGACGAGCTGCCACCCGCCAGCATAGGAAGCCCACCGAGCAGGACGGAACACTAGAAGAACAGCCATTCGATAGGAATCCACGATGAGCACCAGCCAGACCCCCACCGCGATGGATATCACCGACCTCGGACGACCTCCCAATGACCTGGCTCGCTGGTTGGGCAGTCGACCGCGGATCGTCGACCTGTTGATGGTGCTTGCCAGTATCACGCTGCAATTGATCACACTTGTCATGGCTGCGCAGCGCCCGCTCTGGCCCGCAGTTCTCATCGTCTCTCTCGCGTCCCTGACGTTGTTCTGGCGACGCAGAGCCCCGTTCCTCGTTCTGTGCGCCACGGCTCTCATCAGCGCAGCGGGTGTCCTGATCTATCCCGAAATGAGCCCGCTGAGCTTTCCGCTAGCTTTCGCGCTCTACAACCTCGCCGCGATGCGACCCTGTACACGCGCGGCCTTCGGATACGGCATTGGCGTTGCTCTCCCTGCCCTCAGTGCTCTGGGGCTCTTCGTAGCGAACGGGCACGTGTTCTCCCCGTTGATCCTCGACCCGTTCGCGCTCATCGCCCTTTCGCTCGGCTTCGCGGTGAGGAATCGTCGTCAGCGGCAACAGGCGCTCGCAGAACTCGTCAACCAACAGCTGGAGAACGCACGAGTCGTCGAGCGTAACCGCATCACCGCAGAAATGCACGACGTCGTCGCGCACTCCATCTCGATCATGATCGCCCTTGCCGACGGAGCCTCCACCGGGTGGCATAAGCACCCCGAGCGGTCCGTTACCGCATTGCGGAACCTCAGCGGCGTCGGCAGAACCGCACTCACGGACATGGGCCGGATCCTGCACCTGCTGCGGACCAACGATTCGAATCTCGCAGACGCCCTGCACCGCTCGGGACACAATCTCCCCAGCCTGGACCAACTGATCGAGGTCTTCCGCAGCGCAGGACTTCCTGTGAACCTGATCCGTAGCGGAACACCGCTTCCCGACGATCCCACGTTGTCCACCACCGTCTACCGGATAGCCCAAGAAGCTCTCACCAATGCGCTCCGATATGCCACCGGAGCGACTCGGGTCGACGTGCGAGTCGAATCCGACAATGACACGATCTCGTTGTTGATCACCGACGACGGGCACTCGCCCGCCACGGGAGCACCCAGCCAAGGCAGCGGCAGAGGACTGCAAGGCATCGCCGAACGCGCCGCAACGTACGCGGGCACCAGCACCAGCGGGCCCGTCCCGGACCGCGGCTGGCGCACAGCGGTCACCCTTCATCTAACCGAGGAAAGCGACACCGAGCACTCATGACCCCCCTACCGATCCGTGTACTCGTCGTCGACGACCAGCCTCTGGTGCGTATGGGCAACGCTCTCGTGCTCGACAGCGCCGACGACATCGATGTCGTCGGCGAGGCCGACAGTGGAGAAGAAGCCGTCGAACTGGCCGAACAACTGCAACCAAACGTCGTGCTGATGGATGTTCGCATGCCCGGCATTGGCGGAATCGAAGCCACCCGCCTGATTATCACAGCGAACCCAGAAACCAAAATTGTCGTCTTCACGACCTTTGACATCGACGAATACGCATTCGGCGGACTCGCTGCAGGAGCCAGCGCATTCATTCTCAAGAGCACCACGCCAGAGGCGCTTACCGCCGCCATTCGAACAGTCGCAGTCGGAGACGCAGTCGTCGAGCCACGTATCACTAAGCAGCTCATCGACCACTACACTCAACGCAACACCATCGCTGTCGCCGACTCACAGTCGCCGCCGCTCGACCGCCTTACACCCCGTGAGCACGACATCTTCCTCGCAATCGCCGCAGGGCTTACGAATCCAGAGATCAGCGGACAACTTCATCTGACGCCAGCTACCGTAAAGACCCACATCAACCGCATTTTTGCGAAACTGCACCTCCGCGACCGCGTTCACGCCGTCATCCTCGCCTACGAACTCCACGTTCTCTGAGACGCTCCCGACCGCGCCGCAAAGTGACACCGATGTCCCGACGTTTATCTGTTCACCGAGGGACGCAAGGGGACCACTTTCGGCGTGTCACCCACGTGGCCAACCCTGCCAACGCCCTCTTAGACACGGGATCCGGAACAAGAGCTTGTCGGTGGAGGATTGAGTTGGCCGGTCGCTCCGTGTGCTCGATTCTCAGTGCTCGGCCTCGACTGGAAGCTCTGCCGAGCACTGCTCTTGAGGTGGTGCACGCCCGGATCGGTTCGAGCACCGCGGGGCAGGGGTCTGCCTTACTCCGTGAGCTCGGTGAGAACACTATTGGATATCGCGGTCCGCGACGAACAAGCCGCACACCGAACCGGCACACACACGGGTGTTTCTGCCGTGCTAGCCGAGATCGGCTCACACGGCGTGACCGACCACAGATTTGTGCTTGCTTAGCTGGCCAAGACGTGCCCGTTATCATCCAGGCCAACGCACGAGCCTGGAATGCGAGTGAGGCGACCATGAGACACAGAGGCAGCTTTCCCGATCAGCGAAGCGCCGAAACGGCGCCTGCCACGATCACGACGACCGCGATGCCGCCCCATACGAAGGCGAAGTACTGCATTGGAACGAAGAACAGTGTGTGTATGTTGATCGCTCGCTTTGTCTCAGACCTTTCGTGCTCGAGTAACGCGTCTGCCATTTGGCGAGCTTCCTCCCGTGACGCCGGTTGTGGCTGCCCCGGTCCCAGAGAGAACTGGCCGGTCTCGACGAGGTGGGCCAGCTGTGCCCTGCGCTCTAGAAACCAGGCATCGATCTTGCGCTGCGGGAACGTGCGATTCATCGCGATGCCGGTGAACCATGTCGCAACGGCAGCAGCGGTCAATCCGAACGCGACACTGAACGGAAGGGTTTTGTCGCTCAGTATGGTCGATCCCAGTCCCGCGCTCAGCATCAACGCTACAGCCACGTAGATGAAGGCCAGCACTCCCCATCCGCGCCAGATGACCATCTTCGCTCCCCCTGATCCACTTGTGGCGTCGGAGTACGCCGACCTTATCCTCCCAGGTCAACAACGCAACCCCGCGCACCGTTCGTGCCTCTGAAACGGCCACGCCGTTATGGTTCGGTAGCGTGGGAGCATGAGCGTGCATCGAATTTCGACGGATGGGGTGGCCGGACGAGCATGGACAGGCCTTGCCCTCACGGTGACAGCGGTGCTTC

>1
AGGTTCGAGGTGCATTCGGTTCGGTTCGTGAGCGTGTGATGGCCGCTGATGAGCGCGAAGCCGGCGGCCGGTGAGTTCGCCATCTGCTCGATCGGGCCGCGGATGGCATCGGCGGTGTCACCGGGAGCGACCTGGTCGACGATCTCGAGCACGGCATCGCTGGCGGCACCGCCCTGCCCGAACACCCCGAGGAGCGAGAAGATCGCGATGAGTGCGGGGAAGATCGACAGCACCGCGTAATAGGTGAGTGATGCGGCGATGTCGGTGCACTGGTCGGACGAGAACTCCCGCACCGTCTTCTGCACCACGTACTTCCACGATCGCTTGTGCAGATCGTCCGGTGAATCGGGTTTGTTCCCGGCCTCGGGGTCGGCCGAGGTCGTGTCTGATGTCGAGTGGTCGCGAGTCATGAGGATGGCCTTTCGCAGCGGCATGGGAGAGGCGGGCCTGCACGAGATGCGGGCCCGCCCAGGGTGTTTCGGGTCAGCTGTGTGACAGGTTGTCTCGCGCGTCGTGAGCCTGGTCCTTTACTTCAGCGGCGGCGTGCTGCGCGTCATCCTTCACCGCGGCCACCGAATCCTGCGCAGAATCCTTCACGGCCTCAACGGATTCCTGCGCGGGCTCCTTCAGGTGCTCGCCAATCTGCTTGGCGACATCGGATGCCTCATCGACCAGCGGCTGCGCCTGGTCCTTCACGGTCGCGGCCAGATCCTTCTCCTTCGACGACGCAGGGACGAGGGATGCGAGCACGAGACCTGCACCGAAGGCGATCAGGCCAACCGCGAGGGGGCTGCCCTGCGCTTTAGACACGGCACGATCCTTGACATCGCCGGCAGCGGTTCCCGCATCCGCGAGCGAGGAACCAGCGTCATCGGTAGCGCCCATCACACGCTCACGAACCGAACCGAATGCACCTCGAACCTTATCCACCTGCCGGTCGACGATCTTCGACGGCGAGACCTTGTCGGCCAGCGCATCAACATCGGAGCCCAGCTCACGGCGTGTGCGTTCGATGTCGGCACGGATCTCATCGGGTGAATCGCTCATCGGTTCTCCTCATTTCGTTTCAGCGTTTCGGGAATCTCTTTCAGGGTCTCCACCGTCTGCGGAGCACCCTGCACATGCGCGAACTGGCCGCGGCCAACCAGGAACAGGATCAGGGCAATCAGGGCCCAGATCACCGCGACGACAACGCCCGCCCAGCCGCCACCGATGAGGGCGCCCAGCGCCCACCACAGTGCGACAGACAGGAAGAACACAGCCATCAGTGCGCCGTAGCCGGCGGCCCCCATAAGACCGGCGCCCTTGGCGGACTTCGTTGCGGATTCTTTAAGTTCCGCTTTCGCGAGGGTGACCTCTTGACGCATCAGGGTCGAGATGTCGCGGGAGACCTCACCCAGCAGGTCGCCGAGAGATGTTGATGCTGCTTTGGCTTCAGATGGTGTCGGGTCGGTCATTGCCATCCTCCCGACGCAAATCCGGTCGTACGGAGGCTGCCTGCGTGTATACGGGCGTCTCCGAACTGGAAGAAACTGGTGCGCTCACCGGGACCGGCACTGCCGGGTCCACATGCACCAGGCGGGGCGCGGGGTCAGCTGATGAGGTCGGGGCGGCGTCCTTCTCGTCTGACGCGTTCGCCGCAAGTGCACGAGTCAACCGGCCCACCACGATGCCGCCGATCGCAGCAGCGAGGATGAACGCTCCCGGTCGGCGCCTGGCGTACCGCTTTACCTCGTTCACCACAGACGCGGGATCGCGGTCTCCCAGCCACGACGCCGCCGACGACAAACGCCCGGACACCTGCTGCACGAGATCACTTGCGACGCCGCTGCCGGTGGATGTCGTCGCCATCTCGCCCAGTTCATCGCTGACCGATCGCAGCCCACCCGCGATCCGCTGCTGCTGTGTGTTCGCCTGCTCCGTCAGCTCGCTCTTCGTCTGGGCGTACAGGTCCTTTGCCTGCGTCTTCGCCTCGCCCACCACGGACGCTGCCTCATCCTTCGCGGTGCCGAGAACATCCTGCGCCTGTTCTTGCGCGGTGTTCTTCAGATCAGTGGCCTCCTGCTTCGCTGCGTCCACCTTTTCCGACGTGTCCGAGGATCGCACGTCCGAGCCACTGGGGCTCGCCGTCTCATAGTTGTCCGACATGGTGCTCCTTTTCCAGACCGATCGATCCGACCGGTCTACCTTGTCTATGCCCCAGCACTGCCCTTGCAAGCTCCATTGCATTCACCAGGCTTACGGTGTAAGTGCTGCGCATGAGCCACGAGTGCGAAGAGCCGGTGGCGAGCATAGGGCGGGGCGTTCGTGATGCCGCGACAGGAAAGAGTCGACGCATGTGTCGTCGAAAGAGTTCCGGCGTTCGCGCCCGGAAGCCACCGCCACATGGGGGCATGTCAAGGGGCGTACGTTTCAGTGCCCTGCGACATACCTTCGCCCGATGCCAATTTCACACACCGCTCACGCACGCACGTCCCGTGGAGGCCTTCCCTCGGGGATCGCGATCGGGGCTGTTGCTGGCGCCGCTGCAGGCCAACTCGTCCTCAGCAACCTCATCATGGGGATCATGCTCGGCCTGGCGATCAGTATGTCATTGGGCGCGACGCTCGATCTCCTTCGCACACCTGCCCGACTCGCCAGCTTCCCAACCAACATCCCCCGTGAGTGACATCCCTGGAACAGGGTCCCCGCCTCCGTTCGAGGACCACTCGCCACACGGATGGTGTCACGTTGCAAACCACTCGTCCACCGTGCTGACGACCTGCGCCCGCCACCCTCATCCCTGACACCTTGGAGACCACCATGCATGCAGACGACTTCGTCAACCGCCCGTCAAAATCCGCTGTTATCGAAAACGTCGGGAGATGACCGTGAATGCGCGGCTGCGTTGGGTGACGGTGGGATTGGCCGTCGGTGTGATCCTGTTCTCCGCGCTCCGAGTGCGGAGTCGGTATTTGATGCGTCCCGCGGCCGGCGCACTTCGAGAGTTCGAGACACTCCTGTCGGGCACTATCCAGCGCTCACGACGGTGACCGGTCGCAGTCAGCCCGTATCCAGGCCGCACGTCGCACCCCGCACCTTTACGCACCCTTCCCAGTAGAGGGTCTTACAGGACGCCCGCGGTGAGTGATTCAGCCGCGGTGAGGGGTTCCCCTGAACGCCACGAGTTCGCAGCGATGATCACGCCGATGAGACCGATCGCACCTGATGCGATCGGTGCCCAGAGTTCGGATGCGGGATACCCTTCCCCCTCAGAGAGCGCGAGCGGGAGGGCGCCAAGGAATCCGAAGAAAATGAACCCGGCGATCAGCTCGAGGCGGAAGAAGTAGGAAACGCCGCGCCAGAACGCGGCATCTCGTGGTGGTGGCGAAACCACGGGCCGTGAACTCTGAGTGCGGCGCCGTCCGCGTCGCTTTTTCTGTTGAGTGAGTGGTTGAGGTCTCGGTCGCCGGGCAGCAATCCGGCCGGAACGGTCGGCCCAGTCGTAGAACAGTGCTTTGATCATCGACAGCACCATCACACCAAACGCACCCGCCGCGAAAAATGAGTTCGCGCCGATGAGCCAGGCAAGGTCGCTGCTCGGATCCAGGATGCGACGCTCGTATCTGTCTCCGATCGTCGTCGCCCACAGTGGGATGTACGTGATCAGCGCCCACATGGCCAGTGGAATGAGCATCCACAGAAACCTGCTCAAGTAGCTGCGTCGCCCCACGTTGACACGGTTGGTGCCGAGCCCGAGCGCACCGCCGCGCCGCTGCGGGGTGATCGCATCCTGGCGTCCGAAATCCGCAATCAGGAACGCCGCGGTCGCAAGCACCAACAGGGCGAACTCCCCGCCGATGATGCCCGTCGAATCCCAGTACACGCCAAGAACCTTCGGCGTGCCCTCAAACCACCAATACGTCGCCGTGCCGACGAACAGGGCAAGGGTGAGCACGGCGAAGCCGACAGCAGCGGCATACAACCACGGAACCGCACGATGCATAATATTCCTCACGACTTGAAGAAAGATCCTGCCTCATCATGGCCTATCGCCACCAGGTCTCCGAACCATTCTCCAGGAACGCCCCCGCCCCCTCACCCGAAGGAGACCTGCACCATGATCGCTAGTGCGACACGCGAGCCGGTCTGGAGTTCGTTCCTGCTCCGAGCAGAAACCCGACAATGGGTCCTGGCCGCAGAACACGGAAGCGCACACGTCGACGTCCATGACGTTGCGCTCGATGTCCTGCGCCGGGACTACGAGCGACCCGCACGTGTGCTACTCGGCCTCATCGCCACGTGGGCCATGATCATCTCAACCACCGTTGTCCTCGCAACCGCCACCGTCCTTCGCGGGTACTGGGACGCGGACAGTGATAGCAGCCTCGCGGTGTTCCTTGTCGCGAGTGTCAATGTCGCCGCCGTCAGCGCTGCGACACTTGTGCTTCTCCAACGGTCGGGCCGCCGCCTCACACGTGCGATCACCCGATGGGCAGCCACAGCGACGGGTCTCCCCCACCCGCACAGTGCCAACGATCAATCGTTGAACTCCTCCACCTGGCGACGTGCGATCGCACCCCGAGCCGCGTACATTGCGGTATCAGGCGTCGCGATCATCTTCACCGCCGCAGCCACCGTGAACACGATGCACGACGAAGCCGGAGCCTTCGTACTGCCCCTGACCGCTGCCACGGTCCTGCAAATGATCGTATGGATCGGGGTCTATGCCGGGATCCATCGCGTCGCAAAAGCAAGCCTCCTTGGCGATCCCACCGACCACCCGGCCCTCCAGAGTGAAGAAGCCGGCCACTAGCCGCAACTGGATACACGTAATTCCTCGGGCGAGACCCACTTCATGGGTCGTCACAAGTCGCACCCATATCGCCCCGTTGATCGCAGATGGGTTGATCCACGCTGCACGGTTCGGATCCGGGGAGATGGATCCCTCCGCCGCGAGCGCACGCTGCCGTGAGCCTGTAGTGACCAAACGGTGGGTCCGCGGGGACAAATAGGTAGGTGAGCGGGTAAATACCGAGCTGCGAAATGCTGGCGTGCTGGCAGGGGGCTAAGGTCGGATCATGGCCGCACGGTTGGGTATTCTCCTGGGTGGACCGATGCCGTGGTCCCACCGAACTCGATCCGCTCGACACAGAATCCGATCGCTTCTGTTCCCGCTGCAGCAGGAGCTTCTTACCTACCAGCGCGGCGGACCAAGGGACACTGGTCGGTCAGCAGCCGACGATGCTGATCTCGCGATCCGGCTGATGCGCCTGTCTGAGGACCTGCCACCGTTATCTCGAACGCGCTTCCTGCATCGCCTGCAGGTGGTATTCGGGCCAGGGTGGATGCGTCTCGTCCGGTTGAGTGACGCCGCGGAACCTTCCAACGCGAACGGGAGAGCAGTGACGCTTTCGAGTTCATGGGTCGAAGTAGCTCAGCAAAGCCTGGAATATGGATTACTTCACCGAGGCTTCACCGCCGGAGCTACCTCATCTGAAGCGGCGGAGCTCGCATCTTATCTCCGCGTTCTCAGCGAATCCAGATGACTTTGAGTCCTTCAGAACGGAGACCTCAACGGCCTCGACGTCGCGCTCCGGGACCACTGCTGGCCGGGCCCACTGCTGGCCGGGGCTATCGGTGCCCGCGATCGCGCGTGGTGAAGGTTGCGTCAGCGTTCAGGGTTGATCTCGGCTAGGAGCTCAGGCTCCCACCACTGATACGGCGGTTCACTCTCAGGTTCAATTTGGTGATGCTGTTCGGGATACAGCGGGTGAGCTCGCAGACGCACGGCATCCCGTGAGAAATCAACATCATCACCCGCGTCGGTTTGGGATTTCACCAAGAGCGAGTTGCCCACCCCGATAATGAGAACCGCGCTGCCCTCTCTGCCCTCGCTCATGATTGGAATCTGCACCGCTCGCGAACTTCCCTCGTTCGCAACGGCAACCGCCAACGTCACGAGCACGTTCGCGACCTCGTCGGTGGTGACGAGCTGCTGACCTGCGTACATCACGAGCTTCATGAACTCCAGACTGCGTCTTCTGGAACAAAACACCCCGGGGGTTGCATCCCCACGCTCCACCAGGTACGACACCGGACTTGCATGCTCAACAAGCGAGTTGGTGGGCTGCGGTCACCAATGTCGGTGGCCTGTAGGAAAATGGGATGCCCCGCATCGCGCACCAGCACGCTCAGGCGGGTATAGGTCACAAGGAGGCGCATTGTGGGGTATCTGATCTACGAGGGTGGCGAGAAAGCCGAGTTTGAGGATCGTGCGCTCGCACATATGCAGCTCGTCGTTACCTCAAAGCTTCGCCGCGGTGAGCCATTTGCGGTGTCATGGAGGCAGGACCAGAGCATCGGTGGTGGACGCATCACTGTGTGGGTCCACCAAGCGAGTTCTCTGGTGTTCCGCTACGCCGGCAGTAGGCAGCCTGCGATCAATCGTGCTTGGGTGGACGCGCTCGCATCCACCGCCAACGCCCCGTCGGGTCTGTACCTCGTCCCCGAACCCTCAGCACCGCCACGCCAAGGAGATGCCCCGCCCGCTCGCCTGCGAAGAAGGCCGTAGCTCCGTTTGCGCATGCAATGGTCTAAGGAGGGAGCATGACGCGAAGGACAGCAGCTGGATCGCTAACCCGCTCGCAAGGCTCATACGTAACCCACACCCCGGTGCTCGGGCTCTATCGGCTGTAGCCCTGTCTGAACCCTCGGTCGACTAGGCCATCGCGACCACTTCGTCTGCACCCATGAGCGGTTCAAAATTGAGGCCATCTCGTCAGCTCGGGGCTAGCGCCAGTCAGTGCACGATTTCGAATACTGGCTCGCCCCATCCGCCCGTCGACGGTGGACGAAACCACTGGCGATACGGCAGAAAAGATGGGCACAAGATGAGCGAGGCTTACCCGCCCGAAATTGTGGACGGCCCAGTCTTAAGCGCGCCGGATCTTCATGGGGTGGTGTGCGCTCCTCGCTGCAGTGACGGCGTCGCGGTGGGGCTACGGTAGGGGGCATGACCGAACTGGTGCCCGATGATTACGCGGCCACTCTCGGCGATCTCAAGCAGCACGTTCATGCTGCGCGGCTGCGTGTACAGCGCAAGGCGAATAGTGAGCTGCTCCGGTTGTGGTGGCGGATCGGTCGCACGATTCTTGACCGGCAGCAGAAGGCAGCGTGGGGTGACAGGACTCTCACCCAGCTTGCTACCGACCTGCGTGCTGAGTTCCCGACGATGAATGGGTTCTCGGTCACCAACCTCAAGTACATGCGGCGGTTTGCTAACACCTGGAGCGAGCCGGACCCAATTGGTCAACGACCCGTTGACCAATTGCCTTGGGGACAGGTCATCGACCTAACCACCAAACTCGACGATCAGTCCCTCCGCGACTGGTATGCCGCGAAATCTGTCTTCCATGGATGGTCTCGCCCGGTCCTTGCCCACCAGATCGCCACGCGACTGCACGAGCGCGAGGCGGCCGCACCCAACAACTTTGTTTCCGCGCTCGAGCAGGGCGACTCCGATCAAGCGCAAGAGATGACACGGGACCCGTACGCGCTGCAATTCCTCGCCATCGACGGTGACGCGACCGAGCGGGAGCTCGAGCAGCGCATGGTCGATCGGATCCTGGATACTATGCGGGAACTCGGCCCCGGATTTGCATTCGTCGGCCGGCAAGTACACCTCGACGTTGACGGTGACGACTTCTACATCGACCTGCTCTTCTTCCACATCGAACAACTCCGGTACGTCGTCATCGAACTGAAAACCACGACGTTCGACCCACGCGATACCGGGCAGCTCGGCTTCTACGTCGCCGCGGTCGATGACCGCCTCCGAAACCGAGACAAACACCAACCCACAGTCGGCATCCTCCTCGTCGCCGGAAAAAACGACACTGTCGTCCGCTACGCACTTGCATCCACCGCACAACCCGTCGCGGTCAGTCGATACGAGCTCACCGAGGACGCACAAAAAGCACTCCCCGACGAGGACGCCATCACCCGAGCATTCGCCGACGAGATGACCCGCGACACCTACCACTGAGCATCGTCAAAACGCGGCACCGCGACTGCCCCACTCCCCTACGGCAAGGATGGCCGGTCGCCGATAGGGGTACTTATGTCAGTTTTCGATCCGATAATACGGCCGGTTGCGGCCTCGCACGCAGAGCTAGCTAGTGCACATAAGTAATGAGCTGCAGCGGAAGGTGCGTGAAAGAAAGTCGCAGCAGACTCGGGAGATCACATCACAGCGGCCGGCATCGAAGGCTGTAGGCGCCGAGATCTTGCGAACTCCTGTATCGGCCCGGAGTGGTGGCAGCATCCTGGTGGTTACTTGCCGCGGCGGTGCTCTTCAGTACAGAAATAGGGACAGGTTTTTTGCACTGCGGTGACGAACGCATGCAGAACGCGGGCGCATCGGGGAGCAGTCCCGACAGGGTGTTTTGGTGAGCTTGAGCCGCCGCTATGCGTTCTGGGCGGCGACAGCAGCCCCGACCTGTCAACTGCAGGACGCCCAGCCAGTTACCCCCCTCAAGCGTTCTACCTTCACCGCCGCAAAAGATCGGCCGAGCGATACCGGCGCGTAGTGTTAGCGCTCGCCAGCAGCGCTCTTGCGTTGCCGTTCCGGCGACCGTAGAGGCGAACGAGCGCCGAACCAACGGTGTTCTCCACGATAACGGCGCTCCTGTGCCATCCTGATCTCGCATCAGCACAAGGGGGAAATGTGGACTTTGATCGGTTGAGTGACGAATTGGATGCCGGTTCGCCGGTCGAACCGCGAGAGCTGTACGAGCAACTTCCGTCGAAGGCACCGGCTACGGCTACCTGCGGGACGTGCAGGCGCAGGTCCTCACGCAATGGCACGAGGACAAGCGCGCCAAGCGCGACATCGTGATCAAGGTCAACACCGGCGGCGGAAAGACCATCGACGGTCTGGTCATCCTGCAGAGCTACCTCAATAACGGCATCGGCCCAGCCTTATACGTCGCGCCGAGCGTCTACCTCGTCGCGCAAGTGGTGGAAGAGGCCGGCAAGCTTGGAATTCCGGTCACGACCGACCCGGACTCTGTGCAGTACCGAGCGGGCGAGAAGATCGGCGTGGTCACGGCGGCGCGGCTGTTCAATGGACGCTCCATATTCTCCGACAATCGTCCGCCAGGGACGCGCGCACCCATCGGGGCCGTCGTTGTCGACGACGCACACGCCGCCGTGGACACCATCCGTCAGCAACTCTCGCTGACCATCCCGAGATCAAACCCGACTTTCGATGATCTGCTCAAGCTATTCCGCGCTGACATTGCGACGCAGGCACCGGACGTACTGCTGGACATCGAGGACAACCAAGGCAGCGGCATCGTCAGAGTGCCGTTCTGGAGCGTCCGCTCCTCCATCGACATGCTGCGCTCCGTCCTGCGCAAGCACGTGCCCGACAACGCGAAAGACTTCTCCTACGACGCCATTCGAGACGTGCTGGCACTGTGCCGCGTCGTGTTCACCCGGTCCGCAATCACGGTCACCCGCCGGTCCCGCCGATAGGGCGCGTGTCAAGTTTCACATCCGCGGCGCACCGGATCTTCCTCACGGCCACCCTCGCGGACGACAGCGTGCTTGTCTCGCACTTTGGAGCGGATCCCGCACTTGTGTCCGACCCGATTCAACCGATCTCGGCCGGCGATATCGGCGAGCGGATGATCCTCGCGCCGCAAGAGATCAACGCGACCATCACGGCTCAAGCCATCCGCGACGAGATAGTGAAACTCAGTGCGTCCCACAACGTGCTCGTTATCGTGCCCAGTGATCGCGCGATGGACCAGTGGCCGGGTGCACTGCGTGCTAACGCGGACAACCTGCAGACCGTGGTCGGCCAGATGCGGGACAACCGCAAGCTGGGTTTGGTCGTCGTCGCGAACAAGTACGACGGCATCGACCTTCCCCAGGACGCGTGCCGGGTGGTCGTCTTGGACGGCTTGCCGGAGGCGTACAGCGGTGAAGAGCGCCTCGAGTCGCTAATGAACTCGTCGTTCGCGCGAATCGACGACCGTCAAATTCAACGCATCGAGCAAGGAATGGGCCGGGGAGTGCGCAGCAACGAGGATCACTGCGTGGTGTTCCTCATCGGCCGACGGCTAGCACAGTTGACCGTCGATCCGCGAAGCCTGGAACGCTTCAGTCCTGCGACCCGCGCGCAGCTTAAAGCATCCCGCAACATGGCTCGGCAAATGGAGAACACCCCACTTACGCGAGTGCTCGAAACCGTGCAGCAGGCGCTGACCCGGGATGCCGGATGGGTTCGTTACGCGAAGTCCGCCTTGCGCGGCATCGCTCCGGAGCCCGCGCACGTGAGCGAGCCCGCGGTTGCTGATCGGCAGGCGTTTGAGCGTGTCGTCCTGGGCGACGTAAACGCGGGCACCAAACTCCTCGTAGACACGGCCGCCGCTTGCGACGACCCGAAGCGCAAGGGTCAGCTTCTGGAGCAGGCGGCGGCGTACATCGATCCCGCTGATCCCATCCGAGCGCAGCAGCTGCTCGCTGCAGCTCGTGAGGACAACCTCTACGTGCTGCGTCCGCTTGCGGGGATCACTTTCACACCCCTCATCTACGCCGGGTCGCAAGCCGACACCATCGCGTCACGGCTCACGGGGATGTACGGAACGCCGGGAAGCATGCGGGTCGCCGTAGAAAATATGCTCGATGCGCTCGTATTCGATCCGCTCCGGACGGACGAGTTCGAGGAGGCTTTCTACGAACTTGGGCTTTTCCTCGGGTTCAACTCACAGCGTCCCGAACGGGAACTGAATCCAGGCCTGCCGGACAACTTGTGGGCACTGGAGCCGGGCCGCTACTGGGTAGTCGAGGCGAAGACGGGAGCGACCAGCGAGTTCATCTCGAAGAAGGACACGGGACAGTTGTCCCAGGGGAAGATCTGGTTTGGCAACCACTACTCACCGACCGATGTCGCCACCCCAGTCATGGTGCACCACTCCCGAAAGCTGTTCAAGGACGCTAGCGTGATCCCCGGCATGGGCATCATCAACCATCGCGTGCTTGGTGAGCTGGTCGCATCGATTCGCGCATTCAGTGAGGGCCTGGCCGCCAGCGGCTGGTCGGACGCCGCGACAGTTGACCGGCTGCTGGAAGGTCATCGATTGCGGCCCGCCCACCTCCATGGGCGTCTGGCGCCGGCCACCGGTGGGTCGGTGTAAGCCCGCAGCGCCCGCGTTGTGTCAGCTGGTATGGGCGGACATCATTTTGGCGGGTGCTGAGACCTCATCGGCGCTGGGGGGCGTGCGCGCAATAGATGTTCTGTCAGGTTACTGACACGGGCGAGTAGTACTGCATGCGGCCGGAGAACACATGCGCGGCCGCGGCGCACGACCAGGTTCCTACTGATAAGCCTCAGGCGCGAACTCCTACGTTTACGGCTGTGCGCAGGTCACTCAGAGCAACACCGATCTCTGAAAGGGAGGCGCGCATCTCTTCGTACACAGGTGCTGCTCCCCGCAGGTCCTCGATAGTAAGGACGGCAGCGAAGCGAACCCCTTGGGCCGGGAAGGATTCGGCTGCTCGTGTGAGGTATTCGAGGTCGAGGCGCCAGTCGGTCGACTTGCCTCGCCCGTTTGGCATACGTGCAGTGTATGACTTTATCGGGTACCACTTGCCAAGCACGCTCGCCAACGTTCGTTCGTTCGCATATCGATAACCAGAGAAAAACTCGTGCGTTGGTTGTGCGCGGCTCTCCAAGACACCGTTCTCGTCAGATTGCTTCACGGCGCCGTCGAGATTCACACGGACCATTTCGACACCATGCGCATAATTGATGATTGGCTCGGTCACCAATGTGAGCTTGAGAAGGCCACGACACTTGCCGTTGGTGTCGGAAAGCGAGTCTGGCCAGCGGAACGGAAACTTCACGTTCCGTCCAGGCTGGATGGTGTCGCTGAGGACGATAGTCATCCGGTGTGGCTCGCCCTCGAGAGTTTCCGCGACTGTAGGAAGGTGCCCGCGACCAACGAACGAGGGCGCAACGACCGCCGTTTCCTTCGCGAGGAGGGTTGCCGGGAATCTGGCGCTATGGCTTGCGAGCGCGATGAGGAGATCCCGCGACACATCGCCGGAGATAGCCGCGTCCAAGGTAGCAAGATATCGGGCCACCAGCGGTGCTGCGTAGCTGGTCCCCGCAACGTCGCGGATGCTGCCAAAGGAGCTGATCGCGGTCAGGCCGGTCGCTCGTGTGGGGCCTTCGGGCCCCCCGCCTCCATACGCAGCGAAATCGGGCTTGAGCGCTGACGGCGTCTGCTCGCTGCGACGTGTGTATCTCGCAGGTACGCCTTCAACACCCTGCGCGAGTCCGGGTGGATTGGTTGCTCCGACACTGACATTGACCAGACTTTCAGCTGGCGCGAGGAGACCGTCCGGGCCGGAATGGCGCGCGAGCATCGCGTTGACCTCGGTGCTATTGGGAGGCCATTCTTCCCGCTGCTCGGTTTCGGTCAGATTCCCAGCCGAGATCACGAAGAGCACGTCCAGCTCGAGCGCAATTCTGTCGAGTCCTTGGGCAGCCAAACTGTACGGGGCTCCGCCCGGTGCCCTCCGAAGGTTGTACGACAAATTGAAAACCCGGACACCTGCATCTTGCTTCGCGCGCGCGACGCTCGCGCGAACCTCATCGAGAAAGTCGTCAAGAGATGCGTAGTAGTTGTCGTAGGCGCTGCCCGCAGGTAGCAGATCCAGATCGTAGACGCGGCAGTCCTCATCGGGGTCCAAGAACCCCGAGTTGAAGGCGCTTCCCAACGCAATCAGCGAGGCGATGGTCGTTCCGTGGTTCACTCGATTTACGTCACGGTCTCCCGGCGCAAGAAAGTCTGCCCGTCCTGCGACCCACGCTGAGTTGATGAACGGTCCACCGATCCCACCGTCGATAACTCCGACTACTGGTCTCACGCTTGCAGGGGCCCGCGTAGGAGCGGCCAATTCCTCGTCTGCGCTTGTTGCCGGTGCTTCAGCGGAGGGCGGAACTCGGTCCTCAAGCCTCACGCGCTTTACCGACGAGCTCGCCTCGAACTCCGACAGCCCCTCCCGGAACGCGCCAATCGGTGGATGGTGAGCTACGTCAGACGGGCCAGGCGGGGACGCTTCGAGCGCACGTCTCACGCTTGCCTCGATTGCAGGAGGCGGCGCAATTGTGAAGGTGCTCTGCAGTTCGCGCAACCGAGCAGTCAACGCTCCAACCTCGGCAAGCGTTGCCGAGCGCAGGGGCTCACGCTCGGGGAGGTCAAATAACTCAACCTGCGCCTTGGCCGCGCCATCCATTGTCAGCCAAGCATCGGCTTCGTCGAGCGTGTATCCGCGTTCTTCCGCAGGTACCCACTCCCGCACGTCCTGGATTGCACTCACTTCTGTGCGTGCCGGCGATGGACTGTACACGAGTGCGCCGGAGGCGTCCTGCCGCCATCGTTCTTCCACCTCGGCGTCAGCGACCAAATCGATGACCTCTTCGAGCTTTGTTCGCGTTATCGCGAAGACGAGCTCCCCATAGTCCCCGGTACCCACGTGAGACGCGCGCGATGATCTGAACAGTGTGCCGAACGGCCGGTGAGACTTCGCCAACGCATCTGGCCGCATCCGAACTGCAACGTTGACTCGGTCACTTGCGAGGCTGTTCCGAAGGATGGAACGCAGCGCACCGACGATGGCTGTCCTGTGCTCCGCAAATCCGCGGTCGTCACCCCGAAAGAAGTCTTTCGCTGCACCACCGCCGCGACGTCCATCGCGATCCCCTCGAAACCAATCGGGGTTCATCACAACTTGAATAGGGCCGCCAGCCATTTCACACCTTCACTTCGCTTGGGTTCAGCCAGCGGCTGATCGTTTTTCTATCTCTGCCAAAAATCACTCCAAGCTCACTTTGGCTCAAAGATGTCGGTGGCTCGTTAAGATGCTTCGCGAGCTCCTGGTCAGTCGCGTCGAGCCCATCCACGCCCTGTATACCCGTGGCCTGAGCCGCTTCGCGGAGCACGGTTACAGGTGACCGGGCATCCCGGGCCTCAAGCACTGTGGATTTCAGGAATGCCATTGTCAGCGTTCTGACATCAGCTCCTGATCGACCAGAGGTCACACTGGCTACGGCCTTGGCGAGCGGATCCGCTTCTTCCAACCGGTCGAGAAGAAGGTGGCCGATCTCAACCCGGCCCTCGTACGTCGGCATGCCGAGTTGAATTTGATGTTCGAACCGACGCCACACAGCTGAGTCGAGGAGTTTCTCGTGGTTGGTGACGGCGATCGTCAAGCCGAACTCAGTCCGCTTATCGAGGTTTTGCAGCAGTGCGTTCACCACGCGCTTAATCTCCCCTACCTCGTTGGCATCGTCACGGATCTTCGCGACAGCATCGAACTCGTCGAGGATCAGCACGCAGTCGTAGCGGTTACAGAAGTCGAAGAGAGCCCCGAGGTTCCTGGCGGTGTTACCAAGCAGCGAAGAAATGAGCCCGTCGAGACGCGCGATCACTGCGGGTCGGCCAAGTCGAGCGGCGATTGCGAGCGCCAGCGTGGTCTTACCTGTCCCGGGCGGCCCGTAGATCAACAGGGTGCGGCTGATAGGGAGCCCCACCTGCGCAAGTTCAGCTTCGTGCTGCCATTCGCGCACCAGCGAGTTGTACGCCGCCTGCGCATGCACCGGGAGGACCGGTAGCGTACGGCGACGGTCCGGCGCCACGACTTCACAAAGTGGCGCTCCCGACTCACGATCTACGGGGAGCGCCGTCTTCGGCCCTAGTCGTTGAGCCGTCGGAGTGACCGTTGCGACATCGGAGGGCTGCAAATTGATGGGCTCGACCGCCTGGCGGTTGCGAGCTCGCGTGATCAACGACCGAAGCTTGCGGGCGCTGCTGTCATCCCCTGATTCGGCGAGCCTCTCGACAAGGCGGGTCACCTGGTGCTCGATAGCCTCCGGATTGCCAGCAAGAGCGGTGCGGACAAGCGCCTGAATGACATCGAAGTTCTCCATGTGGACAACACTAGAGCGTATTTGCGACATTTGGTCGCCCTGATGGGTTACACGAGACGAGAGATGGGACACAAGGTGGTCTCCACCCGAACGTATCGCGTCCGCCAGCGACCGCGACGGGATCCTGGAGAACGTCTCCTATCCCTAACCTTGAGAGGCGTCTCGGCCTGCTCGCGCCGACGGCGGCAAGCACCGCATGACCCCGCAGAGGCCAGATTCTCACAACTACGTGTCGCAACCGCCGACTCTTTCTGGGGTACGCGAGGTCAGTTACAAGACAGATCGCAATGGCGCCCGGTCGACGTGGAGGATCTGCTCTGGCGAACCAGCTGAACCCAGGCTCAGACCGGCCGCAAGTACGGCAGTCACCCCTCGGGGGCGGCCGGTGAGGGCAAGACACGCGAGTAGTCGTTCTCGCCGGCCGCCACACGATCCGCTCTCTTCAACAACATCGCCGCCAAGATTCGGTTCTGCGCGGGGTACTCCCCCGCCTCAGCAGCCGTCAAGGACTCAGCCGCCGCCCGCAATGCGCGCTCCTTCACGACACGCAGC

>2
CCCAGGCTGTTCACCCGCAGCGCGTGGACCGATCGCTTCGAACAGCACCTGGACCAGATACCGCAGCTTCTCGAGACCATGCGAAACCAGCGCATCCCGCTCGCCGCGGCCAGGAGTGACAGCGAGCGGGTGTCCGGTGGCGGAGGCTCAGCCCCACTCCCCCTGCGCGAGGACGCCGTCGATGATTGTGACGACCTTTGGGGCGCGCTCGTCGAGTATGTCGGAGAGGCGTCGGAGCGTCTGCAAGATCCGGCGCCGGCAGCGGTGGGGGCAACGTGGGCGATCGATGGACGAGTGCACGGGATGCCGTCGTGGATGACCGGAGATCTGGCATTCAAGGCCGGGTACGCGCTCATCGCCTGGCTGGTGGATCGCGGAGCGGAGGTCATCGAGCTGCGGATGAGGAGTTCCGAGGACCACTTGTTCACTCTCGTCCGTAGGCTCGCCGCCAGGTACACCCTCACACCCATTGAGCGGCCGTCGCGACGCCGCCCGTGCACCGTCTGCGGAGAGAACGCAGTTGTGGCGTCCTGGGTGGCTGACGACACGGGAGAGGCAGCATGTAGGGTCTGCGGCGCAACGTATGGACCGCCGCCACGCGGAGACGGGGCGGCATCATGACGGAGCTCGACTACCGACAGGCAGCCAAGAGGGTGCGGCGTTCCGTTCGAACCATCAAGCGGTGGCGGAAGGCGGGACTCAAGATGGGTATCGCTATCGATGGCCGGCGCGTCGTCGAGGAATCTGAGCTGCTGCAATGGTGGCGAGCCAGGATGACTGCAGACCCGGTTCATCAGATTCGAATGCGACATGTGCAGAATCAGATACACCGCAACGACGCGTCTGCCGGAAGGGAGCGAATTCAAGATGGCCAGCGTTAGCCCCCGCACGACCTCGACAGGTGAGGTCCGATGGCGAGTTCAGGTACGCGTCGATGGCGCGATGAGGCAAGTGACGTTCGCGGACAAGAAGAGCGCGGACGGATTCGCCTCGCTCGTCGAACGAGTCGGATGGGAGGCGGCCGATCAGGTGCGGCAACCCCTGCCCCGTCGACGCCGCGGAACCCCGACGCTTCGCGAGTACACCGAGCACTATCTCGATCCGCATAGTGGGCTATTGACGGGAGTCGAGCAGGGCACCCGTGACGGCTACCGCGCCGAGGCTGAGCGGTCATGGCTGCAGCGACTCGGACACCTTCGCATTGATGCCATCACTAAGCCCGACATCGGCGCGTGGGTGGCATGGCAGGAGGTGCAGCCCATCCGACGTGACAGGAACAAGCCGAAGGAAGAGCAGCAGGCGGTGTCGTCGAAGACAATACGCAACTACCACGCCTTGCTTTCATCGGTCTTGAGGTCGGCCGTCGGAGAGGGGTTCCGTCCGGACAACCCTGCCTACAAGATGCGCCTCAAGCGCGGACTAGCCCGAGAGACGGTATTCCTCTCCCCTGCTGAATTCGACACGCTCTTGCACTTCATCCCGGCCCGCTACCGGCGACTCGTTCTCTTCCTCGCCGGCACAGGCCTGCGCTGGGGAGAAGCCACAGCCGTCACGTGGTCAGACGTGAACCTGTACGGAAAGCCACCCACGGTTCGGGTGTCACGCGCGTGGAAGAAGTCTACGGGCGGTCCGGTGCTGAGCTATCCGAAGACGTCTCGGTCTCGACGCTCCGTGTCACTGTTCCCTGACCTGGTGTCGATCATGGGCGACCCGGGGATGGCTGACGAGTTTGTCTTCGTAGGCGAACAAGGTGGACACCTGTGGCACGGCGCGTTTTACACCCGCGTATGGTTGCCCGCGATTGAGCAGTCCATGGACCGAGACATCTGCCGTCAGCGTGGCCTTCAAGCACTGACGCTCGCACCTACTATTCACAGCCTCCGGCACACTCACGCGTCCTGGCTGATTGCGCAAGGCATCCCTCTGCCGTACATCCAGGCGCGGCTTGGTCATGAGTCCATCACGACGACGATTGATACCTACGGACACCTTGTTGCCGACGCGCACGACCAGATGGCATCGGCGATCGCCACCACGCTGTCTGGCATGACGGCGCCGCTGGCTATCGGCCGCGGCTGATCTCAGTCACGCCAGTGGGTGTAGGGCTCAGATTTCGTACAGGCGAGTACTGATCCACGATGAGGTGACGAACGTGCTAGGTAGTCAGAAGGTCGCTGACACCGTGCAAGAAGCCGCCGTCGTGACCGAAGTTAGCACCCCCCTGATCCGTGCGGGCGTTCGTCGCCGCGACGCTTGTCAACCCCGCTACTGTGATGGTGCCCGGGTCCGTAACGTCGGGTGCAGTCGTCTCGGGCCCGGACCTCGCTCGGGACGACGTAATCGCAAACGCTCTGAGCTACGGTGCCATTATGAGAGCACTACGGGTACGGATGTCGACGGGGCAAGTCAAGGATAACGCCCCGACTATCGCGTCTGTTTCTGGGAACGGCCCGCTCCTGGCTACGCATGGAACAGTAACGTTTGGCTGATCCAGGACGCACCGGACGTCTCTGCGGTCATCGAGTGGGCGGAATTGCATTCCGAGGGTCGACGGTACCAAGTGTGCGTCGAGACTCCCTTGGATCTCGACGACAAACGCTACGTCCACCTATTGGGCGGCAACCCAAACGACCTCACCGGGAACTAGAGCCGCCGCGTCGCCGGGCGCGATTGCGGATCATTCCGAAGATGATCGTGCCGACGAACAGGATGATTCCGATCACCGCGAGCCATAGAAGTCCCTTGATGGCGAATCCGACGACGGAGAGAACGGCCCATACTACGAGCAGGATGATGAGTACGGTCCACATAGCGCTGACGTTACTCTCGCACAATCGCGGATGCGTGGCCGTTGATAAGATCCTCGCCGGATACAGTCTGCTCGGAGGCATGCATCGGCCGAGAGAAACTAACAGATTCGGCGAGTTCGGCAACCGAGGCAGCGCGCTGTTGCTCTAGGCCGGTGGCCTCGCTGAATCGGAGCGCGGCGAGCTCTCGTTCAGCGCGGAGGTTGAGGCTGATCGCGGCGAGGTGGTCGGCGATGACGACCGCAAGGCCGTCGCGCAGTTCCTCGAGGTTCGTGTTGGCGATTTCAAGACGCCGATCGGATACATGAAGCTCGACCGTGGGGTATCCGCATTTGGCGAGGTGGTCGCGGGTGGCGCCGTCGTGGATCGCGGTAACTTCGTCGCGGTCTGCTTGGCGTGTGAACACCGCTTCTACTGTGTAGCAGTCGGGGGCTTCGTCTGTCATCAAGGTCGCCGGCAGCGAGCCGACTAGGACGGAGCCGAGGCCAAGCGGGGAATCATTCTTCAGTTGTGTACTCATTCGCTGACAGTACGCCCGGAAGATGTGCACGCTCACAGGTTCATGCGGCTTGACTTGCAGCGAAGACTTCGCGGGAACAACGGAAGGGTCCTCGCTTAGCGGAAGAGCCGCCTTCGGATGCAAGAACCTATCCATGGGAGCGCTTGGGGAGGAACCCCAATGCACAATCCGAACAGCTTTGAGCGGCGATGCCAACGACCCACCCGGCGGCCTCGACAGGAGTGTTCCAGCGATCCGATTCACCTGTTGCCAGTGGCGGCAAGATAATTTGGCAGGGCTGTCACGAATCGGCGTCGGAGGTTTCCATCACCTCGTCGACGAGCACGATACCGCCGGTGGAGCTTGCAGACTGCATCAGTTCCTCGACCCATCGCCCGTTGATCTTTGGAGCTTCCTGCTCCTCGAACGTGAAGCGCAACGGGATTGATGGGTGAATCCAAAGCGTCGACCGTCCGACGGGATCACCTTCGGGGTGTCGCCACGACAGGGTGAAACTTTCGTTCCGGCGAAGCTTCGTCGAAATGACGATCTTCAGGTGCGCGAGCGCGCGATCGTCGATGTGCAACGCGTGGTCCGCTGCCCCGTAGTGAAGAGTCGCCATATCACTGAGCATACTCAAAGTACAGAACCGGTCCGGGAGTGCCGACCAAGGCTATTCACCCTTGCGATGACAGCTCGTAGTCCTCGACCGGACTCCAGGCCTGAAACGGCGGAGCCAACTCATAGATGGCTTTCGGATACAGGCGATGGCGTGTGAGCGAAGCAGCATGCTCAGAAAAGTCCGGGTCCGGTTCCGCCGAGAGCTGCGACTCGACGAGCATCCCGATACCAGCACCGACAATCAGATCTGCACAGTCCTCGACTCCGTCAAGGACGACAGGAATTCGAAGCGCTTCGGCCGATCCTTCTCTCGCGATCGCTGCGGCAAGCTGAAGGAGCGCGCCAGCCACATCATCCGTGGTGACGAACTGCTGGCCCGCATAGGCGACGACTTTCATACTGCCCACCATCACACCGCTGAGAGGATCGGTCCTGGGGGTTGCGCATTCACCTCACGAGTCGTCTAATCCCGCCGCGAGTGAGAGTCGCGGAGCTGGTTTCGAACTGTCTGGCATTCACGTAAGCTTCTGCGGACACCATAGATGCCCCGTCTACAGTGTCGGCGAACGACACCCGCAACCTATTGCAGGGGCAAGCCGCCGGGGGGTGGCGAGCGGAAAGTTCGCACCGGCCCGGTTCGACCGCATCTGGGGTGCTCAGAACCGGGCCGGAACACCCCGCCTTGGGGAACGGGGTGGCCGGTCAAGCCCGGTCTGGGGAACCTTTTGGCCTGACACGCCACACGAGGATCGTCGACCTTGCTCTCCCGGAAGGTGACTCGTGCAGGTACATACTTGCTAGATTGCCTAGCAATGTCAAGTAGAGCACTAACACCCTCCAGGCCTGATTACCGGGCACATACGAATCACGCGCTCAACTTTGAGCCGGTTCTGGCACCAGGTAGAGACCGCTGGGTGCATTCGCGATAGAAGCCAGCGCTTCCATCCAGGCGCGATTCAGGCTGGGCTGCCGGCTTCCGTCGTACTTGAACACAATGTCGCTGTCTCGGTTCAGCCAGACGGTGACACGACCACCGCCGATGCTCATGTCCTCTCGCCACGAGAAAGGGAAGGGTTCTCCCCGCCGCAGCTTCGTGGTGATCACCGCTTGCAGGTGGGTGAGCGCGCGGTCCTCAATTTCCGTTTTCACTTTCCCGTCGTATATGAACCTACCCACGACATCGTCTCCCTGCTGCGACCTGCCCGGCAACGCCTGTCGGGCACCTACTTCGATTATGGCCGCAGAGCGACGGGAGTCTCATCGTCGGCGTCCGTGCGTCGCGCGCAACGCAAGGGCCTTGAGGACGGGGAAAGTGTGCGCAGATGAACGAACGAAGACCCCAACCCGGCCCGGGGCAAGGTGGGGGTCTCCTATTTACTCTGGTCGGATCGTGGTGTCATCCCGGTCGACGTCGCGGCGCGTCCGCACCAGGTCCGAGGAACCAGAGGTCATCCGTCGAGTTCGGCGACGTCGTAGCCGAAGATGGCTCCGCCGGCGTCCTCTTCTTCCACACCCGCGTAGGCGAAACCAAAGGGGTTGTCCCCGCCGACGATGGCGTTGTAGATCCCCTCGAATGAGAATCGGCCCGTGACCGGGTCAACTGATGTGTACCGGCCAGCGTCGCGTCGCAGGTCAACCCGACCGTCGCTCGGGTCTGAGAAATTCAGGAACACGCGAGTCGGGAGAGGGCCGCGGGAGACGGTGACCGAACCTGTGACGGGCGGGAAGTCCACCCTGTCTCCGTTGCGCACTCCCTGGTACTGCCTAGGACTGAACGCAATGGTGCCGGTGGTATCCGGCGCAACCGACGCAGCAGCGTTCGGCACAGCGATAGCGATCGCGATGGCCGGCACAGACCATGCGGCGCCAGCGAGCACTCTCCTCCTGCTCACAGATGTCGGGTGCGGAAGGTCTGGATTGGTCATAGCGCATCCTTGTCTCATCGGCGCCGGGCGATCGGCATCGACGCCCGGCTCTTCCCTCTCTGAACGAACAGTCAGATGAGGGGTGGTCGAAACCACTTAATCAGAATGTGATCTGCAGGGGTACTGCCACCGCAGATGATCCTGGCGCGGCGAACAGGATGGTCGCTACTGGAGACGGCGTCTGCGTGCGGTCCGGATTCTTGATGAGCACTAGGAGAACATCCGACTCTTCGTTAGGGGCGAGCGTCGCATTGTGAGAGAGGTCGATACTGCCGTCCGCCGGAGTGCCGGATGCGTAGTCCCAGACTTGACCGCTGAACCCCTGCCACTCGTACGGGACGTCATCGACCTGAATTGTGGCGATTAGCGCACCTGCGGGGATTGCTTCGGTTCCTGTGTTCGTGATGAAAAGTGCGTATGCCGTGGCGCCAGTGGGTGTGTACTCGGACGGACCAGCCGCGCGTGCCGTGATCGTTGGGGTAAGGGTGCTTGCCGCCGTCAGTGGTGTCGCTACGGCCACTGCGATCACCGGGGCTGCCCATGCGGCTCCGACGAAGGTTCGCCGCTTTATGCCGGGATGGGGGCCGTGGCTCATGGGAGGTAGCGTATCGGTTCAGCGCTTGAGAGTCTTGAGCAGAATCCGCCTGGTGGCGCCAGGTGTCGAGTGTGCACCTGGGGTCAGACATCTCAGCAGGAGCGTTGCCCTCGCTCTGGCGTGCGAACTAGCGGCACTACCGCAAGCTGAGAGTCTGCAACAACATGCCCAACATCGCCATACGTACTACCCTCCGCGCGGTTTAGTGGGTTACCGTATAACCATGGTTGTTATCGGACGCGGCAAGGGCGAACCTCTCTACGACGGCACTGACCGTCGCAAGGACGAGGCGCCAGTCCAGTATGCCGACAGCCAGACAGTGCTTCGTCTCGCCAGCCAGATTGCTGGCGAGAACGCAGAGCTGATGCGCCGACTGGCCTAAACCTGTACTACCTACACGCCGACGACGTTCGCAGGATCAATCTCGCGTTCTGCGGCGATGGGGCGGGCGTGCGAGATGAGACCGGTTTCCAGAGCGCGGTTCACAGGCCTCAGGCTACCTTCATGGGCGCGGATCTGTTCCCGACCATCCATGAGAAGGCAGGGGTGTACCTCCACGGTTTCGCTACGACCCAGACGCTTACAGATGGCAACAAGCGCACCGGCTTCCTCAGTGCCACGGTGTTCTTGCAGATACATGGTTACGCATGGGAGGGCCCTTCTGTCGACGCCGCGGAGGGATTCCTTCTATCCGTCGCAGAAAAGGTAGTCTCGCTCGACGCTGTGACCTCGTGGCTTCGGATGCACTGCTCACCTTCGCCAATAACCCGCACATAGGTCTTCGTTCTAGGTGTCGCCACCCGCGCGTACACTCCCCCGCATGCACCCTGATACACGGTTGAGTGTCCAGATCGATGCGACGTGTTCACGCAACAGGTACATGTCTGACCCTGCACCTGTGATCGCGGAGTTGCGTGCGTTGGCTGGTGACCGCGTAGACATCCTGACTGAGTCGGTGGGCACGTGGGTTGGGTACTTCGAGGATGCGCACACACGGGTGCTGTGTGACGGGTTGCGTGAACTGCCGGGTCTTGAGCCATGGATCGCACTCGGTCAGCACCGTCGCGCCATGCCGGATCATCGGACGCCCACGAAAGACGGGCGTGCGATCGGACACTAGACGGCGCGCCTCAGCCGGTTAAGATGACAGTATGCGCGATCGTCACTGGGTAATGCTTGGATGCCTGTTCATGGCGTTCCTCTGCATCGCCGGCGCGAATGACGACGTCATCCTCTGGATCGGGTGGGGGTTCGCTGCAGTCGGTCTCGGGATGCTCGTGCTCCTCGAAGTACCGAAGCGTCGGACTCCGCCGGAGCGATAACCGCCCGCGGCACTGCCCAGGTCGCGAACACGATGACGACCATCAGCCGGGATGCGTTGATGTCGCCCGACACCATGGCGTTGAAGATCGCGAAAATCAGCAGCGCGAACATGGTCAGCGATACGAGATCGCGTGCGTTGTGACCCGCCCGGATCACCGTGTAGAGCAGTCCGATCGCCACGATCAGCATGACGAAGATACCCGCCTCGACGCCGAGCTCGGCGATCAGGTTGTGCGGGTACCGGAAGAACCCAGCCTGTGCGGTGAATGAGCCCCAGCCGGTGCCGAGCGGTTCGGCTCCAATCATGTCGCCAGCGAGGTCAAGGAGACCTCGCCGGGAGTTCTGCGAGGTGCCGTTCTCGTCGAGCACGGACAGGATGCGGTCGAAGCCGATCGAGTCGCGGGACAGCCACACGGCGACGGCGACGACTGCCGCGAGCCCGAGGATCATGCGTCCTCGGTAGCGGCGCAGGGCGGGAGCGACGAGTGCGACCGCGACGAGGGCGACGCCGGCGGCGATGACGGGGCCGCGGCTTCCGGTTTGCAGTGCGGCAGCTGCAGCGCCGACGCCGAGGAGTCCGAACGGGAGACTTCCAGAGATGTTCGACGGGGTCATGTACCCGGCGTACAGGGGCTGCGACGCGGCATGGTTCGGCGCGGTGTTCTGGGTCCACGCCGCCCGGATCTGCCGACCGCGAACATAGCCACGACTGATCAGCCAGTCCTGACCCTTCCTCGCGTCCTCGATGATCTGCTGCGGGGTCATCGTGGCTGTCACGGCGCCGTCGTACGCGTGGATCGACATGTCATCACCCTGCGCATAGGCGGCGGCGAAGTCAGCGTCTGTCATGACCTCTGACGAGGTGTTCACCGCCGTCCCGTTCAGAGCAGGGTCGAGCGCGTACACACAGTTCAACCCAAGTGCGCGCAAACCGGGAACGGCATAGGTCAGCCAAGACTTGTAGCCACGGTCCTCGATGATCACGATTGTTGCTTTCAGCGGGCACTCAAGCCACATCTCGCCGATGTTGATCCCCACCGGACCTGTAGCAACGACGGTTACCTGCGCGTAGGTCGACGTGCCCCAATTCGTCAGAGCGCCCTCCGAAGCCATGAAGCGGAGCAGATTCCACCCCGGCTGCAGCGCGGAGGTTGCGGCCCTTGACCATCCGACCACCGGCGTGAAACCGATGCTGGTGATCTTTGACGGGTCATCCACCCATACCCATGCCTGCATCATCGAAGCACCAACGAAGTTGACGGTCTGCGTGAAACGCGCCGTGAATGTGCCAGCTCCCGGCACCTCAAGTCGACGTGACGCACTTCCGGCCTTCACCCGTGTTGCATCTGAGGACTGAGCCGCCGCTGTCCAGCCACCGGTGAAGTTCGTGTAGACCTGGTCCGGCTGACCGGACAGAAGTACCACCTTTGTGCGTCCATCTGGCGTCAGCGTTCCGGTCAGATCTGAGTTCTTCGGAGCGCGAGTCGCGCGAGCCTCACTGATGGACACCTGATCAGAGAATGTCAAATCAGATGGGAACGCATCTCCGGGGATCGGCGCACCTGGCAGGAACATAGTGATCGGGCCACCAACGCCAGTGATGATGATGCCCGAAAGTACATCGATACTCTCAGCTAGCGCGCCGTTCTCGCCCAGGTAGTCCGCAACCAGACGGTAGCTCGACAAACCCTGCATCTGGTCGATGCCGATCAGATCGACGGTGAAGTATCCGCGCGAGTCTGGCATGACAGTCACCGGGGCCTGAGACAGCACCCGACCGCCAGCCACAGCCAACGCTGGACCCGTCTCAAGCTGGAACCTGAGTCGGGGGGCGCGTCCGTTTAGAGGACGCAGCCCAATGTCTGTGTAGTACCCGGTGACCGTAGCCATTCACTCCCCCTTGAGGTCGCGACGCAGGCGATTCTCAGCGATGCCAGAAATCTCCTCAGGTTCAATGCCGTGCGGAAGGTGGACGTCCTGGCGGGACTGCATGCGCGCCGCTGCTGCCTGCTCGTCAGCCTCGCGCTCCGTCGCTGTGAGACCGGAGATACGAGCGTTCGTGCGATCGAGCCATGCCTGCGCGTTACTGCGATCCGGAGCTGCGGAACCGACGTCGGTGCTCGTGTTGGCGACCGCGAGGCCGGCCACCGGAACTCCCAGGTAGGCGGCGACAGCAAGAGCCACCGTCAGCCACTCGGGCTGTCCGACACTGATTGCCGCGAAGCCAACCTGGATCGCGCCGATGACGACGATTGCGATGACATACGCGGAGTAGATGATCTTGCGAACACGGGCCGACTCGATGATCGTGCCCAGGTTGTTCGGGTTAGGGGTGCTCATGGGTTACTCCTTCTCGGAAAGTTCGGTGTCATGAGCGGCTTGCTCGATGACGGTCAGCTCGGTCGAGCCGCCATTGCGGACGCGCTCCACGTACTCCCGGAACGCGTCCTGGATGCGGTAGGCCCAGCGAGCTCGACGCTCGAGGCGATCGGCG

>3
ACAGCGAGCAGGCCGACGTGGTTCCAGTTCTCGGGGACTGTAAAGCGCACGTGGAAGCGGGCGCGGGCGTACGGGTCGCTCTCGAGCAGCTCGTAGGCTCCCGCCCGGTTGAGTCGGCGGGCGGGACCGATGCCGAGTTCTCGGCCGACGCCGGCGTACATGAACCGGCCGTCGACGTAGGCGAAGGCGTTGATCTTCTTCTGCTGTTTGGGATCGATCAGCGGGATGCAGTCCTCATGGCGGCTGAAGTTGGCGCCGGCGACGAGGTGGTCATAGTGGTGCTGGCCACTAGTCGCGTGGATCTCGGATGCGATGTCCGGGTCGACGGGCACCGGATTGATGGTCTTCGGAAGGGACAGTGCCCACAGGTTCGTGCCGGTGGCTGCGGGACTGTTGAAGAGCCGTGCACGCTCGTCTGCAGAGCGGATGATGGCGGCGACCGTGTCCCACGCCTCTCGGGCCTGTGCGGGGCTCAGGGGGGCGTCGTCGAACCATTCCTCGGCGGTGCGGACTTCGATCTTGAAGCCGGTGCTCTCGTGCTCGAACCGGCCCGTTGGCGGGTCGCTGATCCAGTGGGAACCAGGCTTCCAGCGAGGGGTGTGCACGTAGAGCCAGTGCCGAATGCCGGGCTGAGGCTCCGGGCGCTTGCCGGTGAGCATGATGCGGTTCGCACCGTAGGACGCTGCGGTGTCGAGGAGGTCGGTGAGGTTCGGGTTCTTGCGGCGATCGCCGATGACCGGGCGCACAGGTGACCCGCCCTGCGTGACGCCACGGCCAGAGGCCTGGTCGACCCAGATCGTGAGGATCTCCTTCGGAGTCCACGGCTTGGGTCGGTAGTTGATCTCGTTCACAGTTGAGCCTCCTCTCAATCCGACATAAAAGTTATATTAGGCAAGGAATATTGAAAATTGCAAGCATTTTTCATGCGCGCGGCTGGCATCCGAGGCGTCAGGAGGCCAGTGATTGATGACGCTCGCGATAGGAGCTGAGGGCTTTCGTCACGCCACGCTCGGTCATTCCGAGCAGCTGCGCGACCTCGCGCAGGGTCATCGGTGGAGTCTGCGATCGAGCCACGTCAATGAGTTCGTCGCGGCGATCGATCACCTCCTTCTGCTTCGCGAGCTCCACGGCGACTGCCTGGAGCTCCTGGCGGATCTCGTTGACATTGGTGGGGGTCATGGGAACGAGGTTACGGAACTGAGTTCCTATTGCGCTGCAGCTGACCGCGTGTCGCCCCGTGTCCACCGGGAGGTTATATTCGTGAACATGAGCGAACCCGACCTCCTCGACAGCGTGCAGGTGGCGGCGCGACTGGGGATTTCCGTCGGCGCCGTCTACAAGCTCCGCACCCAAAACGGCCTGTTCCCCCACCCCGAGCGGTACAGCGGACGCTCTCCGCTGTACTCGGCCGCGGCCATCGATGAGTTCATGGCTCGTCGATCGACCCGTGGCCCGTCCACGAGTGGACGGCGGCCGCGGCTGATTCTGGCGGGCGTCGTCGATACCAGCGTGTTCGCTGAGCGGCTGCGCCAGAGCATCGCCGACGGGACGGGCGCCCCCGAGATCACGACTCAGGCGCAGCTCATCGACATGCTCGGTCTGAACGTCGTTACCTTCGGACAGCGCATGCGAGGCCGCACCAGCTGGAAAGACTCCGAGCTGGAGCTGATCAGCAAACACCTGTCCGTCGACGTCTCCGACGCGAACGACGTCGTCAACGCGGCTCGGGCGGCACGCTAGCCTCACCGGGGTTGCACCTGGGCGGATGTTCTCTGTCACATCCATAAGGGGTGCCCCTCACGCCCACGAACCGATAAATCCCTTCGGTGTCATGCGCGAGCTGCCCGACACACGTGTGTCCGACTACCGGTGGCCGCGAGTGACAAGCGGCCCAAGAGAGCGGGTTACTTGCGCCTCAGCCGGATCTCATCCCACGTGTATCGACCCTCTCGCACCCACGCCTGGTACCTATCCGAGCGAACGCGGTATGCCTCGGACCCGACAGTAACGATCTTCCCGCCGGGTCCGCCGTCATATCTCCCTGGCTTTGCCGGGGCTGTCCTGACCTCCACGGGGCCTTCCCAGCGTGGTGTGAGAGTTGGGTCTTCGTTCGGGTCTTCTCCGTGTTCGAAGAACTCGACTTCATCCTCCGGTTGCAGGCTGTCGAAATGGTACCCGGCGCCACTTCGGCATGGTGCTCCTCGCGGTGTGTGGTGAGTCCTCGGCCCACCTTAGACGCCCGCTACCGGCTCAGCAGGGCAAGGATCTGTGCCGCGCCGTCCCCAGGTGCGAGCGTGGCCAGGTTCAGACACTGCAGGTCGGCGTCATCCAGTCGGAGGGTGCGCTGCAGCGGGATGCCTTCGATCTTCGCGAGCTGGTGAACCTCGCGCTCTTCGGGGTGGTCGTGCTCGGGGCGGATGAAGGGCTCGGTGAGGAGCTCGGCGAGATCGTTCCAGAACAGCAGCTCTTCGATGTTGGCGGTGACGTACGCCCGCGCGATCGCGTACTGCTCGTCGGTGATGGTGAGGGTGGTGGGATTGGTCATTCTGACACCGCGCATTCGTTGAGGGTTGTCACGAGGGCGTCGCGATCGGCCGCGCTGACGGCCAGCCCCCATTCGGTGGCGATCTGGGTGTACTTCGACACGTAGGTGCACCGGTAGGTGGTCAGGGGGAGCCAGTCAGCGGGGCCGGAGTCCTGCTTGGACTGATTGGCGATGCCGTCGACGGCGATGACGTTGTCGAAGTCGTTGGCGAACTGCAGTCGCTGCTCGTCGCTCCGGGCCCACGCTCCCCCGACGTGTGCTGCCTTGAGGCTGACGATGTGCTCACCCTGCACGCCCTGGCTGCCGGGGTTTCCGGGTTCGGCGACCCGGTCGTGCTGGAAGGTGATGCACTTGCCGGTGTACGGGTCTACCTCGAGCACGCCGCGGAGGACCATGCAGCCGTTGGCCGCCAGTTCGACGTCGATGAGGTCTCGCGCGAGCACGTCATCGCGCAGTCGGCATCCGTTCCCGCCGATATCGGCCCAGGCGGGCCCGAACGTGTCTCGGCTGTAGGCGGGGATCTCGGACTCGTCAAGGACGAGCGGAAGGACAGCCGCGAGCGCCGCGGTGTCGGCGTAGGGCGATGCGCTGCCTTCGACGGCGGTGGGTGGCGCTGCCGGGGAGTCTGCGGGCCTGGTGGCCGCGGGAGGGGTCTGGGGTTCGTGGATTCCGGGGAGGGTGGTGAAGACGGTGATGGTGAGTGCGACCAGGGCGACAGCGGCGCCGGTGATGCTCTTGATCTTGGTGGTGGTTCGCATCGGGGATCCTTGGTTCGGGTTGGTTGGTCAGGCGACCAGGTCGTAGTGGCGGACGATATAGCCGAGGGATTCGACGCAGGCGGCGATGAGGTCGCGGGCGGCGTTCGGGATGACGGCGTTGCCAGCCATCCGCACCTGCTCGCGCTTGTTACCGAGGAGGACGTACTCGCCGGGGAAGGCCATCCCGCGCTTGACCTCATAGGGCTCGAGCATCCGGAACACAGAGTCGTAGACCATCGCCCAGATCTCGTCGTCGGTGAGATCGTGCTCGAGGTCTGCGAGGTCGCCAGGGTCGATGAGCGACTGGTGTCCGGCGGTGGTGAGCGTCTGCAGCGGGTCGGCCGCGGGGGTGGACTGCCACCCGGAGGTGCCATCACCGCTGTTCCGCATAACGAGGGCATGGTGGTTCCCGGAGGCGGCGACGGTGTCGATCGGCTGCGATGCGCCCTTGGCAACGCCGTGGTTGCGCAGCGGGACGACGAGGGCCGTTTCGTTTTCTTGTGGACTGAGTGCGCATGGGGCTGGCGGCGGGCCGTGCCTGCTTTCCGTCGCGGTCTTCGACGGGCACGAGGAGCGAGGCGTGGTTTCCGCCGGCGACGAGGGCGGGGAGGGGTTCGCGTACCGACTTCGACCGGGAGTCGTGGGAGCCGGAGACCTGGTTGACGATCAGGGCCTTCGAGGTGGTGGTGTGAAGGGTGCGCAGCGGCTCGTCGACGGACCAGGCGCGGTAGTAGGCGTCGGGATCGCCGTGCTGGGGGTGACGGGGGCTGGTGGCGTCGTAGGGGTTCCCTGCGGCCTCGGCGATCATCGGGGTGCGCTGCGTGCGGCGTGCCCAGTGGCGCTTGGCGCCGAAGAACGTGCGGAGCATCGTCTTCTCGGCGAGCTCGTCCATGCCGAGCGATTTGCGGTCCCCGATGCGGGTGCCGTGCAGCTGCCAGTCGATGATGGTGTCCGCGCCGGCGACGTCGGGGAACACCTCGGTATTGCAGGAGACGACCGGGCACCGCAGCGTGTACTGGGCGCCGTAGGTCTTCGTCGGCGCGCCCTTGGGCTTCATCACCTGGGCGGTCTGGATCATCCCGTGCTCCGGGCAGAAGGCCTGCGGGCGAATCCACGACTCGAAGTCCGGGCGGGGGTTGGTCGCTCGCCAGAAGACGATGTAGACGCGGTCTCGGGACCGCGGTGCGCCCTCGCCGAGCCCCTGTGAGTGCATGCTGTTGAGCCAGATCACTTCGTGCAGAGGTGTGGTGCCGACGCCCTCGTCGTCTGCGGCGGCGACTGCGTCTGCCCACTCACGAGTGTGGGTGACATCGTCGGAGTACTCGAGGCCGGTTTTGGTCTCGAGGATCTCCACCGCTCGTTGGTGCCGTTCAGGACTCATCGTCATCTCCATTCGTCGCTACTGGGCTGGCTGCCCTCCTCCGGGCCTGGTCGTCGAATCGCAGCATGGCGGTGGTGATCTGCCGGCGGCCGGTGTCGAGGAGCTCGAGGGCCGGGGAGGTGGGTGGGGTCTCCTTGACGGCGTGCGCCATGGTGCGCAGCTGGTCGGCGAGGGTGAAGAGTGCGGAGCTGGCCATGGTGTCGTCGAATTCGGCTGCGCGTGCGGCCTGGCGGTCGGCGCTGGTGGCGAGGTCGATGAGTGTGTCGTACAAGAACGTCAGCTGGCTTTCTACGTCGGTGGTGGTCATCGCGGGCCCTTCGTCGGCGTGGGCGCGTGGTCCGGGCCGAGTCGGCCCCTTAGAGCCGCAGGCAGGCACTTCTGCCTCGGGAGCGGAGTGGCGCCGTGGCGGCCTGGGGGATCATCGGATGCCCCCAGAGGCGGGCGCCGCGGTGAGCATGAGACGGTGGCTCTCCTCGAGCTGCGACATCAGGCCCGGTGGTACATGGATCGAGTTGAGGCTCTCGATCAGGTTCTGGGCCCGACGGTAGGCGAGGTTGCGCTCGGTCTGCGACGCTGCGCTGTTCTCTGCGATGTCCAGCAGGGTGCGGATCTCCTTGATCGTCTTGCGCTCCGCGAGCGGCACGTTCTTCTGCCCGACGCGGCGCGCGTGGCGCTCCGCGATATCCCACGCGCGAGCGAAAGCCTCCACCGCGCGCGGGTAGGCGATCGTGGTCAGATCGGCGTCGGCCGCCAGCCCCGGCGGGAGGTCGCCTGCGGTGTCGCGCAGCGTGTTCGCGGTGCGCATGGCGAGCAGCATCCGGTGGGTCTGGTCGACTTCGAGGTCTGTGAGTGCAGGCGTGAAGAACAGCGAGTCCCAGTCGGTCTCCGCGTACGTGATCTTCCGCAGCAGCTCGTCGTGACGATCGCGGAAGGTCTGACATGCCGCGGTGAGCCGCTGCATCCTCTCCTGTTCGACCTTGACCCGTTCGCGGCCCTCGCGAATGTTGCGACGAGCTTTCTGGCCTACCGTGACGAGCACCCAGACCAGCACCGCGGTGAGGAGCGCCGCCAGGATGATTCCGAGCAGCACGAGCAGCCATGTCAGATCAGCGGGTTGCTGCACAGGTGGGGCGGTCGTAGGCTCCCCCGACGGTGTTGCAGACGGGGTTGCTGGACGCGATGGCTTCGGCGACGGTTCCTCCCCCACCTCCCCCGCAATGGTGTTGAACAGCCACGGGAACAGAAGGACTCCTCCGGCGACGAACACCCCGAACACGACATACGACAGCCTCCCGCTGAACGGATCAGGACTTAACAACCGAAACGCCCCGACGACCATGAGGATCAACCCCAGCGCCACCCCACCCATCTGCAGAATCGGGAAGATGCTGTCGAAGATCCCCGAGGGGACAACGTCAGAGACGGAAAGTGTGGAGGGCATCAGATCCTCGAATCGTGTACGTGAAGGGCGAGCTGCTCGACGAGCTGCAGGAGGCGATCGAAGGCGGCCTCCATCGATGGCGTGAGCGGCTTTCCATCCACCCGCCGGCAGACGAGCTCGAAGAGGCTAAAGCTCCAGGAGACGTCCACGGTTGTCCCGCACTCGGCGCATCCGCACACTGAGATCCGCAGTGGTTACGACCATGGCTTCAACCCCTTCGCCTCGCGGAGCATCGCTCGAGTAATCCGCACATTCGGCCCGAGCCGGAACAGAGCCCGGTAATGCACGTAGGCCCGGTAGGCGCGCTCACAGGTGAGATCCACCCGGCTGCCCCGATTTGGACATGCACCTCTGCTCTTGCAGCCGCTCTTGTACCCCGAGGCCGTGCCGTGCTTAGCAGCCTCCAGAGAGTCGAGGATCTTGCTCATCACGCAGCCTCCGCATGTGCACGCAGCCGCTCAACGTGACGAGGGGTGATGCCGAGCACTGGTGCAATCGCACTGGTGTAAATCCCTGCTTCGGACGCACGGTCGATGACGATCTGCCGCTCGAACAGGGTGAGACGCACAGGCTCGCCACGCAGCGCGAGTTCCACCGCGACCTCGTCGACGAGCACCGGCTCAGAACTCGCATCCGCCGGAGCATCATCGAGATCCATGTCGTCCCATGCGAGCGCCGGCAACCACCCCTCCGCCTGCGCTCGCCGCATGGTGATGGTTCGGACGGCGCGCTGGATCGGGGTGTCGGTCGGGGGCTCTTTGTCCCAGAGCTCTTCGAAGAGGGCTGTGATCGCACGGTTGGTGGAGCTGAAGACACGAGGAGAGATCAGGACGCGGTCGAGTTTGTGTCGGTCCAGGTCGCAGCGATCGGCGAGGTACTGGATTGCCCAGCCTTTCAGCCCGAGCGCCTGCAGGCGGCGACGACCTCCGCGTGAATCCACCCGGTGGCCGTCGGGAACCGTGGTCAGGTCGGGTGTGACGGCGAGCAGCTTCTCGGCGGTCGCCTGATAGATACGGAAGGGCGTGCTGCGCTTGCGCGGGATCCGTCGGTTCATGATGTTGCGGACGGTGCTCAGGTCGATGCCGGCGGCGGCCGCGATCGCGGCAGGCGTCATGCCGGCCATGACTAGGTCTCCGAGGTGGATCTGCACGGGGCGGGCATCGATCAGCGTTCCCGTCGGGCGACCGTAGGCGACGAGCTTCTTGTACTCGTAGCAACGGATCCGGTTGGCGTCCTTGCAGTCGAAGCACGCGCACTTGTGGCTCCGGTAGCAGGTCGGCGTCTCACCGTGCTTGTGGTCGGCCGGGCAAGTGTTGGTCCGCATGGCCCCTCCTACAAATGGTCTTCCCGAATATAACTTGGTCTTCCCGAATATAACTACCTGTGGAGGGCTTTGCAACACTCCCTCACCGATAAGGGGTGCCGTGAGGGCTTCGAAACCGACAAATCCGCGCGGATCCCGCGACACGCGGAGGGAATCTTCTCTGGATTTAGAGGCCTCTAAGTGGCCTCTTGAGCACGGCGCGATGCCGTCACCCCGAGCCAGATCCGTGCACGTCGGACAGGTGCAAGGTCGTCCGTAAGCGGTACTTTAGATACGTATTCGATTGCCAGGAGGCCGCTGTGGGACCGGAAGTGCGACGTGCAGAAGGGGTCGAACGGCACAATGGTGAGATGCCCAGACTCGTCGCCGCGTCATCAGACATGCCGCCGAATGCCGCGCGCGCACAACGGGCAATAGCGGCCACGACTCGCATCGAGGTGCTGCACTACCTCTTGAACCATCCGGGCTCCACCGTCAATGAGATCGTGGTGGGTAGCGAGCTCGCCAAAGAGACGGTTCGGGCGGCTCTGGAGGATCTCGAGGAGACCTACGTGTCAGGGACCGTGGAACGCGGCAAGCGCCGCGGTCGTCACGTCACCTTCTCCGTCGATCGCTCAACGCTCGCTCAGGACCTCGGCTCGCTCTCGGCCTATCTGCTGGGCTAACGCGGAGGGCTCCACCGCTGAGCGGCGCCGAGGAGCCGGATAGACCAAGTCGATCTCCCACTCGGGCGACCGTCTCAGCACCTTCCGTTCAACGGCTGCCGTGATCCGCGCCGAGAGATGGCGAATAGCTGCGAACCGCCACGCGGAGGAAGCCACCCACAGGCAGGCTTCGACGCAGAACCGCAACGCGACGTCCGCCAACGTGATCATCGCGATCAGCACCGCAACGATCATGATCACGACGAGGGCGATGACGGATTCGTGGTTCTCCTGCGCCCGCGTGAGCTGCGCGCGTTGGGCGATCTGTCTAAGGGCCATGGTGGCGAGGTTCGTGTAGAACATCGCGACCCCGGCCAACCAGAGCAGAGCGCCCCACCATGCCACGGTGACGAGCGCGGCGACCCAGTGCCGCCATCCGATGATCGAGAACTGAGAGCCGACGTGAAAGCCGCGGCGGTTGATGAGGTGCCGGAAGAAGAACATCAGCGCTTCTCCCCCGGTGTCGGGTCGCACAGTTCGACGATCTGCGCGCGCAGCTCGTCGTCACGCTGGAGGTAGCGGCTGGGCGGCCTCCCAGAGGCGCCGGGGGTCGCTGGTGGTGACGAGGTAGGCGCTCAAGGGGAGCGACGAGCGCGCCCACGGCTGCCACGCCACGGCGGCGCGTCGAGACCGAGCACTGGCGATGGCCATCTTCCAGATCTGATCGACCAGAAAGAACGCGGCGAGAGCGGATCCCTCCACCACGGAGAAGTCCGAGACCACCACCACCAACGGCGGACGCGAGCGCTCGCCGCCTGTGGAGGCGTGATAGCGGGCAATCATCTTCTCGTGGGCGGCGCGCAGCATGTCGATCTGGTCGTGGAGGGTGACGGCGTACACCACCGACTCGTCGCCGCTGCGTGGGGGCCATGTCTGAGCGTCGGCAACCTGATGTCCTCCTCCGACCCACACTCGATATCCCGCGTCGACGAACCGTGTCACCAGTTCCCCGATCGTCACGGCGCGATCAATGTCCTGCCCCCCGACGATGAGACAGTGAGCGTCGAGGGAGGGCTGCCACTGTGCGATCGCTCGTCCCTCCCCGCTCCAGATCGGTACGACGAGTGCCTTCGGGTTGGCGGCCGGGATCATCCAGTCCTCCTTGTGGTGTCTTACCTACAAGGGGTGCGCTGGGCGGCGCCGAACCGACAAACTCCTCTCGTCGACGGCGGAGCGGGGATGCGGTCTGCGGCGTGCGTGCGGCAGGCTGGGCGCGTGGACGAATCGCTGAGGGCCCCTATTGACTGGAACCTTCTGAGTGTCGCGGTCAGCAAGCAGTTGGCGCCCTCGGTCGCTCTCGAGGCGATCGACAAGGCCAGTGCTCGCCTGGGCGCTGTGGGTGACTCCGAGATTCGGGAGGCTTTCGCTGCTATCACCGAAGGCACTTAGTGGGTGATGGCGCTCGACGAGCAACTCCGCACCCAGCTCAAGCACCATGGCGTCGAGTACTCGAGGACGTACGAGTCGGTTCGGAATGCGGATGCTGACCGCCGATACGTCCGCGGGTTCAGCTGGGCGCGGGACCGACTCACTCATCAGCTGCCGTTCTCTGCAGAGACCGATGAGACATCGTTCTTCGCCACCGGCGATCCCTCCGCTGTCCTGGTCATCAGCAAGGGGTTCATCTGGCGGCAAGCTGAGCAGTTGCCTCCCGCACCGTCAGGTCACGATCGCCCGGCCGGCGCCAGGCGTACGTGGACTACCTCGCGGGGGAATCCCTGCGTCACACGCTCGCGCGCGCCTCAGCGTGGTTCCACAAGGCAGCTGGGCACCGCCCGCTCGAAGGGTGATCAGGCGAGCGGGAGTAGTGCGGGGCCGGCGATCATCGCCGCGGCCATGATGGCGATGCCGGCGATGGCGATCGAGGGGCCGTGGGGATGCTTCGCTGCGCGCCCGCGAGCTCGACGACCCATGATCCTGAGCGCGCTGAGCATGAGGGCGA

>4
CGATCGCGAGGTTGAGTGTCGCCCACAGCCAACCGGGAACGGTGAGGCCCGTCTTCTGCAGCTCCTCCTGCACGACGAACAGACCATAGTTGATCGTCGGGAGGAGGATGATGGCGCTGCCGAGGTAGGCCACGATGGTGCGGCCCACCGCGCGGCGCGGGTTGGCGAGCTGCGTCGGCGTGCCGGCGGGGGTGTCGATCTGATCGACCTGGATGAGTGCTACGTGCTTAGCCACGATCGGGCTCCTTCACTGGTTGTAGATCTTCGATATCGAGTTCCCGCATATCTGCGGTGGACGGCATCGGCATCGGGCCGGCGCGGCCGCTCATGTCCCAGAAGACGAGCCCCTGGAAGAATCGGCGAACGATGGTTTTGGTGGAGCGCTCCCGGGATTCGAGCGCCTCGATGCGTTCAGCCTGAGCTGACACCTTCTTTTCGAGCGGCGCCGTCGCGATCTTCACCTCGTCGGCGATGAACTCACGGAGCGCAATGTTCTGCGCGAACCGTTCGGTGGTGTCGGTGTTCTTGTCACGCTTCCGCGTCGCAAGCGCGGTGATGAGTGCGGCGAGGCCGAGCAGCGATGAGCCGCCGAGGAGGAGCTGTATCCACTCAGCCATGCGGTAGCCCTTCTTTGCGGTCGCGGTACTCGACGCCCAGAATCCAGAGCCGCGTCACCGGCAGCAGCATGGCGAGATACACGATGACCGAGATGAAGTCTCGGTTCCCGTCGTCGATGTGGATAGCGAGCGTCCTCAGGGCGAGGAGGTACGTGCCAAGCAGCGCGAAGAGGAGCGCTTTGCCGGCGGTCTCGACGGCCCAGAGGCGTGGGAACGAGATGCCGGCGAGGCATGCGATCGCGACGACGATGAAGCCGTAGCCCGTGATGTCGGACACGAGCGGTGGCACGAGGACATCGAGTGACGGGATGCCGGACCGGATCGCGTAGACACCGCCGAGGACCGCGCCGAGGTCGTACAGCGGCAGAATCACCCGCTTCAGCGGCGTTGCATATTTCGCTTCGGAGAGTGGGATCGCACCCGGCGCCCAGATAGTCGGCGCCAACGCGCGCTCCGTGGTGCGGCGCGCCACCTCAGCAACGCGCCGCACGAACTTACGAACCATGGGCCGCGGCCTACTTGACCGTGAGAGTAAGTGCGGCGAGCGCCGACTTGATGTCGGCGCGGGTTGCGACGACGGCCGCCTCTACGTCCTCGGCCGTGGCGTATCCCGAGGGGAGGATGCGGGAGAGCCCGTCGACGATGTAGTCGAGCTGGTTCTCGTCGAGAGTCACGGTGGTGCTGGCCCCCTGAGCCCGCATCTCCGCGACGATCTTCTGCACAGCCTCTTCGGACTGTGATTCGATCTTCGCGATGATGTCGGGAAGGGCGGGCTTCGTGACTAGGACGTCGCGGATGAAGCCGAACTGGTTCGACGGGATGTCGCGCGGCCCGCGGGTCAGCTTCAGGGCGACGAGGAGATCCGCATAGGCGTCCGAGGGGACGCGCCACCAGTGGCCGGCCGACGAAAAGAGGCGCATCTCCCGGGTGCTCTGATCGCGGAAGAGCTGGAACTCTCGGGGCTCATTCCGCAAATCGTTGATGCCGGGCCACACTCCCGTGCCGCCATCGCTCATCTGGTTCTGCATGTTGCCGAGGATGCCCGTGGTGATCTCGCCCTGAGCCTTGAGGTGGTTGAACTGTGCTTCGGTCATGAACTCGTCTCCGTCGTTCGGGAAGGGGGTGGGTGTTCCGCCAGCGACGGCGCCGCCGGAGGTGAATGTGTAGAAGGGGAGATGGCCCGGGTTGAGGTAGAGCCCGTAGCGCTTGTAGCCCCAGTGGTGGTGCGGGTCGTAGGCGTCGGTGTCGCCCGTGTAACCGATCAGCTGGCCGAGCTCGATGCGGTCGCCCTTCTTGAACCCCCAGGGCGCACTGCCCGGATGGTCCTTGAGAACGTGATATTCCATCTCGTAGCCGTCGCCGGTATCCATGTGGAGGTAGTGGCCCCAGACGTGCTTGCGAGATCCGCCGACCAGGGACACGACACCCGACTGCACGGCATACAGGGGCGTGCCCAGCGGCGTCGAGTAGTCCTGGCCGAGGTGGTTCTCAGCGCGGCCGTTGCGGAAGCGACGCCCGAATGCCTGGCCTGCTTGGTTCGTGAGCTTCGGGTTGACGGGTTGGGTAAGTGGAGCTGGCACGATGAGCACCGGCCTCTCTGCTAGGTGGTTACGAGAAGATCGTGAGGACGGCCGAGCCGTCCCACATCTCCGCACTGACGGACGAGGAGTCGACGGTGATTGCGCCCGCAATGGTGTGCGTTCCCGCAGGCACCGTGGCGAAGAGCGTGTGCGAGGGGGTGTCAAATCCCGATTTGTCATGGGTGTGATAGCGGCGCGCGTCGACGCGCGCTCCGTCGATGTTGATGACGAAGTGTCCGGCGGCGTTGGCCGGCCAGTAGAAGTACGCGCCAACCTCGACCGTGATGTCGGTGGGCACTGCGAACGTGCGAGTCCATGACCCGACGTCGTAGCTGACCCCGCCGCGGGCGATGGTGCCGCCGCTGAATGCGTCTTTTCGTTCCCGGAATCGACGGTCGACCCATGCCCCGCCGAGACGGCGGTACTCACGGCCGTTGTCGAGGCGCGTAGCGAGCGACATGTCGTGCGGCGTCCACGCCTGAAGGTCCGCGTCGTCGCGCACCATGACGACGCCGCCCTCCGTCGCCGTGTAGCGGCACGTGGTCGAGACCACAACGCCGGCAGACTGGGTGGTGGTCGCGCCGGCGGGGATGTGCACGACACCGAGTTCTAGCGCGCCCTCGGGTAGATTCGTTGGCTTCTGCGGGTCCGGTGCCGGCGTGCCCTTGAGTACTCCGAACTCCGGTCCGTCGCGAGGGTCCGACAGCGGCGCTCGGGTCTCGAACTGCTTGACGTAGATCACGTCTTTGCGCGCGTTGGCCGCCGGGGCTGCGTCGATCGGGACAGTTGACGTGCCGTCGTGGGAGGTAAAGAGAACACCCGCTCGGTAGAGCGCGGCTTCGAACGGCCCGACATTGACCGCGCGGTCAGCACGGGCCGAGAGGAGCGCGCCATTGTTGCGCGAGAACACTCCGGCGCGCGGGACGCCGGCCGCGTCACTGACGACGAGACCAGAGAGATCCCGGCGAATGTGGTCGAAGTTGGCCGCACCGGAGACGGCGGGGAATGCTGGGTTCAGCGGCATGGATTACTCTCCTTGCTCGGGTAATGGGATGTTGAGGTGCCGCTCGAGTGCGGCGATTCGTTCGCTCTGCTCGGCGAGTTCCTTCTGCATCTGACGGCGGGTGAGGATCTCCGAGGCGAGCCGGTCCCACAGAGGCGCCGTGAGCCGGTCGTAGTTGAGCCCTTCGACGTCGCCGGTCTCGGGATCGAAAAACGCGAAGTGCGGGTAGCCCGCGTCGACGAACGCGTCAGCGATGAACCCGAAGTGCCATCTCGCATCCCACGCGTTCTCGTCGACGTCGTGCGCCATCTGAAACCACACCGGCCAGATCGAGAGAAACTCCTCTTCCGACATGTGCGCCGGCGAGATATTCCGCTTCGTCTCACGGGCCGAGCTGCTGTAGCCCTGGTAGCCGTCGTCCGACCACACGACTGTGCGGAAGTTCGCGATCGGGTTGTTGCGCGCTCCTGGCGCACGCACCTGGCCGCGGACGACGAGCGAAGCGTTGGCGTTGAGGTCGCCGCCGACTGTTGCGGGGCCGCCAGACACGAGCGTTTGACCGCGCACCTCTCCGACTGAGGTGATGTTGCCGCTGGCGCTGACCTTGCCGGGCGAGATATCGCCGGGCGAGCTGACCTTCGAGTCGACCTGCGCCTTCGTGTAGGTGACGGTCGGCACGATCTCTCGGACGAGGGTCGTGACGGTATCGCGGAGGCCGGCGAACAGGGCTTGCATCTTCTCGTAGATGCGGAGGTACTGCGATCCGTCGATGCGGCTCAGATCGTTGACGGCTCTCTCGGTCTGGTCGATACGCTTCTTGATCGGGCCGGCCTTTTCGGCGAGCGGGATTCTGCCGACCATCACTACACCTCGTCCATTGTGAGTTTCGCCCAGCGCGATTTGCTGCTGACGGAGATCGCCGCGATACGTCGCCGCTGCGGGCCGCGGGCTTTCAGGTAGCGGCTCTTGCCGATGACGACGTTGCAGTAGTCGCCGATGCCGTACTCGCCGAGCCGGGGCGAGCTGTCCATGTCCGCTTCGAAGGTCCAGAACACAGTTGGCTTGGAGCCGAGCGCCAGATCCTCGCGCGCGTAGCTGTCGAGCGTGCTCTGCAGTTCCACGGTGGAGTGGTTCGACGAGATGGATTCGAGCCTCGGGTAGCCGAGGTCCGTCAGCGTGGTGGAAGCGGCGCGCGCGATCAGCGCCACCGCCGCTTGACGGCCGCCGATTGCCCATGCCTCAGATGTCATCTCGGTCGCCGACTTCTTGACCTTCAGCTTGCGAACGCGCTTCTTCCGAGCCGAGAAGTCGAAGCGGTGCACGGACGCGGAGGTCAGTTCACGCGAGGTGTCGTCGCCGACACGAACGAGAAATTCGATCCCGCGCTTATCGGCTGTCCACCGGGGAACGAACTGGATCTCAGGACCGTCGTCGAGCTGCGTCAGGTCATCGAGTGCGGACCCGATCGTCTTGAACGCCGAGCCTTCGTAGTTGTGATCGTGAGAGCCAACCCCGGCGTCGCCGAAGACGAGCGGGAGACTGCCGCCAGCGCGGCCGAACGACTGCACGATGAGCGATCGCACGAGCGCCGGCCACGACAGCCCAACGAGCTTCGTCGCCGTGGCGGGGTTAGGTTCGCCCGCGTCATCGCCCGTCTGCACGAGCAGCGACATCGTGTCCGCAGTCTGCGGAAGAATGAAACGCCGGTAGAACAGAGACCACATGCCCTCCGCAGTGAGCGTCAGCACGTTCGACTCTTCGTCCCACTCGTGCTCCCAGATCGGCCCGGCCGCGACACAGTAGTCCCCGTCGAACACCGCGAGGAGGGTCTTCCCCTCCGCCGCCGTGTTCTCGAGGTCGAGTGCCTCACTCTTCGGGTCGAGGAGACTCACCTGCACCGTGATGGACTCAGGGCTATTGCGCCGATTCTCGACCGAGATATCCGTCCATGGAACAGGCAAGATGCGCCGGCCGTCGCGGAGATTTGCGACGTACACCTGTAGAGCCATGCGTTACCTTTCGGCCGAGGCGAAGATCGCAGTGAGAGTGGGATCGCCCGTTGGCATGCCGAGACCGACGAACTGGATCGTCGCCGTCTCGCCTGGCTGCAGCGCCCACCAATCGGAGATCACGAGGTCACCGGATATCGGCGACTGACCGTCGAGCCAGACCTGACCCGATCCCTGGTCCACTTCGACGACGGAACCTTGCAGGATCTGACGCTCGACCCGGATGCGGAGGGCCCGCTCGACGTGGATGATTTCGAACCCGCCGCTGAGGCCCCCGGTGACGGTGAAACTGACGAGGGTCGGCGCGTTGCCCGAGTTCGTCACGACAACGCGTCCTAGCCGCCCTGGCGTGCCCTCTGACAGGGGTTCCGTGAGCGGCTCGGTGACGCCCCCGCCGCTGGTCGGTAGACCGGTCACGAGCGTTTGCCGGAGGCCGTACTTCAGCGGGTCTTCGGCCTTGAGGGGAATCTCAAACTGAGCGATGCCCGGGCCGATGCGGAGATCCCATCGGATCTTTCCGGCGATACGCACCTTGGCCGTGTACGTCCCGTGCGGGTCGGTCACCTCGACGGGGAACGTATCGCCGAGAGTGTAGAGATCGAACACGGTGCGGCGCGCGTCGAAGACCTGATCCGGGTTCGAAGGGTATGTAGCTCGGCCAATGACCACGGGGTAGAGCGGTTCATATGTGACGTCGGTCTCCCCGAAGTCGCCGTCCGCGGTCGGTCGCGCTTCGTTCTGCAAACGAGGGTCCGTCGAGTCCCACCAATTGTCGATGGTGGAAAGCGACAGACCCTCGCCAAAGAAGTCGTTCGCGAGCACGAGACCGTTCGGAAACTTGACTCGAATGCTGCTCACTTCAGTACCCCTTCCACGACGCGGACGATGCGGTCACCGAGCGCCTCCTCGTCCATCCCGACTGACGGGTGAACATCGATCTGGATGTGGTTCTCGACGACGCGAGTTGTCGAAGCGGCCGAGCGAGTACTTGCGCTCACTGAGCCGCGGTAGTTCTCCGCGACGCCGAGGCGGCGACCTGTCTCGGCCCAGATCTCAAGAGACCGAGCGCGCTTCGAAGCGGCGAGCGGGATGTACGCCTCACCACCGGTCTCCGGCTCCGCCCAGACCCGCCAAGAACCCGCGGGTGCGATCTGCGCCACGTGGCTTTCACGCATGCCGCCGGCCGCGTAGAAGTCGAGCGTTCCGCCATTCGCCATCCCACTGCCGTCGCCCCGGTTCCCTTGATGGATTCGGAGAGAGTGTCGAGGATGCCGACCGCGATCGAGATGCCGGCGAGTCCAGCTGCGGCCTTCCCGACGAGGCCCACGGCGCTCATTGTCTTCGGAGCTTCCTCCTTCAGCGTCGCCATCGCGGTACGGAATTCGATGACCTTCGGGGCGGCGAGGAAGAACGCGCCTCCGGCTAGGCCGGTTGCGGTCGCGATGCCGGTGAGGTTCATTGCAGTGCCCTGCAGCGCGTCCGGCATCCCGTTGTAGACGTCGAGGAACGCCGTGCCGGTCTGCACGAGGGCTCGTAGCGAATCGTTCGCGTGCGCGCCGGTCTGAATGAACGCGGTGTCGGCTGCACCGCCGAATCCCTCGACGTCTCCGATGAGGTTGTCGAGGCGCAGCGCGGCGGTTTCGGATGCGTATCCGGCGTCGTCGACGTCTTTCGTCCAGCCGCGCACGGCCTCTGCGCCGCCGGCGAAGAGCACGCGCGCCGCGGTCACCGTCTCGTTACCGAAGAGCATGCCCATCGACGCGTCACGCGCCTCGGGGGTGAGCCCTGAGTAAGCCTTCGTCAGCTGGCCGGCGACGTTCGCCATGCCGGCAAACTTGCCCTCGCCGTCGTACAGCGTGATGCCGAGTCGTTCCATCTCGCCGCGCGCCTGAGCGGAGGGCGAGGTGAGCGAAGAGAGCATGCCTCGGAGGGCGGTGCCGGCCTGCTCGCCGATGATGCCCTGCGATGCGAACATCGCGAGGACGCCGGTTGTCTCCTCAAGCGAGATGCCCATCGACGCGGCCACGGGGCCGACGAACTTCAGGCCGTTGGCGAGGTCGTCGACTGAACCCATCGCTTTGCCTGCGCCGGCTGCGAGCACGTCGGCGACATGGCCGGCCTGGTCGCCGTTCAGGTTGAATTGCTTCAGGGTGACGGACGCGATCTCAGCCGCGCGAGCGACTCCAAGTCCGCCTGCTGCGGCGAGATCGAGCGAGCCAGTGAGCGCGCCGCCGAGGATGTCGGCCGTGCTGAGCCCCGACTTCGACAGTTCGTCGATCGCGTTCGCGGATTCGGTCGCGGAGAACACCGTCGAAGCGCCGGCCTCCACGGCCGCGTTTCGAAGGAGGCCCATGTTGGAAGCCGACTCGTGCGTCGACGCCTGCACGTAGGACATGGCCTGGTCAAAGTCGGCGAACTTCGTGATCGCCACGCCGAGGCCGGTCGCACCGACGAGCCCCGCGGCAGACATCGCGCCACCGAGCTGCGCGAACTCTTGCTTGTTCTTCACGAGTTCCGTCGAGACGGTCTTCGTGTAGTCCTGCGTCGCTTTCTTCGCCCGCTGGTACTCGGCAATCAGGCCCGAGAAGTTAGCGTTCGCGTTGACTGTTACGGATCTGTTGCTCACAACGGACGCTCCTGTCAGAGGGTGGAGGGAGAGGGCTAGATCACCGCCGCCTCACGTCCCAGGACGCGCCGTTGAGGGTGGCGTCGGGGTACGTCTCGAGGTACGCGTCACGCGCGTCGAGACGAGCCTTGGTCGCGTAGTTGATGATCGGGAGCGGGTCCGCACGGTAGGCGAACTGGTTCTTCACGTCGGTCGTCTCGGCGATCGGAAGACCGTTCTCGTCGGTCTCGAGTTCCAGCTCGGCGAGCGCGACGAATAGCGCACGGTCTGCGTCGGTAAATTCCGGCTCCCGTGTTGCTGCACTGCCTGCGAGGCGTCCGAGTTCGTCGTAGAAGTAGGCGGTCGTCACCACCGGTTCCCATCCCGAGAACCGGCGGTGAGAGACGCCGAGCCGACGAGCGGTTTCTACTTCGCGTCGGAAGCCGCGGTCGCGGCCAAGGCTTTTTTTAGGCGCTCACGATCGCGCGTGGGCGCGAACACGTTCAGGTCCAAGATCCTGTTGACGAGGTGGTTCGCTTCGGCCGGAGAGATCCGTTTCCAGATCACCGCCCAGTCGTCGGCGTCGAGCGGCTGGCGCGTGCCATCGGTCAGGACTTCACAAGCTTCGGAATGGAACTCGGCGGCGGCTCGAGTTACCGCGTCGAAGTTATATCCGTACGTCTCGTTGTCCATGAGGCTGTTCTCGCGAGGCGGGTTTGCGGCAACGAGTTCCGACCACGCCATGTTGTTGACGCGTTTGAACTCGAGCGTGTGCGCACCTTCGAGTTCGCGAGCTTCGATCTCGGCGAGCTTCTTCTTCAGCTTCGCCATCGGGCCGGCTTGGCCGAGCCGCTGATCCTTGTCGGCCGCGGCATCCTTGATCTCGGCCATGATCGCGTCGCGCTCCTGCGAGAGCGCGGGGTTCATGACGATGACAACCTGCGCGGTACGCTCGCTGCTCGCGTCGTCTTTGTGTGCTTCGGCAATTCTGCCCATGATGATTCCTCCACCGGATAAGCCACCGGATCGAAATGGTGAAACCTGCCGGGGCGCTCCGGTGGAAGGACGCCCCGGCAGGGGTTTGGGGTTAGGCGATGAGGGTGACGTTTTCCTCGACGATTCCGGTGACAAAGAAGGTCTGCTTCATCGTCTGGACGCCGTTACGGACAGGCGGGTTGCGTCGCTGCTTACCGGCCTGGATCGGCACGATGTCGACGTCCTTCTGGCCGACCGCGTAGTCGATCTCGTTCGCGAGCGAGTAGCGGATGACGATGAAGCCGGTGATGCCCTTCGCGAGCGCGGCGCGGGCGATGTCGAGTGCGTCC

>5
GATTTTATCCCCTCCCCTTTATCACCGGGCACAAAAAACCCCGCTTGTTTAGGGCGGGGTCTAGTGAGCCTATACGGGCTTACTTGATCAGTTCGGCGGTGTAGCCTTCCAGTGATTTTGCATTCTGTTCTTCGATTGCTTTGATAATGTTGTTCCGAGTGGCCGGGACGTGATTACCATCGTTAAGCTCGATAGTCGAAGGCTCAAGAGCGTCTTTGTTTTCTTCGTTCAAAACGACTTTGAACCCAAGGAAACCGAACTCGGCTTCGTCTTGCTTGAGGTTCGCACCGCCCCGACCGAGACGTTTAGTGAAGGTGATGCTCTCGCCGCCCTTCTTAACAATGTACTGAGCCGCTTCACGGGTGCCTTTTTCTTCTGCTGGCTTGCCACCAGTCTTACGGCCTTGGCTACCTTGGCCTGCGTTGTTCAGTGCAACGTGGGTGGTTTTAAGAACGTCCAGTGCCAATTCATAGGCCAGATTTTCAACCTCATCTTTGAAAGCGATCAGAACGTCTTGGAACGAGTTAGCTTTCTTGAGCTGAGCCAAAGACTTGAGATTTGCGGATTCAGCATCACGAACGTCTTTGAGCTGGCTAACCAGAGAATCGACCAGTTTGGCGTCTTTGCGCAGCGATGCTTCTGCAAGTTTTTCATACAGGTCTGCCGAGGCGCTAGGAATGGTTGCGTCTAGCAGACGGTTAAGAACACGTTCGCTGTTATTAGTAGCGCTGGAGTGATACAGCCCAACTGTTTTAACTGCTTCTTCATATTCTTTTTTGAAGTCGCGTTTTTCAGTTGTAGCTTCCAGTGCTTTCGCTTGATTGGTCATGCTGAATTTCTCCAAGAGTTTTTCTGGTTTTCAAAGCTTTTTTGCTTTGTTGGAACGAATAATAGATGCCTTTTTTCTATTCATCAACCTATTTTTTTATTTATTATTTTTAATAATCTATTGATAGGAATAGGAGAAACTATTCATTAACAAATAAAATCAGGAATAGATTTCTTGAAAATTCCGCCTATGGATGCTAGAAAGCCAGCATAGCCACCATCTATAGAGTCTGATTTATGGCAAAGGGAACTGCTGCAAAAGATGCAAAACCAAAACCAGTAAAAAAACCAAAAAAAGAAGAATCAGTACGGGATAACTTTAAACAGCCTGTAAAAAACCAACTACAGAAAATGTGTGGCGGTATCTGCTCAAACCCTGATTGCCGTGTAACCACATTCGGGCCTACCCAAGAGAACAGGCAAGGGTTCTCAAGCATAGGTGTGGCTGCCCATATCACTGCTGCTGCTCCCGGCCCCGGAGCGCGGCGCTATGACCCGGAGATGACTGAGGCTGTCAGGGTTTCGGAGTTTAACGGGATCTGGCTGTGCCAGTCTTGCTCAAAGCTCATTGATACCGATGAGGTTCGATTTACCGTTGCCCTACTGCACGAATGGAAGCGTGAGGCTATCAAGCGTGCGCTCGATCTGATTGGCAAGGCTTCTGTTGCACCGGGTGAGCTACAAAACAAGCTGGTCGAGGCTGTCGCTAGCGCCATGCAGTTAACCTACACAGGTACGGGTGACTACAGCAAAGCACCCCTAGCGGGGTTTGTAGGGGGCTATGAGGACTATCTAAGCCAGCTCGATCCTAGATTTGAAATCAAAACCACTGCTACCTCAAAGCATGTGTTTCATGAAATCAAGGTGAAACCGGGGCATGACGCGAAGATCAACATTGTCTTCAAGGACGACTCAGTAGCCAAAATCGCCAATGCTCGCTGGAAGAATTTTCTTGAAACGGGCGAAAGTATTGAAATTAGCACGAATGATTTTGAGTTTGTGGGTTCAGCTCTTTTTGAGAAGTTGACCAAATATATGCAAGCAGGTGTTCTTTCTCTAGAACCCCAGAAAAGCGCGGTTCCTTCAACCCTGTATTTCAAATCCCTAAAACACGATCTTGAATTTGAATTAGCTTCCTTCGATGCTTTCCTCCATGTTGCCAGTGAAAATCTTTATATTGCTGGGGAATGCCTTAACGGATTGTTGAGCTTCAAATATAAATACAACAGCGAAACACTCAAAGTCACGATTGATTATAATTTCAATCCTGAAAAATGGATCGGCTCAAAATTTTCAAATCTGGAACATTTACCTAAACTACTAAAATCGGTCAATTTCTTGAAAAGAGATGTTGATTCAAGAATGGTCATTGAATTCAATCTTGACGGTAATCTATTGCAGTTCGGTGAAAACACTGACCATGATTTAATGCCCTTATACGAGTTTTTCAGGATTGCTCATATCGTTCAACTTGTGGATAGAGCTAAAACTATTGCTCTGGCAATTGATAAAGACTTGAAGCTTCTTAGCCTTGATGTTTCAGACCACGATGAACGCCTCATTAATATCTACTCAGAAATTCTACGTGGGAACCTTACTCAGAAAGAACCGATGGGAAAAGAAATTGTTACTGCCCATATGCTTAAAGTAGATGATAAAACAGTTGAGCAAATGAATTCACACGGCCTTTCGTCCTACTTAAAAATCAGCGAACGTTGCGGGGAAGACTTTAATCTATTCGGCAATAGGGTTACGCCTCCGGTTTTTCAAAGTGAATTAAAAGGCTTTGAAGCTGCGTTCTATACCGATCTGGATTCAGTAGTTGGTGATGAATTAGGCTTGAAAATTTATGCTATTGAAGGCTCGACAATTACTCATAGCATTGCAAAAACAAAATTTAAAATTAAAGCTTAAGGATTGATTAATCATGAAAGTAAAAACGCCCTCAGTAAAATCAGAATCAGAGCGATTTATGGATTTATTAAATGACTCCATGCTTAATGGATTCACTAATCCAGATTTACAAGTAGAGTATATCGCTGGTGAAGCGAACGGCTTGTACTTTAAATCTTCAATTGACAAAATCGTTGTTATTCGCAAAAACGCAAATACCAACAATGAAACCTACAACGTGCTTGCTCTAGTAGGTAATGACTCTGGGGTGCGGTTGGGTAGATCTATTGATAAATACATATCGGAAACGCCAAGTGTAAGACTTCGGCTTTCACTCTATCTATACAATCTCACACCAATAAAATACGAAACTTCTTTTTTACCTGATTTTTTGTCGAGACTTGATCGACTTTATGAAGCGCTTAAATCGAACAAAAGATTGAAAGGTTTCAATGATCTTTTGAGAATTACAAGCAATTCAAAAATCATGTGCAAGCCTGTTTTTAAATCTGGAATTCATGAGATTGAAGTCATTGCTAACGATTCAAAAAATGACGTTGAATATCGGTTGTTTTTCAAAATTACAAATGAAGGTTTCAACATAGTTCCTGCCGAGACAAACAGAATTGGAACTTATATTCTTGATGAACTCCTAGCGAGTGAGTTTTTGAAACTTGATAACTCCGAGCAAACAAGGATTTTGAATAGGATTAAACTTGCTGCGCTGTATGAAATTTCCAATACCTTCAATACAGATCTTGGCATTAATTTAAACATGCCTCTGGCTAATGCTGTAGGTAATGATTATCAGCAAATGGCGAAATACTTAACACACATGGACGAACTATTTGAACAAACACAAGATGAAGAAACCTTTCTGAAAGTGATTGAGCTGAATGAAGAAGAACAAAATCTACTGTCACTTGAACATGACATTATTTATCCTGAGTTTTTGAACAACTATCAAGCAGACAAAAAACTGAACTGAATTATGTTTTATAGGACAAGTATTGTTTATGGAAAACAAAAGCTCAGAAATTGAATTTAAGGATTTTCAGATCCGGTTGCCAACATTGAGCGCTGGTGAAAATCTTAAAGAGATTGTGTTTGAATCTGAGATAGCACAGATCGTGATTATTAGACGTTGTGTTGAGGGTCTAGATTTTCTAGCGGTCAAAGAATCCAATCTCATCACCAGAAATGCTTTAGCTTTGGGCAAGAGGATAAACAGCTTTATCAACACAGATGAAGCGGTGAACAAGCTTCTTAAGTCTGCTCTTACGGCTGGCAGTGATTAAACCGTCTGGTGGCTCTGTGAGAGCCTTGAGTAGAGCTGGACGGTACAAGCGCACCCATGCGGGGACAATGTGCCTACGGCGCACCCCTGCGGGGACAAGATCGCACCATGCAAATCTGTTAGGGTGTTATGATGTTCACATACACTTCTCCAAGTGTTTTCTTTTTAGCCCACGTCCTCAAGCGTGGGTTTTTTTTTGGACAAAAAAAAGCTCCTACTGGAGCCTTCTTCGCTTACCTATCAGCGCTTTGGTTTGACAACCTGTCTTTTCTTGATAGGTGCAGTTTCTTGAATTGATTGTGTTTCAGCTTCTGTTGGAGCAATGATTTCCATCTCATCTATAGTAGATTTTTTTGCTGGCTTTTTTCCAGATTCAGTTTTGAGAGTTATCAAAACGTCATAAGCTTCTTTGGCGTCTTTTGAATTCTCAAGCAACTCACTTACATTTTCAGAATATTTATCAACAGACCAAGCACCATTAGTTTCATGCAAAAGTTCTGGTTTAGAATCGTATAAATGTTTGAACCCAGCACGCAAGGATTCATCATCTAGTTTGGATACCCCGTTCGTGAGAAATACAAGATACTTTTCTTCTTTCGTTTTAACCAAAAACATACCATTTGGATTGGATTCTTCTGACTTAGGTTCTTCAGAACTTTCTGGTGTTGGTTTATCCTCGGACTTATCAACAGCTTTAGATTCTTTGTAATTTTCTCCGCTTTGAGTAACCGAAGTTGACTCTTGTGATTCCCCTGAAAGGCTAGAATCTGCTCTTAGGGATTCTTTGAGCGCTCTATATGCTCTAGGAAAGTGAACGCTGTCATGAGTGTGACCATTTTCTAATGCGACTTTATAAGCGGCCTTAAGATAAGCAACTGCATGTTCTTCTGGTCTAGAAGTGCTTAAATACAATTGCTTGTGACCAGCATTCAACAAGCTCAAAATATTAGCCTTCAAAACATCTTTGTCGGTTTCACAATTCTTATCTATTGTTATTTCTTTAGTGAAAGCGTTATAGCGGCTGCAATAAACAGGTACTTCCTTACCTTCTGGTGTGTTCACGATTTTATAAAGTGCACCCCCAATGAAGTAATCTTTTTTGATTTCAACCTTCCCTTTCAGATCTTTGTGCGTACCATATTTAAATTGCTTATCCAACATATGCTGTTCGTATTGCTTCTGAATTAGTTTTCTTTCATTCAGAGTGAATTCATTCAGCTCGTCTTCTTTAACACGCTTTGCTCGTAGCGCTGCATGTTCATCGATAGGTTCAACACCTGACATGATGGAACCTAATGAAGTCTCTTCTTCTTCGAAAATTTCTTGACCATTTAAGTTCAACAACCTGAATCTTTCTACTAAGTTTTTTATTGTCTTTGGTATTTTCATATATCTCCTTTTTGTTGTTTGTTTGTGTTGTGTCTTACACCATTTAATTATAACATTTATTTCAAATAATCATAATTTCTTAGGTGCTTTCCTAGAAGACTTTAAATAAGCAGCACGTATTACTTCTAAGTCATTACTATGTCTATCGACTCTAGATTGAACATATTCAAGAACCATTTTATTATCTTTAAATCTATCTTTTAGATAATTGTGATTATCTACAAATGCATCACTTGGTACTTTCCTTAAATCAATGCCCATTTCTGCGCATTTTGGAAGTATCAACCAAATATTTTCATAACTTAAAATATTCTTGCTAGCAGAAACAAGGGGAGTAGCATTGATATACGCCACTGGCTTGAATGGTATCTGAGCAAGTCTTAGTTCTAAATTATTAAGATCATTCTTGTGTCTTTTAATTGCCATTTGTAGAATTTCGCTATGTAAATCTGATTCCATTGCTTCTGTAATAAATGGATTTTTTACTTTTATACCTTCCAAACCAAATAATCTATGTATTCTTGCTGTTTCTTTTTTGTTTCTTAAGTTTGTGGCTATAAGCTCAGTTGTTCCTCTTTTAATGAAGCATTCTGCTAGCGCTTTAATATCGTGGGTGCCTGTCTGATAAAGAACGCCAGTACCACTATTTTCATTGAATTCAAAGCTTCTAACGGGAGAGTTCTTGTAGAAATATTCATCACCAGAGTGGTGGAATGTTGTGACATATTTGTCTTTATATTTCTGTTTCATTTCCTCTACATATTCAGCTTGGGTTTGCCCTCTTTTAAGCTTAAGTTCACCTTCTGAAAAATGCACATAAGCTTCTCTGTGTATCTGTGATTCCTTAAGGACACGTAGTTCATCTTCTTTGATTTTCATATCCATTGAAAATCTTTCCATTAAATCCAAATCAAATAATGATATTTTTATATGTTCTTTTATGCCCGTTGGATTAACATGAAATCCAGTTATTTCTGTTTTTCCATTTTTTCTTGTGACCAAATGTGCAAGCAATTTAATATGATTTTCTAAACACTTCTGACTGAATTCTTCGTAGCTTGCACTACTATTCGCTAAATCATGTAGCTTGTCTTTAACTTCATAAATATTATAATTATATTTTGACTTCAATTGTTCAGCCTTTTCCATAAGCTGTATTTTTCTGTCAGCCTGAACACTTAAAATACTTGAATAAAAATCATGTCCATCATGCTCAACGGAAATTCCTTTAACTACTCGTTTGCTAGCTTTGTATTCTCTTTTCTTATGATCTGTTGCGTGCCTTTTACCCGCTCTTGTTACTAGATTCAGGTACACCCCTTCTGCTTTAAAATCATCTAACCAGAGTGCTTTTGAATTTACTATCTGCTTTGAAATATAATCCTTTTGTTCTTGAGTAAGAATTTTGTTTGCTCTGCTAGTATCAGTGTAATCTTCAATGAGGTTTTCAGGCGGGATCAATTGAGGGTATTTTCTATGAATCCATACCAAGCTTTTTTGGATTCTCAAAAACATATTGTGGTCACTTATTATCTGCTCATCTTTATCAAAATGTGGCAATAATGCGTGGCAATCTGTATTTGGTTCTTTATAACAATGGGGCTTCAATATTGCATCAACACCTACCCCTTTTGTCAGATGATCAAAAAACTCTTTAGTTAATTTTTGTACAAGCGCACGTTTTTCAGACTTTGAAAATGCACCTAGTGCTTCTAATTCTTTATTTTGAAATGACGAATCAAAATCTTTCATACCTCTATGCTTTGCAGGGATGATTCTATTTTGTTTTATCTTCATTTTTGACGCAATGATACGTTCCTGAGCCTCAGTGAACTCTTCATAAATATCCTGAATTTCAGCGTTCAATCCCTTAAGATATATTTCTGAATCCATGTTCTTTTTGTATGGTGTGATTCTGGCTAAGTCCAGCGGAATAGTAAAACCGGTTATTCTATTTAGTAATTCGTCTTGGGTTAGATTTGTAGCATTCCTACCTTGTTTTTGATAAAACAAATAGATTAGTTTTGCTACTATGGCGGACTGTGATTTTAGGTCTTTACGTTGATGTACTATCATTGATCTCCTTTCTGTATTTTATTATTTTATAAATCTTTACAAGTGTATTGTATATGTTAATGAAGGCTGGTTCTGTGAATCGTTTGGAGTTAGAAGCTACAAGCATTTCAAAGTTTTCATTGGTTGTCAGCTCGTTCAATATCGCAAGGCAATTAGATAATTCAGAATGAAATGACTTATCTTCTTTATATTCAGTTCTTAGCAACCTCAACTCCCTTAAACGTTCGCACAAATAAGGATTTACTTTTGAGCGCTTCCCGTATTTTTTATTTTTTTGCTCTTTGAAATTGTTGTATGCGTGTCTATCAACCCTAAAGTTTTTTCTTACACTCGCATTGTGCGAAACAGAAGCTTCCTTTTCCAAAACTTCTAAACTTTCCTTAAAAACCTCAATCGTCATAGCAGACCTATAGACCTCATCTTTTTCAATGATTGATCCTTTTAAAGATTTGTATACGATTGACAAATGAGAAATTATTTTGAGTATTTTGTTTCTTATATCGTCACTCATTTCAAGCTCAAGATTGCTAGCAAGAATTTCAATCTGTGAGAAATTTGATCTGGATTTTGACATTATCTTTTCCAAATCAGTCTTAACGGAACGAGCTGTTTTGTAGTAACAATCTAGGTTTAGAACGCACTCATCAGTAATCACATTATTAATCAAATAATTCAGTGACACGTTCAAAGAGCGCGCTACTTGTATCAACGCTTTGTTCTCAGATTCAGTGACGTTAAAGGATAATGAAGCCTCATGATTCCTTGATTTATTTTTATCTCTGTCGTCCTCTGTGGTCGCTTCTTT

>6
GGGCGAAGCTCTTTTTTCTGGCTTTACGGGCTCTCGCAACCTGTTGGAGAGGGTCTTTCTTGACGACGATGCGCGGCATTTTTATGCCGACTGGGACTCGGCGGCGACGAACACCACCGCGGGCTTCCGGCTGCAGTATGGTCAAGCGCCGAATCACCCCCGCGTCCGAGCGGTCCTTGACCGGTTGCTCGACGAAAGCTCAGAGTTCGCAACGATCTGGAGCACCAACCGCGCAATCGGCAAACAGGTCGATGTGAAGACTTTCGTCCACTCGCAGGTCGGCGCTCTGACACTGCGAATGCTCACTTTCGATGTCCGGTCCACTCCGGGACAGCAGCTGGTCGTGTATCAGGCGGAGGTGGGAACGGCCTCCGCCGACGCAGTGGCGTTGCTCGGCACTCTCTCCGCAACCGACGTCCGGGAACTATAGATCGGCATCGTCGTTCTCAGCCATTGCCCCCGGGGCGACCGAGGTCGAAATCTCGGGGGACGGACCCGCTAGAGCCGTCGCGGCGGTGTAAGTCTCGTCAACGAATCTTCGCTGAGAACTGGTCACGGAAAGCGGACGGAGTCACACCAACGGCGCGTTTGAAGACGATACGGAAATTTGCGGCAGATCCCAGGCCGGTATGGCTGGCGACTGCATCGATGCTCATTTGGGAGTCCTCGAGTAACGAGCGGGCCACCGCTATTCGCTCACGAGAAAGCCACTGGAGGGGTGTCATGCCCAGTTCGGAGCGGAACCGTCGGAACAGGGTCGCGGGGCTGACCCGCAGGCGCCTAGCAATCATCGATACTGTCACCGGTGAGGCGAGGTGGTCGCGGGCCCACTCCAACACCAGCCCGAGCGCCGGATCCTCGGCATCGGGAACGGGGTGGTGAACGAACTGCTTCTGCCCGCCATCGCGAAACCCGGAAAAGACTAGGCGTCTGCTGACGGTATTGGCGATCGCGCTGCCGTAGTCGGTTCGGACGACGTGTAGTGCCAGATCGAGCGCTGCCGCTCCCCCTGCGGAGGTCAACACGTCCCCGTCGTCGACGTAAAGCACATCGGGGCGAACATCGACGCGAGGGTAGCGGGTGGCGAATTCTTCCAGTAGTTGCCAGTGCACGGTGGCAGGTCGATCGTGTAGGACGCCAGCCTCAGCAAGCGTGAACGCGCCAGTGCATAACCCGATCAGACGGGCCCCACGTCTATGCGCGGCTCGAATTTCGTCGAGGATGCGCGGGTGGGTGGGGATATCGATGTCGGGACGGTTGGGGACCACGACTGTTTCCGCATCCTCAAGTGACTCCAGCCCTGCCGTCCCAGAAATGGCGAAGACCCCGTCGCGCATTCGTGTCGTTGCCGTTGGTGTCGCCACGGTCGCTCTGTAGAGCTCATGGCCTAGCTCGGAGGCGCGACTAGTGGCGAATACCTCGCATGCGCATGCAAGCTCAAACGGATTGGAGTTCACATCGACGAGAATCGTCAACCGGTGAGGTAATTGAGAGGATCTTTGCGGCACATGCCATTTCTACCACTCGCTACAGGAGTCGCCCGGTGCCAACGTTGATGGCATGGAGAAACACAACGTGTTCGATGAGGCAGCAACACTTAGGCAGTTCTGGTCCCAGAGAGTCCTGCAGGAATCGAACGGCACCCTTCTGAAAGTCGCCAAAGGGATCGACTCCACCCGATGGCACAGCCACGAAGACCAAGACGAGACGTTTCTGGTCTTGTCAGGCACGCTCATCGTGCAGCTACGAGATCAGGACGTCGAACTCCTTCCAGGGGATCTGTTCACCGTGCCGTCGGGCGTCGAACACCGCCCCACCGCCGCCGAGGAGGCGCACTTTGTCATCATTGGTCGAACCGTCACATCCAACGAGGCTGGTGGGAAACCTGATTGGAGTTACCGTTCGGCCGCGGAATAGCTCGGCTAGTGACGCGGGAGATCAAGCTCGGCAGGCCCGCCTACTGAACGCCACCCGTCTACATTCGATTCGGACTGGTTGTCCAAAGGAATTGCTGCACGCATACTGGGGCACATGACGAGAACAGTGTTGTACTACGTCGCCGCTGCCGCGTTCATGATCGCAGCAATCGCAACCGGCCTCGGAAGTCAATGGATCTTCATGGGAGCGTTCATCGCCCTCGCGGCCGCGTTCCTGGTCATCGCGATCCGATCCGGACGCACCAACTCTCCGCCGTCCGGGAACGCAGACTCTCCAGCCCGAGAAGGCCGTTGAACACTTCGCGGTAGCCTTAGGGGCGGCATCAGAGAGCCAAGGTCACTCGCCTGGAGCGCTTCACGGAGGGGGCAGCATGCGCAGATTCGGCTTCTCAAGCCACAGACAGAGCAGGGTGCCTGTCACCGCCGGGTGCATAGTCGCTCTCACGCTGGCCGCCGGCAGTCTCACCTCCTGTGCGGCCGAGCCGGAGCCGCCGAAGTCCCCGAAGGTTTCGTGACAGGACGGCGCCCCAACCGGTCCGCTAGAAGATGACTCCTGGGTGCAGGGTGTGCGTGCTGAGCTTGAGGCGGAGGCGGTAGCCCGTAATTGGCTCGACTTCAGCATCCCCGAATTCGCGCAGACGGCGACGGAGACCTACATCGATCGGGTTGCATCGGATGTCATCACACACGTCTCCAACCACGGGGCCACCGATCTGTATCCCGCACCGTTCCCCTTCGCTCCCGTCGAGGTCGGGGTCGGATACGACGGCAAGGGCGACGATGCGGCAGAAGTGCGTGGCTGTGTAGCGACCGGCTGGGCCACGGAAACCGGCAAACCTACTGACGATGTCACCGGAAGGGGTATCGCCTTCAGATTGATACGGGACTCGGGGGGACTTGTGCAAGTCGATTCCACCCTCGAGCTTCCCGACCTTGACTGCCCGGCCCTTGACCCGCTAACCATCGCTCTGTTCACCCCCACGCCCGAGCCATCCGGCATCACCGAGGTTTACGACATCACCCGACCCAGCGGCACCAAGGTCGGCGGAAGTCACTGACCCAAGATCGACTTCGGGTTGCGCCGAAACCGTCTGCGATAGCGCTTCTCAAAACAACCAAGTTCAAACGGCCGGAAACGATCGTCTCCGGCGGGCACACCGAGGGAGCCAGCTGACCGTGCGACACGCCGGTCGCGCGCCTGCCGAAACCCTGCTGACTCTGATCAATGTGTCTCCCCGGTGAAGCACGGCGGTGCCTCACCCCTCTCAACGTATCGCTCTGGCTGAACCTTCGCTCATGCGGTCTGCCTGGCCGCGTGAGCGGATCGCGATTTCCGACACGTCTCGTGAGACAGTGGGCAGCTTTGGCAGTGTGCCGCTCTCCCCGTTCCGGGATGCGCACTCTCACGAGTCGACAAATTTGGTGAGATCGGACACCGAGGAGATCGCCCGAGCCGCGCACGCAGGCCAGGTCGACAAGAGCGGCCAGCTTTACATCGATCACCCTGCGCGGGTTGCGGCTCGCGTGCAGGGGGATGAACTGCTGGAAGCGATCGCCTGGCTCCACGACGTCGTCGAAGACACCGACGTGCAGCTGGTCGACCTGCAGAGGGAATTCCCTCTCGAAGTGGTCGACGCCGTCGACGCCATCACCCACCGGCCCGGCGAACCGCGCGCCGACTACTACGCCCGCGTCAGCCGGAACCTCCTCGCGCGTCAGGTGAAACATGCCGATATCGACGACAACTCCGATCCGGCACGCACCGCTCTGCTCGACGACGCCACCCGCTCCCGACTGGCCGCGAAGTACGCCGCGGCACGAGAGGCCCTCTCCCGTGTGTAGATCATCTGAGGACGGCGGCCGCCGCTGCCTTGACCACCGTCACCTCCGCGACGTCGACGTCGACGTTCTTCGCCCCGCGGCCACGGACGACGCCCCCGACGTCGATTGGGGAGAGCACCCCCCGTCGACGGCAGAGCTCTACGACACCTACGGCCCCACCGTCGCCGGCGCCGCGATCCACAAGCTCGAAGAGGTGGCGTCCATCGAGCCGGAGATCACCGCGGCGATCATCGACGCGGCCCCGGCAGATTGTCGGATGCACAACCTCGAGTACCGGATGAAGTCGCCGGCATCCCTCGCGGGAAAGATCGAAAGCCGGATCCTGGTCGACCCCACCGCGACGCCGGTGGAGATCACGGGACGCCTGACCGACTTTGTTCGCTACACCGTGGTTGCACCGACTCCCGATCGAGTCGTCCCCGCCGCTCAGGAGACCCTGGAGGGTCTCGTCGCAAAGGGCTGGGAAGTGAAGGAGATCGAGCATTCGTTCGTCGCGGGCAACCCCTACAAAGGCCTGCACTCGATTGTCGTGCACCATAGCGAGACCGACCAGGACGTCGAGATCCAGTTCCACTCCGAAGCCGGCGCCGCGATCAAAGACCAGTACCACCACGACTACGAGACGCTGCGCGATCAGACCCAGCCCTACCCGACGCGAGCTGCAGCGCACACGACCATGGTGAACGCGTGGGACATCGTTCCGACGCCCCCGGGACTGGTCGATCTCCACATCGGCAGCGTCGTCGCCGTCGAGAAGGCCTACGGCCCACCAACACCTCCCACACCGCCCCCTACCAAGACGGACTAAGATAAACTAAGATGTAGGCAATTGAGAATGGAGCGAGGAACACCATGAACCTCTATCTGGTCCGAAACGCCGCCGGCACCCCGGTCTGGATCGCGCACGAAGACAACGAGCAGCGCATCTGGACCTACGTGCGGAACACCGGCAAGTTCCACCTCAACCAGGGCCTCTACCGCGACTTCTACTTCGAGCACGCGAACACGTACACGCCCATCAGCGCCGACGATGCACTGCAGCAGATCCGCGACGGCATCGGCAAGCTCGATGAGCAGACCGTCGGCCACCTCGTCACACGGTTCAAGCAGGATCCCGCCGCACGAACCGTCGAAGAGATCCTCGGCTCCTCACCAGTCCCCACGGCGCGCCAGCAGATGGAAGCTCGCGTCAACGCGCTCGTGCAGGCACCCGTGGGGACATGGATGACCTGGAAGTCCTACCGCCTGACGGATAAGCAGCTCGCCCACGTCTCAGCAGGAGATCTCCGCCGGGGCAGGATCAAGATCGTCAAGAACAGGGTCGGCGCTGTCGATTCGCGCCTCGAGGAGAACGACGAGAGCGTCAACGTTCTCGTCGCGCGAGCTGCCAACGGATAGCTCGATACCCCCACAACCAGTAGCGGCCGCCCCCTCGATAAAGGGAGCGGCCGCTATTGCTGTGCAGGATGGTCTGGGTCACTCCGCCTCGGGAGCGATCGCGCCGCGGTAGACCAGTACCTGGTGCAACACGGGATGAGGGTTCGTCTCCTGCAGCTTCACCAGCGCCGCGGTCGCGACAGACGGCCCACGCGACGTCGACGACGTCGACGGAAGGCCGAGATCTCCGAAGAGCACCTCCTGCAGTTGCGCGCGATCTTCGAGATTCACCTCACGGCCGAGCAGCCGATAGATCTCCTGAGCTGCGGCGAGGGCGGCGGGTCCGATTGCTGCGGCGCGGACACGGCCTCTCTGGTTCTCGGCGGCTGCGCGTCGGCCGGCGATGAAGACGTCGGCTTCGAGCTTGTTGAACAGGGGGGTGCGGACGCCGGCGGGGGTGACGGGGTCGGGGAAGCCGGGGAGGTATTGGCCGCTGGTGGGGGTGCCGTACTTGTACGCGGTCTTCAACGAGATCTGCAGGCCGTCGGCGAAGTAGGAGAAGTCGACGAGCTTGGAGAGGTCGAGTTTGATCGGCTCGGGGGTGGGGTTCTCGGGGGCTCCTGATTTCCGGTGTGCGTCGATGTAGCGGTCGGCGTCGACGCGGCGGAACAGGGGAGAGCGCTGTCCGGGGTTTGCGGACTTGGGGTAGTCGTCGTGGCGGTGGCGGTACTCGCGGGCTGCCTTGGTGGTGGCGAGTCCGAGACCGGCGGCGATGTAGTCGTATCCGACGAGGTCACGGCTGGCCATGGTCACCCTCCTGGGGGTCGGTGAGGTCTTGGTGGGCGTGGATGGTGGGGCGGCGCCAGTCGGCTTCGGTTTCAGCGAGCTCGCTCGAGGTGAGGATCATCCGGTCGGGGTCGGTCGTACCGCGGTCGAGTCGGGCACGGATGCTGGTGCCGAGGCGGTCGATGTATCGGCGGGCGGGGGAGTGCGCCCAGTCGCCGTCGGTGCTGCAGGTGTCGATGTGCGCCAGGCGGGTGCGCTCCAACTGCACGATGAGCTCGTCGACGAGTGTCGCGGTGAGCAGCTCGGTGACGGGCTGCCACTTGTACGGTTCTGCGGATGCGGCGAGCGCGGCGTCGGTGAGGATCTGACCGAGGGTGTCGGCGGAGGTGACGAGGCGTTCGTGGTGGGTGGCGAGTTCGTCGTCGTCGCTGAGTGCGGCGACGGCTGCGGTGACGAGGAGGTCGATGCTGTCGCGATGGAGCATCAGCGGGTGCCTTTCGTGATCGGTGTGAGAGTGCGGGTGATCGACGAGGTAGGCGGCACCCGGCTGGAGCTGCTGGGAAATGTCAGGTTCACAACAGGCTCGGACCACCGTCCCGTGCGTGGCGGGGGTGCTCGACAGCCGGGTGCCTTGGCTCATGATATCCGCGGTGCTGCGGCGAGCGCTGCGGGCGACGTGTTCGGTCTGGGTGGGGTGGGGTGAGTCGGTCATTGGTCTTTCTCCCAGATCTTGTGGGCTGGTGGAATTCGGGGGTGTCGTCGAGGCCTTGGGTGACGAGTCGGTCGAGGTGGTCGGTGAGTTTCGCCTGTGACATCTTTCGGGGGTCGGGTTTCTCGCGCTGCTGCAGACGGTGGGTGCAGGCGCGATCGTTCGCGCATTCCCATCCTTCGGAGCCCCAGGGCACGTACCCGCGTGTCCCGATGCGGTGGCACCGATGGCATTCGAGGGTTTCGCCTGGTTTGCGATCGCCGGCGCTCACTTTGGACGCTCTCTGGATGCGGCGAGCGCGGCGCGGTGACGGCGCGCGAATGCGGTGTGGTCGGTCCGGCTCATGTGGCGGGAGAGGCGGGCCTGTGCTTCGCGCGGGGTGCAACCTCCGCTCGAGAATCCGCATCCGGGCTTCGGGCAGTCGATCAGCGTCTCAGTCATCGAGGGTGACTCCTTGGGTGGATGCGGCGAGCGCAGGCGTGGTGTCCCAGGTGCCGTCGGGGTTGAGGGGCGGTTTGCCCGCGTCGACCCAGCGGCTCACGGTCGCCCAGTCGGGGCGGGGGCCGGGCGGGCGCTCGCCGCGGGTGGTCATGCTGCACCTGCCGGGGTGCCGACGGCCCAAAGTCGCCCGGCGCGGGCGGCGTCTTCGTGCCGGGTGAATCGGTAGCGAGTGACGTCGCCTTCGATGTAGGTGGCGAGGATGAAGGGGTGGTCGGTGGCGGGGGCTGAGGGGTCGGTGCGGTAGGCGACGGCGGCGGCGTAGCCGGGGCTGAGCCAGTCGTTGCTGGGGGACGGCTCGAACTTTTCGAAGGGGGCGTCGAGGTCGGCGTAGACGCCGGTGACGGCGAGAAACTGGCCGACGCTGTCGTACAGGCCGGACTGCATGACGGGGGTCGGGTCGGCTGCGGTGATCTCGACGTGTACGAGGAAGTTTCGGGGGGTGACGCTGTTGGCGATCATGGTGTTCCCTTCGGGTGGGAGGCGGCGAGCGCCTGGCCAAAAGGTCTGTTGTTCTGAACCTGACATTTACAGTCTAGTGGAAGTCGACGACATTCGGAACTCCGGGGAGGGGGCGTTTCCCCTCCCCGGTCCCGATCAGCTCTCCTCGGTGTCGTACACCTCGGACTCGATGACGGTGAGCGTTCCCATCTGCGCCTCCTCAGCGATCTCGGTCACGTCGAAGTCCTGGAGGGCGAAGTCGCCCGCCGTGTCGCCGTCAACGGCGCGGCGGGTGGTCGTCCACTTGACGGTGA

>7
TGCTGACTATGCATTTGGTCGTCCTTCGCTTAGGAAAGACCTGGCAGTTCACCATTAGGCAAAGGTGAACTACCGGCCAAGAGCAGTCGCTGGACAATGTTGTGGCTCAACAGTAGCCTAGCCTACCGTCATAGATGAATACGATTCTTATCGCCTAAGGATCATAGATACTACTTAAAAACTAAAATTAGATGCCATTGAAAATTGAACATTCCGACTACACCTAAGCGCATATTTCCAATGTCTCAGGGTTATAGCCTATGAATCATTAACTGTCGCCTCTACAGATATCGATCTAACAACTGCGAAACTAGGCAATGCCTTTCTCGTAATACGTCCTGCGAGCTCACGTGAGCGAGTCGGCCAAGTATTTACATGTAACGTCATGGGAAGATGCGGAATAGGCGTAGGATCCCAGTTACCTCGCCGGTGAACCAGTCGATCATCCACGAACCACCTTATTTCAGTAGAGTCCCATTCAATTGCATACCTGTGAATAGCGTCTGCAGCATCGAAACCAAGAGCAATGCTGCTGGGAGCCCCCCTATATCCGTAGTCGAACTTCGCTCCGTCCCCTCCTGGGTTGTAAAAAACGTTAACTAAGAGATGGTCCGACCGATTCCCTACTATCTCGATATCAATCTCCTGTCGAGGCGAATCACGGTGCAAGAAAAAACCAGTAACCAAACCAGGAACTCTGGTTGCTTGCATTGCAACCTCAAACCGTCCAAAAAGAAACCTTTGACAGCTTGAAATAGCTGCCGCGCTGAAGCTTCGAACGCCGAGCGATTCCTCTTTAACCGTTAAGCTGATACCAATACCGGTTTGTAAATTTATATTCGCAGGGCGAAACAACCCCAAATTTCCAGAAAAAGTATCGTCTCGAAGCATCCAGCGCTCTATATCAATGTTCTCTAATGAATCATTGAACCTCACGTGTAAATCTGGGTTTTGTTCCGGCGGCAAGACTGATCTCGATAGAATTCCCGCCCAATCGAACCTTGGATCAACTACCCAAGGAGAAGAGTCACGCTGAAGATTTTTTCCTTTTTTAAACGGTTTTGGTTCTGAATTATGGTGTAAAAGCTCTTGTTGCCCAAGATCTTTGATCTCGGGATACGGGCATATTGGCGGCGCACACATCAGGTGCTCGCAAATGACTCGCCATTTTCGTTCTTCACCGGTATTTAATATGACTATATCTGAGCCTTTGAGGCTTTTTTGCACCGCGCGGATATCGGTATTGATCTGGGTAAATGCGTTCGTAGTAACGATAAATTTGGCCTTCGGGTATATAGCTCTCAGTGTAGCTATATGCTCAATCAAGCCACCAACGTTAACGTAAGCATTGAAAACGCGATTTTCGGCTCCAGACAGTAAACTCTCGAGTTCACCACTTGGCAACTGATCAAGATCGCTGCAGCAGCGATATCCGAGCATAGATAGCGCCATGCCGAGCGATGAGGCTCCCGACCCAACTGAACAAAAAGCAAAGACTGGATATTTTCTTGGTCGATCTTTGAACAGTGCAGCACCTTCACAATCTATAACCCCTATTTTAGTCAAAGATGGAAGAATAGAGTAGGAGTTGGTTGAGTTTAGGTCGCGTCGTTGGCTAATTATAGATCGACGAATCGCCCTTACATCAAGGCTACTAAACTGGTGATTTATCCAAAGGTCGATTGGGCCGCGACATGGTAGAAGCTCAAGTAGTTTTCGCGCGCCTTTACGCGAAAGCACGTATCCCGAAAAGTACCAGAGCCCACGCTCTGGTCGGAACACGCTATCAGAAATAAAGTGTTTTCGAGCACCGTGCTTCACTTCTTTGTACGACAAGTAGAGCATATCAAATTTAGGCTCCCCTTGGTCAGCAGCCTCCATTTCATGCCACGCTGTATCTAGAAGACCACTGAAGCCGCGCTCGATCAAAATATCGTCCTCTAGGACGAGCGCATACGAATGAGGGCCTTCAGCAATACGCTTCCAGGTGTCAATATGCGATTGGGCGACCGCTATCTCAGCGGGGCTCATTCGAATAGGTCGATCAAGCTCAAATTCATCGGGTAGAGCATTCGGTTGAGGTTCTACAAATAACTGATCGCCTAGGGTATAGAACGGGTATACCTTAGCGTCGGAAGGAGTAACCTCTGAATATATCCTTGCGTCCACAGCGGAACATCTTGTTGTTTGCTTCGCGATTTCTACGCCGGAAGCATCTATTACATGATTTAGCTCGCGAGTGACGTCGGTCCACCGCACCGATTCTCTATCTAGATTTATGACATAGACTTGCCCAATGCGACCTCTATCTACGAAATGTGATGAAGTGAATGTATGGGAACGCTGCCGCGGCATAAGAAAACGACTGCGCAGATAGGCGGCATAGAAGAAATTTGTTAAAGCACGAAGAGGTTTGACTAGGTTCATTCTGATTCTCGCCCTTCATTTTTGAGTTGTTTTTGATTTGATAGCCTCCAGTTTCTCGAATCATGCCTGTAACTAAGATCCCATTTCGTAGTCGCGATATTTTCCCAGTCTGAAAGAACATGTAAAATCGATTTGAGTTGAACATAGTTTATATCCAACTCAAAGATAGATTTCGTAAGATTTCCTGGCCCGGTCGTTGACTGAATTTCAGGAAGCACCTCGCCACTTGAATACTCCAAAAACAAGGTTGCCTGCGTTAGTGCTTTATCAATTATAGGATGGCGCGCAGGGGCGATTATAGGGTTATTATTGAAGTAGAAGATCCACTTAGGAGAGTGAGCTCCTAACGTGGTAAATATTGAAGGCTTTACCATTAGCCCCGTGGCTATGTCATAGCACAGAGGTTGAATTTTTAGCCGCCCATCCATAAATAGATGATCGATTTCTATTTCGCGGTAAACATCGTCCGCATCGACATAGAAACCACCATTTATGTATATGTAGCAGAGCCTGAAATAGTCTGACTGCATAGCTGGGTGATAGCACTTATCGAACGCTCTACTGTGACGTTCCCCTAGTTTGTTACTAATAAATAATTTGGCTTCTTCTTGATTGAAAAGAAGATGTTTATATCCCCGCACCTCTAGAGCCTTCCAAGTTCCTATGCAGTCCTCTACGTCCGTTGGAAGTTGGTAGCTATTATCCCAGAACTGGACGATTGTTTTTGGAATTCCGTTGGGGTGTCCAACTAGCGGCGTCTCTTTCCCGGTAGAGCTTTGAACCAATCTCTTAACAAACCTAGACCGTCTTTTATGATCCTCCGGAGTATCTTCCTTTGGCTCCATGATGACTGATCCCTCCTGGACAACGTGCTGGTACTATTATTGCTAGCCCGTGAATGATATTAGTTCGTCTAGAAAAATCGCAACATAGAATTAAGCAATGCACCTCAAAGGCAGACCTTTAAGGCACATTTCTCGTTATGCTGACAGATTTTGCGGCAGCATCCCAATAGATGCCTGGGTCAACCCAGCGCGCTTGAACTTATATCGCATATATGTCGACACTTCCATTTCATGACTCGACAACAATATCTGACGATCTGAAAGTTCCACCCTTAATAAATCACTTAGAGAAGCAATGTTAATCTCATCCATTGACTGCACCGGGTCATCAATCAGGATGAACGGATTCAGCGCGTACACTCTATTCAACGTTAGAAAAAAGGCCAAGCCTAAAGAAGCTATTTGCCCACTGCTCATAGATAGAATCGCATCGTGATCCGACTTTTCTGCAGTATTGAACTTTAATATATCTCCTTTACCGCTCATAATAAACAGCCCCAAACCACGCTGATAATTCTGTATAAGCCTCCCACTATAAACATGAAACAGCAATTCTATATCAGCAATAGTTTTCTTCGCGTACTGCTTTGCAGTTTTATCCAACTCTTTCCTGAGCTTAACAATTTTGGCTTTTATTTTTTCACCAGCAGCGATTTTAATAGTCAGCTTATCAAGCTCTGTCGCCGTAGTTTTGTATTCTTCGCTTTTAAACTTTGAATAAGCGACCCTGAGATAAGATTCCTTACCCTCAAAATCCGAGACACTTAGCAAGGTTATATCTGACGCATTTAAGAAAGCCACCTCTAAAATAGACGACCAATTCAAAGGTAGAACGTCACTTTCTGGCTGTTTAACCGCCGCGATCATGTCCTTAGTTTCGTTGTATCTCAAAAGTAAAGTAGCTTCATCAGCCGTAAACTTAAGCTCTGGCAATACACCATAACCTGCCAACTGCGAAGCCACTTCACTGATGATGGAAAACTTAGCCTGCACAGCTGTAAGGGCCTTAAAAAGACCACTATCAAAATCCTTTAAAATTAGATCACGTCGCTGCGTGAATGCTGTTATCTGAAAATTGAGAGAGTCCTGTAATGACTTGATTGTTTCCTCTAATTTCTTTGCTGACACATCTATTTCTGCTCTGATTCTTTCCGCGTTACTTTTAGCGGCATCCTCTAGTGCGGAGTAGGTCTCCCATGAAAGCCCACAGAATGGACAGTCGGACATATCCAAGCTATCGCATTCTTTGTGTCGCTGTAACAGTTCCGCATGAGCATTTAGCAAATTAACAAGCTTAGTGTTTTTTTCCGAACTATCAGTCTGAATTACATCCCGCGCCTCAATAAGAATTTTAATGCCGACTACATCCACAGTATTCTTGAGACTCTCCAGATCTGTTTCTTTTATCTCTGAAGCTGGCTTTTTGAATATCAAAACATCATGATCTAAGCCAATTACTGATGAATCCTTAACCTTCAGCTCTTCGTATCCAGCTATTCCGCCCCCTAACTGGAGAGCTAATTTTATTTCTGTTTCTTTTTTTAAAAACTCATCAATTTTTCTGTTTGCCTCTCTAATCAAAACCTCATCAAAATTTTGATAAACTCTAAACATATCCCGTAAGTCACGTATTAGTGTTTCAATATCAATATCATTTGCAGCTGATAGCGGCTGCTCAACATCCCAACTGGGTGGTGGGAGTGCAGTGCTTAAACGTTTAAAGTCAACTGTATTTTCAGTATCTTGAAATTGACCACTAAGCTGCTTAACTTTTTCAACCAGTTCCGCCTTAAGATCAGTATGCTCTTTTCCAGTATAAGATAGCGTAATAATCTTTTCCAACTCAGCACAATAAGCTATTTGACTTGTTAGCTTATCGGTATTGATTAAATGTTCAATCCCCCGTTTCCTTTCAGTCGCATCAGTAGAGTAAAGATATCTGTTCTGTCCCTGCTCAAGGTAGTTCAACAGAGAGAAATTTTTTAGGAAATTATCACCAAGTACATCTTCTAATGCTTGAGAATCAAGACTCTTACCAAACTCATTGGAGTCGAGACTATTTATTTCGTAAAGCTTAAAAATAGAAAAATTATCAGGTGCATTATTATCTGGATTCGATAAGTCGGCCACGCTAGCAACACGAGCCAGAAAAATTGACTCTCCCGAGTCTTGATTTATAAGCTCCGCTCTAATCGCGATATCACCTTCTTTTTTTCTGTTCCAGTATATATTTTCTTCAAACTGTCTTTTGCGGGATCTTTTTGCCACTGTTGCTTCATTTGTATTTATAATTCGCTGTATGATGCCAGTAAACAAAAGCTCCAAAGCATCAAATATGCTAGTTTTTCCAAAACCATTAGGACCATCCAAGGTGATCATGGAGGCAGTTCGAAAATCGATCGATGTATTTTCGAATGGTTTGAAGTTTTCAATCTTAAGACTGGATATTTTCCACTTCTTCATGAATCAGACTCTCGATTAATTTGGCGGCATCAATCCCAGCTGCAGAATCATTAAAAATTCTGACATGAAGATCGGTCAATTTTTTCTCGGCAAGTGCTTCATCTACATAAATATCAAGCGGCTTCAGCGAACTTTCCTTAACCGGAACCTTTACAAAAGGAAGTTTTATAAAAATCCTCGCCGCGACACTATAAATAGTGGGCAACAACGGTTCATCTCGATAATCTGCAAACATCCTATCATCGACAACCACCGCTGAAATGCTGTCAAAACTGTGCCCCTCTAACAACCTAAGTTCTTCTTCACTATAATACAAAAAATATTTTTTAAAATAATATGGATTCTCTTCAATACCAAACACCTTACCCTCTATTTCATTAAAGTCAGCTCGGCGCTTCAGCTTATACAACACAATGAGATCGGTGTTTTTATCAAAAGCGGGATCAGACTTAAAAACTTCAGGAGCATGTAATAGCACTAATTTGTTCAGTACCTGCGGTGATGGAACAGTCGTACACTCGACCACAGCGAGGAATCGTTTCCTATCTCCACTGTGTTGGCTAAAATAAGTTAAAGACTCATATCCGATACCCTCAAGACTAGCTGCAATTCCTCCTGCCGAGTAATCTATGGCGTCATTCGGAATGTTAGAATCATCGTCGTTGTCAAATACAGTAAATTCGTGCCCTAAGGCAGCCTGTAGAACAATATCCTTAATCATTCAACTTCACCTTCGCTTCTTCCCTTGAAATAATTGTTGCATCAAAGGCCTTAGTAATTTTATTACGATCCTTACCCATCAACGAAAACTCTTCTTCTACCGCATCCCGCGAAGCTCCAGTAGCTGTACAAAAGCGCTCGGCGGGTGAAAAAATATTTGCTCTGGCTGCGATCAACCATTGATATTCAACTAATATATCTATCAATTCTGGATCGCTTTTTAGCTGTTCCATGAGATCTTCAGCAAACCTACTCTCCCGTCGAGCATTGTCCGCCGAAATTGCTGTCGGCAAATAAAAATCTCCAGCGGAGCACCTATAGTAAGGGGGTTTCTGCTCACTCAGTGGTGCTCTATCTATCTCGTAGATCACATCAACATAATCATACACACTGTTCTCACTTACAATCATTGTGGAGGACCCAAGACATAACGACTTCCACAGCCATGTAAATGGAGTATCACCCAATTCTTTAATTTGATCGTAAACAGCCGCAACTTTTCGGATAGCAGTCTTATCGGCTGTTTTTTCCATTGAATTGGTATACCCATACAACGATTTACAAACAGCCATCCGCGCCTGAAACATTTTGTATACAAGGTCGTCTTCATGGGTAGCGGAAAGACATAGTAGTTCAACGATTTTCGCGCTTTTCAACGTTTGAGTGAACGCTGCCTCGGCGGCGGTCATTAACCCATCCTGATTGCACGCATGTATATATATTACTTGAGC

>8
CATCCCACCATCCAAGTGCCAGCTGACTTTGAGCACAACATGAGGAAGTTGGGGAGTTGGAATAGCACTTTGCTCGACCCATATCGCGTGTTGAAGACACTCAACGATCATGACTTTCCATTTAAATTCGGCATCACACTCAAAGGCGAATACTCAGGAAGAGGGAACATGCTCCTCGAAGACTGCAACGACGTTATCAAACTGCTGCTCAACAAGCTATACAGTGTCCGCACAAATTTTAATTCTTTCTACGGCAAACGCGGACAGTACATGATGTCCATGGATGAACACTTAGCATTATATTACCCGACCGGAATTGACATGGTAGGCCTTGCAGCACTCATGATGCTGCAAGCGGGCTGGAATAAAGAGACAGTAATGGGAGTAGATAAAGATAATTTCGAGCACCCGCTCACCTCCACTGTCGAAGAAGCGATCAAGATAATCAGTTCGGAGAAATTTCGTAGCCAGGGGTTGACAGTACCCTACGCCCTACCTAAGCAAGTATTGGCCGCTTCAGATGCATGTAACACTTACTCATTCTATAACCTGATTCTTCTGGCGAAGGAGTTCACTGCTACTCTGTCACCATACCTCAACGGAGTGGTTGACCCGTTCCGAAACCGGCAGGTCAATACGCTCTTCGCCTACATACGCCCTTGGTCAGGATGGGCTTTGTCAGACATGGGCAATGGCATTGGCACTCTAGATTACTCCGCCCAATTCTCCCAAGTAATGGGCGACTTTCTGAAGAAGTATGAAGTTATTGATAATGGGAAGCGCCTGACCTCTGCGTCGGAAATCACCCGCCGACTGCGAGTTTCCTGGCTGTTTTACAACGCGGACTCAACTCCCTTTGCGTTCCTGTCGCAACTGATGGGGCATCAATCAAGAGACACCACCGATCTATCTTATGACGATTCCCCGCAAGCCCGGACCCGTCGCTTAGAGAGCCTGCGGTCTGCTCTTGAGCGCATCGTAGAATTGTTGCGAGCGCGTAAGTTCAAGGGTCTTCTGGGGAAGCAGGCGATCGCACTGGCCAATACCAAACTTAGCATTTTCTTCCTGCCCCACCTGGAGCGCGCCCTATGGGCATGCGGGAATCGCTATAGGCCTGACTGGCCAGGCGCGCCCGAGCTTCCCAAGGGCATCAAGTGCGTTGCTTTGGAGCAGTGCCTGTTCTGCAGCCGAGTATGGATCTTGGAAGACTCTCTCCCTTACCTGATTGAGCGCCTGGCACATACCGACGAGTTGCTGCGCGACGGCAGCGCGGCTGAGTTTGGCAGCCGGCTTGAGGCTGAGCGGAGTGAGATCAGTACGATTCTGGATGAGTGGCCCGATGCGGACGCGATCAAGGAAGCTTTGCAGTACCGTACTAAGAACTCTCCCCTTCTACCACGTAACCTGCGGGATCTACGTCTGATTTTCAAGACTGGTGATCTCGATGAATAAGAACTCGAGGGATAACGCCCAATGACTAAGCATACAAAAAAAAACATCGCGAAGAGGTAAGCCCGTGAGCTCAACACAAGACAAAGAAAGCTTCGCTCAACACCTCATCAATGAGTTCGAGCAGGACGTTAAGGTATCCGTTCAGGCGGAGCTTGAATCGCTGCTCAGAGACACGGTGGACAACCATATTCCCAAAGGGGGATATCTTACGCTAACGCTTGAGAACAGCCATGGTGAATTTCCAGTTTCGCGCGACTCGGCTTACCGCGATCTCAGGTGGCGGTTTGACACATTCAGTTGCTCCAGTGCCTGCTCCGTAAACTTTGACCACGCCACTGAAGGCGCCAACGACCTGAAGCGCGCACTCACGTTTTATTTGCTCCCAGAAAACAGCCATATCTACGGTATCAAAAGCTACCGTTCCACAGTGAAGTATGCGGGCAGCTTTGCGCTCCTGGAGAAGTACGTGCTCATCGAAAATCATCTCACTGCAACCCCAGAGTCTCTGCAGATGATCAGCACAAGGATGATCAATGCTGCCTTAGACAAGGCCCGAGACTACGACTCTGCGTCCAACTATACATCTCTATTTTACATCATCAAGCTCTGGCTAAGTTTGTCTGCGCACGAACTTATCCCTGCAGGTCTGCGCATCGATGTCCCGCTCAAAAAGGTTGCAATGCCAGAAAGGCGAGCTGATCTCTATGAGAAGTTGCGTGCCAACATTGGGGCGTGGGTACCGTTTTCTGAAGAAGACCTCAGTCACATGATGGAGTACGCTCTCTTCTGGATCGAAAAGGGTGCCCCAAGGCTCGCCAACCTTGAGCCCGTCATCGACAAGGTAAACCGGGAGAACAAGGTAGGCAAGATCAGCCGCAGCCATCCCGACGCCGAACTGGAGGCGAATTTTGAAGTGAAGTTGGAAGGCAAGACTATCATGCAGGTCACTCGCCATAATGCTTCCAGCCCTTCGCGCCCGAATTACTTTAGGTACACTTGGAAAGGCGACTGGGCTCAGGCGCTCGACCATGTTCGAAATGCGATATTCATTATGGTCGCCTTGATTACCGGTGCTAGGGCTTCGGAGCTTGCACCACTCAGCATCTCGGATATCAGTAATGACCGGGAGGATGGCTCAGGTGAGTACTGGATCCGCATTGTGCGCTGGAAGACAGCTGACGATCCGAACTACAACGGGGAGGTAGAGCATCTGCCTCTGCCTCGGTTCATCGCAGAAAGTGTGATCGCTTACGACAAGCTGCGCAATATTGGACTCGAAACCAAACGCCACTGGCTTTTCCAAAGCAACAAGATCGGTTCGTCAAATGAGCTGGAGGGGGTTACTCCTCAGATCCTGACATCTCTGCTCCGTCAGCTCAAAGAATTCTTGCCGATCGAACGCATCCATATCCACCGCTTCAGGAAGACGATTGCCGAGATCCTGATCAACCAGGACGAGCGCAACATCGACCTGATTCGCGCGCTATTCGGCCACAAGACCTTCCAGATGACCCTAAAGTACATCGCACGCAATCCAGCCATGGTGCGCAGCGTTGCCCTGAGCTTGGAACAGTCGTACACCGACGAGCTCCAGGAAATCATTAAAGCCATCCGTATCGGCGCTTACTCCGGACTAGCAGCGTCCCGTATCTCCGAACAAATCTCCGCCAAGCCAGATGATTTTCAGGGCAAGAAAATCCGGATTTCACTTCTGGAATACGTTACCAATCTGCTAATGGGCGGTCATCCTCTGTTCATCAAACGGACTGCCGTTGGTACCTACTGCATGACTGCTGAGCACTTCAAGCTGGACAGCCTTCCGCCCTGCATCCAAGGACGGGACTTCGACGGTGGATTGCCCCGCCCCGACCCCACGAACTGCCATTACGACTGCCGCAAGATCATAGTGCTGGAGAAGGCAAAGACCGCGCTTGGGGAGAACGTGAAGTTCTTCCAGCGAATTCTGGACAATCCGAAAGCCACACTTCCGGCTGCGACTTACCATGAGATCCAGGCGAAGATCGAGTCGTACCAATATCACCTGGCCAATCTGAGCCTTAGCAACCTGCACCATCACAATCCCGATTTCGCAGACCACTTGGCCGCAAACGACCCGCAATCCAAGAGTATCTCAGCGGTGAACCTCAATGACTAAGCTGCCGCATCACGACAAGGGCGACACGAACGGCAGGGATGACAGGAGCGAGAGCGCAAAAACTCGCAACATCTCGACACGCCAGAAGCTGATTGAGATCATTATCGATATCTACTTCAGGCGTGGCGGGGCGTTACAGGTTGGTAAGGTGGCCAACGAGGCAGGCATCACTCGTCAAGCTTTCCACCGCTATTACGGGGATCTGCTGGGCTACATCAAGGGTGAGAAGGATGTGAATGGCCTGCTGCCTAAATCAGCGCCGAATTCCGTTAGCGGATTGCTGCAGATCACACAGGAACGAGCAAACCAGTTGGAGAAAACGCTTGCCGAGGCTCAGAAGCGGCACACGGCAGAACTTTCCGCTGCCCTTGACCGGCACATCACATCGCTGATGAGCAATGACATCACCTTGTTTGAAACTGACAGCGTGCGCGTCACGCTGGAAAAGCAAACCACTCTTATCGACCACCTCACAAAGCAGCTTAACCAGACCAAAGCCGAACTTACCAAAGCGAAAGTTAACGTTGCCAACCAGCGGTTAGCCGGCACGCCAGGCTTGCGAATCGTTTACGAACCCAATCTCGACCCGGCCTCCACGGCCTACAAAAAGACCGCCGACTACACGGCTTATCTGGATGAGAAAAGCAGAGAAATCATCAAACTCATCGACAAGGTTAACCAGCATGAGAACTCGTCCACGCAGCTCATCATTTTTATGGAGAGGTTCATCTGTGACTTTGATGATTTCATTGCACAGCTTCCGGTTCCGTGCACAACGGAGATCGTCATTCGACTGCCAGTGTTTAGCTCAATGGAGATCAAAAATCATGTCCGCAATATCAAAAACGCCTCCATCTCCATACATGTTCCCGAGTGCTCATCGATCGCCGAAGCGGTAGCCCAGCGGGCATTTCGGGCAAAAAAGGTACCGATAGAGGAGCTGTCTGCTGCCGAGAAAGCCGACCACGTTCATCTGTTCAAAGGAATAGCCCGGATCATCCATTTCAACGCGACCAGCGGGGCTGACAGATGATCCGGATCACCAAAAAGTACGTTGAATATGTGCCTGCAGAAAACGTCAAAAAGGTCGCTCACTACGTCCTGATTTTTGAGGAAAAGAAAACTAGTGTCCTGTTGAGCCATGTAAATATTTTTCTGCATTCGAACACTCGGTCTTCAAAAAAGACTTCTTCGCGGTACGCCAGCATCATTTCGATGTTCTATAGATACCTGTCAACAGCTGATGATTTCCAGTCGGTGCATCCCAGTCAGTACCACCTTTTCGCCCGCAACAAGCACGTGAAGCGGTGGCAGAGCGCTCGCGAAATGGTACGCGTCGCAGAAGGCTCACCACGCCCATCTTCGGAAACGATTTTCGGGGAGGCCAAGCTGCTAATGAACTACTTTAGGTGGTTGGGCGATGCAGGATTCACCCCCGGTGTAGAGGTGAAGCTTAAGAGCTGGATTCCTCCCTACAGAAGCTCTCGATACCAAGCTTATATTGGCCTGAGAGCGAAGCAGGTAATGGACACCACTAGCATTGATGTCTTGGACAGGGAGAACCGGCAGTCCGCGATTCGTTCGCTCATCATCCCTCAGGAGATCAGCCAGTTGGCGACGAATTACTCAGATCCGGTGTATGCCGTCATGCTCATCTTTGCAGTGGCCACTGCAATGCGCCCTATGGATCTGTGCCGATTCCCGTATTACGGAAACGGTGCTAATGCGCATATTGGCCCCTTCTCGTCAATGAAGTTCACACAAACGAATGTGAACTACACCGTGTACAACAGCAAGGGCCGGAAGACGCGCACGATCCTCATACACCAAGATGCGCTTCGTGATGTGGAAGAAAGCTACATCAAGCCGCTATACGCGGCACGGGCCAAAAAATACAAGGAAAACTACGGCGCGGAACCTCCACTGCTTCTAGTATTTCTGACCAAGGACGGCCACCCTGTAACACCTGACAGGATTTCGCAGCGCACCACCGCAGCGAAGAAACAGGCGCTCAAGCTCAACCCTAGCCTGCGCGCAAACCTGAAGTTTTACGATGCGAGGGACTGGTGGCCGACCCAGTACCTGATACGCAACTTTGGTGAAGAAATCTTCAACAACGATGGACTCTACAATCTCGCGGTGGCACAGGTGCTGCAGGATCAGATGGGCCATAAATTCATCCGGACGACGTTCGATCATTATGTTGACCTATGCCGAGTGATTTTGACGATGCACAAGCGAAGGTCTACCGAGATATTCAGGGCAGCAGATCTGTCCGCCACTGACTTCATACAGGCTGTTGGAACGCTTGATGAGAGGGCCGCCGGGATAGTGGCCTGAAGGCGGTCACGCTACCATTCGTCGCGGGCATGTGCCTTGGCTTTGGGCTTGTCATCCAGCATCGGCTCTTTGTGACGTCTTGGTCCACAACCCGACTCGGGTGATGGTGTGAACACCGTTCAGTTGCCACACGATCGATGTCGGTGCGCACGCCACACAGGATTCATCCCCTCCTCGCCGGCTCGTTCTTTGGGCGGGGTTCCAGACTACATCCAAGGCGATCAAGTGCTTGGTATCAGCTACGTCTTTAACCATTGACACAGCAGTAGGCCAGGAAGATTGGGCTTTACCACTGAGTCAGTGAACTGCTCATTGATAGTCAATTTTTGCGCCTGATATTGACACATCAGGAACGCCAAAAGTGGAGGATTGACAGAGGCATCCGATCTCAGATTCTTAACGCCTCCAAACATTGACAGTTTTATTTGGGTAAATGCAAACGTGCCTTTGAAAAGGCGGTGCCGAAGCCGATGAAAATTACGACAATTTGCGGCCGAGCTAGGCACTAGCGGCAATTTCAAACCTACGCCAAGGCTATATACAAAGATCACGGCCTCACTGAAGCAGAGAAGCCCCGAGCGCTGTTTGGAGGTGCACCCACTTGCGCAGACTCATGCCTTACATGAACATGACAATCTTTCGTATAACTCGAACATCCAGCAAGTGAAGGCTGCGGAAAAAAAGAAGATCGATAAAAGCGTTCACCCCCGTGTTAAGGGTCACGCTGCGGGCAGGTAATGAGTTTGAGGGTTGGAAGCACACAATGGTCCGTGAGGCGGATACGCTCAGTACGCGTCTCGTAGAACAGGAAGCGATCAAAGCGGCCAGGAAGAATTACCGCCTTGTAGAGTTGCTTTCTGTAAAATCGATGTAGCGTCGCTCATCGACTTGCCACCAAAGATCAGTGCACCCGTTATAAAACCATCCCCTTGGCAACCTGAATCAGCAGTGGCGGACAGA

>9
AGCAACCCCATGGTGAGGTTCGCGTGCACGCACCGACGCAGGTGCAGCTTGTACTGGCTGATCATCTCCCAGGCCATGCTGATCGCGTACCCGACGCGGTCGGCCCGATCCATGTCGCCGAGGCTGCGGACGCGATGCGCCATCCGCTGCGCAGCCGGGAGGAGGAGCTGCACGAGTGTGCGCTCGGCAATGCGGTCGCCGGTGTGGGCGAGGCTGATCAGCTCAATGAGAATGACGTCCTCTTCGGCCAGGTAGGAGTCCCTCTCGCTCGAGCTGATCTGCTTGCTGCGGGCAGCGCGGTGCACCTGATGGATCTCCTCGAGCAGCTCACCGCAGAGGCGGATGCCGAGGACACCGAAGTAGTGCTCACGCGGTGCATGCGTGGTGGACCATTCGAGGTTGAGACGCGTCATCAGCGGTGCCGGCTGGATGGTGGAGGACATCGGAGCTCCCAGAGGTGTTGTGGACCTGATCGCCCTCGACGTTCCTCACCGCGCGTGTATCCGTACGTGTATTAGCCCCTTCTTCGCTGCGTGATTCTTTGGCGAGTACACGCGCGAGATCCGCGTGATTCCGGGGAAGCTCGCGTGTACCGGCGCACCCCGCGAACTTTTTCTCGACCTCTTTGTCGGTTTCGCCCGTTTCTGGCTGCCCCTTACAGGTAGGAGGGTCCATGCCGGGCCCGGGATCGATGGGAGAAATCGAGATGGGCTCACAGGCGGGTCGCGACGTGGAGGAGATCGGGCCTGAGCTTCTTGGCGAACTGAAGAATCAGGCCGAGGTGCTCGGGGTCTATGACGAAGGGCAGGACATCGCTCTCGATCTCCATGAGGGCCTGTTCGATCAGGCGACCCGGGAGCGGGCACTGGCCTTCCTCCAGTCCCGTCGATATGAAGACGCCGCGGAGACCTACCAGCGCCTCACCACCGGTCCCGTCGACCTTCCGCAGCGCACCACCACGGACGGTGCGGCATGAAGCTCTTCGGAAAGAAGAAGCCGACCGAGGCGGCACCGATCGACGACGGCGCCGTGGAGTCGGCCGGCTTCACCAATGGCTCGTTGCTCGGCTCGAAAGCCATGACTGTCGTCGTGCTCATTGCGATCTGCTGCGGCCCGCTCGCCGTCGGCATGTTGGTTGCGCGCGGGCAGGGCTCCGCTCCGGTTGCCGCTGCCGCCGAGTCCAATGACCTCACCCCGCTGCAGCAGGCAGCTGGATCCTTCGCCATCGGTTTCGTCGGCAGCTGGCTGTCCGCGACGAAGGAGGACAGCACCGCGCTGGAGACGTACGTCACCACCGCTCCCCCGGGACTCGGTGACATCCCCTTCGAGTACCGCAACCTCGCCGTGGTGGAAACAGCTCCCACCGAGGACGCCACCACGGTCACCGTCATGGTCGGCGCCGACGTGATGGAGCAGGCAGCCGAAGAGGAACCCGCATGGGTTCGCCGCTACTACGAAGTGATCGTCGACACCGCATCCGACCGCCTCAGCGCCATCGGATACCCGGCGCCCGTTGTCGGCTCGCAGTCGACCGCGGGAGCCGCAGGGCTCGGGCTCAACACGCAGCTCTCCTCCGACTCCCCCGCCGTCGAGACGATCCAGCTCATGCTGGCCGCGTACCTCATCGGCCAGGGCAGCACGAGCGCCTACCTGACGCCCGGTGTCACCATCACCGCGATCACCCCGGCACCGTTCTCCCTCCTGACCCCGGTGTCGTTCTACGCCGAGGAACAGCCCGCCGAGTCTCCCGCCGACGGCGACACGACACTCGTGCAGGCGCTCGTGACCCTCCAGACCGCCGAAGGCCGCACGGTGACCGCCACGTACTTCGTCGATCTGACCGCTCGTGCTGGCCGGTGGGAAGTCACCAGCCTCAGCACCTCTCAGTCCTCGTCGACCGCCCAGGTCGATGAGTCCCCTGCACCCACCCCGTCATCGACCGATGACACCACCGAAGGAGAAGACCAGTGAAATCCCTCATCCAGCCACTCGCCGCCGGATTCGACCACGTCGGCACGCAGCTGATCGTCCACGCCGACGGCATCATCGGCACCGCCAACGGGTTCAACAACGAGCTCTACGCCCTCGTCGTCAACGGTGGCCTTACGGTCATCGTCGTCCTGTTCCTCATCACCGCGTTCAAGAAGGGATTCAGCGCAGGTGCGGTTCTCGGCGGACTGTTCGTCGCCGGGCTGGCGTACTTCGCACTGAACGGCGGTCTCCAGCTCATCGGCAACCTGTTCCGCGGCGAATTCTCGTAGGCCCAGCCCATGAGTACTCCCGATGTCGAGCGGCCTCGCGTAAGCCGCTTTTACACGAGCGTTCGCCGCATCCCCATCATGGTCGGGAAGGCGGGCAACACCCGTCTTCCCGGCGGGCCCTACTCGGTCCCGCAGTTCATCGCTGGTGGTGTCGTGCTCGTCATCGGGTGGAACACGATGAGCGTGTGGGGGCCGCTGTTCGGCACGTTCCCCCTCGTTCGCATCGTCGCACTGCTGGGTATGGCTGCCGTCGCCCTGTACTTGGCCGGCCAGCTTCCGTCGACACGACGCAAGATCCACCACATGGCCGCCGACACGGTGGGGGCGATCGCGAATCCCGCAGCGGGCACGCTGAACGGTCAGCCCATGAAACTGCGATCGCCCCATCGCCTCACGGGAACCGTTCTGATCGCGGGAGCCCCCGCCGTCGACGAGCCCACACCCGCCCGTGCCCCTGCCCCCGTCCCCGCACCCGTGGCAGTTCCCGCACCGACGATCACCACCGTTGTGGACGCTCCCTCGACCACCCCTGCACCGTCCCCCACCGCCCCGGCTCGATACGCGTCGGGGCTTGACCGTCTGCTCGAGCAGGCACGCACCAAGGAGAGCTGACATGCGCATCCCCGACATCGCGATCATGGGTCACCTGAAGTGGACGCGCACGGGCACCGTGTGGGCCACCTGGCGCCTCGACGGACTCCCCAAGGGCCTGGGCGGCAGCGAACTCAACGACGTCCGACGCAAGATCCACCGCGCACTCGCGCAGGGCCTGATCGGCGAGTACATGCTGATGGGCTTCGGTGGCATCGTCTCCCCCGAGGAGATCGCGAACAAGATGCTCGCCGGCGTCGACGTCAGCGAGAACCCCGTCTGGGCCGAGGAAGTACTCCTCAGCATGGACGAGTTCGACATGCGCCCCAACGGACGCCGCGAGTACTGGATCTCCGTGCCCCTACGCGTGCGGAGCCTCAAGGACAAGGCCCGCATGGTCTACGGCTGGATGGAACACTCCGTCCGCGAGACCGTCGCTCTGCCGCTGCGCGCCCCCTCGGCCGAGGAGATCACCTCAGCGATGCGCGCTGCCGCTCGTATCGAGGAAGCGATCCCCGCATCATTCATCCCGCGCCGGTCGACCCCCGCCGAGCAGCTGTGGATCGGCACCCACGCGATGACCCGCGGGCTGTACGAGAACCCGGCACCGGCACCCCGTGCGGACGAGCTTCCCCGGGGCGCGACGAAGGTGCTGATCGACGAGCACCTTCAGCACACCACCACGCCAAAGTCGTACCCGCTCCCTCACCTCGACGAGGGTGGACAGACCGACTCGAAGGGCAAGATCAGCCGGATCAACCCCCTCGCCAACCGCTTCCTCAAAGTGACGGACACCCGCACGGGAGCCGCCAGTTACCAGGTTCTGATGGCGCTGGCGGGCAGCCCGCGTGGCGGATGGGACGAGGACCTCGACTGGGTCGGAGCTCTCGACGAGCTCGGCGTCAACGCTGACTGGGTCTTCCGGGTGCAGAGCCTGCGCGCACGCGATGCGAAGCGTCGCAACGCCCGCGCTGAAATCAACCTCACCGACCAGATGGATCAGCAGGAGGGCACCGCGGCGATCACCGGATCCGGCGGCGACCTCGATGTCACAGCCCGCGACCTCAGCGAATGGCACCAGGCGCTCGGGGCGTCTGAGCGAGAGGTGGAGATCCAGGCCACGTTCATCGTCGCCGTTGCCGGCGACACCGCTGACGAGGCCACCGAGCGCGCGCAGTTCACCAAGAAGTACTTCGCCGACAACCTCGAGTTCCAGTTCGACATCCCCATCGGTGGTCAGGAGAAGCTCTGGTGGGCGATGTGGCCCGGGCACCCGTCCGAGCGCATCGTGAAGGAGTTCGCGGAGCTGACGACAGGAACGCAGTTCGCCTCCCTCGCCCCGATGACCTCCACGGATCTCGGAGACGGAACCGGCCTCCTCTTCGCCGACAACATCACCTCCGGGACCGAGCAGCCGGTACTCCTGGACCTGTGGGGCCAGATCACCGGTGACGTCTCCGGATCCATTGGCATCGCCGGTGAGCCCGGTGGTGGCAAGTCCGTCGCGATGAAGATCATCCTCGGCGCCGTGCATGACCGCGGCGGGCGATTCATCGTCATCGACCGCACCGACGCCAAGGAGTACGGCGTTTTCGCCGAGTCGATCGACCCATCCCAGGCGACAATCGTCGACCTCGTCGCCCCGGAATGGTCACTCGACCCGTTGCGCATCTTCGGCGCGAAGGCAGGTGCCAGCCAGATGCTCACGCTCTGCTCCGCTCTCCTCGGCGTGAAGGCTCGCTCCGCAGCGGGCGTGATGCTCGCCGACGTCCTCAACGAACGCGAGGCAGAGAACGCCGGGCTGACCAACGCCAACGCGCTCCTCGCCCGCCTGACCGACCTCGGCCGCACCGACGAGATAGCCCGCGAGCTCGCGGGTCTGATGAACCTCTACGCCGACACCGAATACGGCGCCGTCCTCTTCGACAACGACCTCCCACCGCTGAACCTCGCCAGCCGCGGCATCGTCTTCCTCACCCACGGCGTCGCCCTCCCCACCAAGGAAGAGATCGATAACTCGGCCATGTTCGACCAGCTGGGCCTGGACAAGCTCTTCGGGCACGCGATGTACGCACTGCTAACCCGCATCGCCCGCGAGATCTGCTTCCGCGACAGCAACGAGCTCGCCGTGTTCGCCGCCGATGAGCTCGCGCACGTGACCGCCAGCCCCCAGGGGCTCGCGGAGATCAACCGGTTCCTCCGCGATGGCCGCAAGCACGGCGCACCGGTCCTCGTGGCCTCTCAGGATGCCCGCGACTTCGGTGACGAGATCACCCGCTCGCTCATCAAGAACCGGATCCTGACCCGTCAGACCGACTCCGTCGCGGCGAAGTCCAACCTCGAGTGGTTCCAGGAGGGGTTCAGCAAGAACCCCTCGAACGTGCAGACCGTCACCGAGGGCCTCTCGCCTCTCGGCGCCGACAACAAGGTGCCAGTGGGCCGCCGCGGTGAAGCACTCTTCCGCGATGCCCGAGGCCGCATGGGAAAGATCCGCACACGTGTCTCCCGTCGCCCTGACCGCGCCGCCGCCACCCTCTCCACCCCGAAGACCGCCAAGCCCTCCCCGGAGCAGGTGAACTCATGACCGCAATCGCCCCCGTCGTCCGCACCGCTGAGGGGACTCGTCGCCGCATCCGCCGGGTGTGGAAGTGGATCCGCCTCCACCCGCTGCGCACCGTGGCGATCCTGGTCGGCATCTGGACGATCACATCGATCCTCGGTGGCAACGTGATCCTCGCGTACGCAGCCGACGGCGACGCCGGCGCGACTCTGCCGTTCCTCGCCCCCATCGATGCCAAGGACAGCTCAGGGATCTCGATCGCCCAGTACGTGTCCCTGCCGATGGATCGGGGCGGCGTGTTCGACCCGATCAAGGCATTCCTGGCGCAGACCGTCGACGCGATCTGGGTTGCGAACCTCACCGGTCTCAGCTGGGGCCTGTGGTTCATGCAGTTCATCGTCACCCTCGAATGGATCGACTGGATCGCCCCGCCGATCGAAGCGATCTTCCAGATGCTCTCCGGCCTTCTCTCGCAGATCGGTTGGATCCCCGTCGGCCTCGCCCTCGCCGCGATCATCGGCTTCGTCGCCATCATGCGCGGCCACGTCGCCGCCGGAGCGACGGACATGGCCATATCTGTCGCCGCGAGCGTCCTCGCAGTCACTCTCCTCGCAAACCCGATCGGCATGATCACCGGCCCCGACGGAGGTCTGCGCACCGCACAAGCATGGGGCGGATCCATCGCCGCATCGATCTCCAGCGGCGACGCATCCTTCCTCGACAAGATGCCCTCCCCCGACACCGCACGCGAGGTCGTCTCCGAAGCCCTGATCGGTCAGATCATGGACGCCTGGGTGCGCTACCCCGCACAGGAGATCGTGTTCGGCCAGCTGCTCGAGGGCTCGTGCGCCACCGCTTTCAACGACGCGATGATCGCCTCGAAGCCGTTCGAAGATGGCGCCGCCGTCCGCGACGCGATCAGGCCCTGCGCCCCCGACGCCGCCGAGTACGCCTCCAACACCAACATCGGGTTCGTCATCACCGCCGGCATCGCTGCAGGTGGATCCAGCGCCCTGAACTTCCTGTCGCTCATCCTCGGGATGGTGCTGCTCCTCGCGTCCGGCTTCACACTGTGGAGTGCCGGCAAGTGGCTGTTCTCCACCTACGCCGCAATCGCGCCCGGAATCGCCCGTCGTGCATGGTGGAGCTCGGCCCTCGGTATCCTCGCAGGCCTGTTCAGCATCGGCGCCAGCATCGTCCTGGTCTCCGGGTTCCTGTCCATCACCACCAGCATGATGATGGCGCTCGCAGAGACCACGCCGCTGTCGACGCTCGCGCAGATGATCGTCATCAATGCCGTCGTGCTCACCAT

>10
TGTTTTAGATACCTCCAAGTCACCTTGATTACGAACGGATAGGACGCTTGGATCGATCGCATCTGGAGCCACGATGACTGGAACGCCACACTCGCTCGTGATGTAGTTCGCGACCTCTGCGATCCCAACGTTGTAAGAAGGGCGATAAGTAATGTCGCAATCCATGGCCAGCGGCAAACCGCGCTTGGCGACCATGGGTTGTTTTGAGACCCACGGCTTGTCACTAAAAACGACGGTTTCGCGTGCCGGCTCTTGTTGCTGATTTCGCAAGAAGCGGCTGTATTGGGAGGCGGTCGCTGCGTCGTTTTCGGCACGGCTGGCCGACTCATTCACGCGCTGCAGTGAGCAGGAGCTGATCAGAGCCATGACCAGTAATGAGGCTGTGCCTCGAATCCAGAGGCGTACAGTCATCATTTTTTCCTCTCTGCGATGTAAAGCACCAACTGTGCTGGGCTGCCGTCAACGACGAATGACCGAGGGGCTGAGTCGTACAGCGGAAAGATCTCTTTGATAGCCTCTTCAAAGCTGCCTTCGAATCGAAGCGGTGCGTCAATCGGGTAATCCAAGTCGTCTGCCTTCCAGATCAGCGTCCACTTAGCCCTAGCTGCCCAGGCTTCCACGGTTTGCCGAAGTGTTGAGCCAGTGGTCGCCGTCCATATCTGGGCCAGCGGCTTTGGAGGGGTTACCACCGCGAGAGCAGGCTTTGGCGCGACGGAGGTACTTGGGGCAATGTTTCCAGACGTCCCAATGCTTGCAGGCTGAGTGGTGGTAGCGTTAAGCGGCGAGGTGACTGCCGGGCTCGATGTGGTTTTCCCGGAAGAGGTCGTAATAGAGCCATCCTTGGCGGGCACTGCTGGGGTAGATACTGGGGTTGCAGTTGCAGGTGCTGCAGTAGCGGTTTTGATCGGCGCCGGTGAGGGTACGGCGGCGACCACAACGGTGCTGGACGTTTCGCCGCTGGTAGTGTTTTTCGTTGTCGGTGAAGTCAGTGGAGTGGAAGGTGTGGTGGTAGCTGCCACTTGCATTGGAGCAGTGCGCGATGATTCCGGGAGCTGGTAACCAGGACGCAGTACGTAACACACCTGGCGATTCACTTCGTCCACCTTCACCTGCCAGGCCGGACCTGCGAGTACTTGCAGCGTGTTGCGCAGTGTCATGGGTCCAAGCTTGTACTGGGCTGCGGGGAGTGGTCGCGTGTAAAGGATGTTGACGTGGCCGGTGTCGGGCGAGCAGAGCGTGTAGCCGGAACGGTCCACGACGTATTGCATGGCATCGCGCACATTGGGGTGCATGTTGGCAGGAATGCTGATGTCAATGATCTGAGCCATTAGGTCACGCTGACCCGAGTCAGGCAAGGTACTGACCAGGGTGTAACGCCCATAGCGTACGACCGGTTCTTTTTCAGGCACGGCGCCGCTGGGGTAGAGGTCCGGCGTCAACATGTCCGGGTTACGGCTGCTATCAAACGCCGGTTTAGGCGCGTGTGGCGTGTGGGTTGCGCAACTGGCGACGAGCGCGAGCAGGGAGAGTGTGGTGAAGTGCCTGATCATGTGCCGAAAGGCCCCCTTTGATGATGGAGGCACAGTGACAGCCAGTCATTGACGATGCAGCAGGAAATAGAGAACTGCGTCTTAGGGTTTTTATGCGAGCGCTAAACTAAGCCGTTTGCCATAACATTGTGATATTCAGTCTTGGAGAAAGCCTATTGAATTGCTCACAAGTAATTCACCAGTTCGGATCTAGCGTTGGCCGCTGCATCCGGCTCTATCAGGTCGCTCGCTAGTTGTCGTTTATCCATCAGCATTTGCCATAGCATCTGATCAATGGTGTTCTCCACCAGCGGGATTTTCACCACAACCATGCGTAGCTGCCCATTCCGGTAGGCTCTATCCTCAGCCTGATCTTGTAATCCTGGTGTCCAGGGTAGTCCCAGGAACATGACATAGTTGGCTGCCGTCAGGTTATTTCCGGTACCGGCGGCAGAAGTGGTCGCAGCGAACACTCTGGTGTCAGGATCACTTTGAAAACGGTCGATCGCTTTTTGGCGTTTGCCGAGGGAGTCACTGCCTACCACGGTAACGCAACCGTATCCGGCTTGCTCGCACTCAGTACGCAGCGTGCTGACGGTGTCCTTGAACTCACAGAACAAGATGACTTTGTCTTCCACATCCAGTTCGCACAGCAGCTCCATGACGACCCGAACCTTCACCTGCTCCAGCAACTGGCGCAGCGAGCCTAGCCTGGCAAGACTTGGTCTGTCTTCAAAGCGTATCCGGTCGTATTCACGACGTTCCTCGACTGACAGCTCTACCGGCAAAGTCTGCCGTTGCTTACCCTTGAGCTCCGTGAGCACGTCTTTGCGGCGCCTAAGCATCCAGTCGCCAATCGCCTCTCGAAGGTTCTTGCGAAACTCTGGGCTGCCGGCGAACTGTTCGCAGAACTCTTTGAGTGACAGCTTCCCAACGGGATGGCCGGAAAGCCGCAATAGCGTGTGAAGTTCTGACTCTCGATTCAGGACGGGTGTACCAGTCAACAAATAGCGATTGGGTACCTTGGCGGCAATGTCGAAGCCATGACGTGTCCACGCCGCGGTGGGCTCTTTCAGGCGGTGAGCCTCATCGATGATCATCACTTCAAAATGGCCGGCCTGCAGGACATAGTCGCCCAAGCGCTCGTAGTTAATGATGGTCCACTGTAACGAGGGATCGAAGACCTGCTGGCCTATTCTGGCCTCGGGATACACCATCTGGATTTCACGTTGCCAGTTGATAATCAGGGTCGACAAGGTGATGACGAGGATGGGTCCGTCTCCCGCTCGAATAGCGGCGGCGATGATGGCCTGACGTGTTTTGCCTAGGCCCATGTCATCAGCGAGTAAAGCGCTCGTTCGTTGCAACAAATGCCGGATGCCTGCCGGTTGATGGTCCAGCAATGAATGCCCCGTCAACGCCTGGTCGATTTGCTCGCTAGTGAACTCGGTCCGCTCGATGGATGGCACAGCGGCAAGGTAAACGTCTGTTGAGACTTCCTCCTGCCCGACTGGGGCTGCGCGCTCTTGCGGCGGGCCTCCGAGGCTGATGCGGGTGACTTCATCAGCGGGAACAATGGAACCGTCGGTCAGCAGCTCCTGCACGGTGTCCAGGATCTCGAACTGATCTTCATAAAGCCCCAGCTCAAGGATGAGGTTGGAACGCACCAGTTCGGCGGTCGAATCAATGCGCCAAGACTTGGACTGGCCAAGGAACACGCCGTGCATACGCCGAGATACCGCGACGGCTCCAGGGTGATAATCGCCCGACAGCAGAATGCCTCCCTGAGCCAGTGGAGCAATTCGAAACGTTAGACCCCAGGTGAATGCTTGCCGGTCTGGTGATTGTTGTGCTGCTGCAAGCTTTGCAGAGAAGGTCTGCCAGCTCTCGTTGAAACGGCCTTCCGTCAACTCCATCAGACGGTGGAAGAGCAGATCCAGGTCATCCAGCAATTTACCCTTGGGCATTCGCCAGTAGCGATGTTGAGGATGCTCCGCACGGCGTATGTAGAACCCATCACGCTCAAGAAACAGGCGGTTGGCCCCCTCGACGTACTGCAGCAGAATCCCGAAGTCATAACCGTCGAAAATAACCTTCTCGACCAGATGGGGCCGACTATTCAAAAGGCGCGGACGGCTCATGTTTTACTCAAACGCTGGTTGATCCATTCTGTGCACGCTTGAGCGTGCAGCTTTTTCCGGTTTCGATTTGTATAGCGGGGCATGGATAGTGTGTGGTCGGGCCATTCCAGGTTGACCTCGATCTCACCTGATTTGATCTTTGCCCAAAACCATTGGTAAGCCCGGTCAACCCTTGAGCCCGACCTAGGTGTGCGATTGCGGAGCCCTCTCAGCTGTATCGTGACCAAGTGTTTAGAAGTCAATTTTGCCGGTGTCTTGCCCCAGGCACTCTCATCCATTTGGATTTCGGCAGAGGCCAATGATTGTCCGTTTTCGCGTACTGAAAAAAGACGGCAGTTGCCTCGATAAGCGCTGTAGTCGTAACCATCAATGCAATGGCCTAGCGCTCGATGTTCTGCATCAAGGTCCGCTGGGCATTTCAGCTCGACAATTTGCAGCCCATTCGGGCTTACGAGAAGTGTGTCGTTCGAATTAAGCAGCGTCCTCCAGGGCGTTGAAGAGTCCGCTTTTGTTTGGGGATCTGCGGCATCAAGAGCTTCACGTATGTCTATCAGTGCCAGGTGAAAGCTATCCACTAAGTTGGCGATCTGGTGATAGGTAGCAGTACCTATGAAGCTTTTGAGTTTTTGCAGTGCGTCACGGGCGTCGGGTCCGTCGCTTTCATCAACGCTATTAAAAACATCATTCAGATCTTGCAGCCTATCAGCAATTTGAAGCCAATCAGGGTTGGACCACTCTGTCGGACATCCTGAGAACAACCTGCTCCAGTCTTTTGTCTGCTCCAAAAGTTGATAGGGAATCTTATCCAGCAATGCAAAAAAGGTTTTCCAGTGCGTCTTAGTCGAAGGGCGGCGGTTGACCATTGCTGCTCCAAGCAGCAATCGATGCCACGGAGTATCCGGACCTTCACGGCTTATTCGCGTCAATGCGCTGCCGGTATCAAAAACGCGTTGTTGGCCCAAGTACCGAACTGATGTTCTTGGAGCTTGTAAGAGCCATGCCAAGATGTCGTTCAGGGGGAGGCCAGCGTCCGTGATACGGCCCACTAGGCATTCCCTGGATTCCACGCAGTAGTCGTCGTCGCGCAAGATAGGTCGAAACTCTTGAAGTTCATCCCATGGGCTTTCCAGGAAAATCTTTTGCTCTTCGTCCCATGGCCAAGGCCATTGGTTGGCCAAAACTAAGAGAGGGATTAGCACCGGTTGAACCTTGAGGGCTTGTAGTCGACGTACGCGGTCCCCTTGAGCCAGCCAGTTATAGAGCTTTGGGGAAGGGCACTGCGCTGAACGAATAGCGAATAGAAGTTCCTGGTCCAGGCACTGGCAATACTGCTTCAGCGTGCTGCCGATCTGTTTCAAGTAAAACTGCGTGCGCGGGTTGAAGTAACGATTGTTGCTTACCGACGCATCCGAGCCTTTGGAAATAAAACTACCCAGATCCTCAACCGCGAGCGCAACTGCTGCCGCTCGTGCAGACTTGCAAAACGACGTCAGAAGCACATCAGCAAACCAACGCCCCTTAAATCTCAGCAGCAGCTGCTGGGCTACCTGGACGGACGGCTTTTTTTTATGTACGCGATCTTTAGTTACGATCTTGCAGGCCATTAATTGCTGGCCGTCGAAGTACTGAAGCTGGTTGCCGATCCTGGCCAGAACCTGGCGCGTTTGAGCATTGGTACTGTCCCATGCCACACACCAGCAGCGGGAGTGGACATTAGAGTTGAGGTAGTGCTCGATGAACGAGGTCAGGAGGGAAGGTGAGATCTGAAAATGCAAAGCCCAAGTCTGGGCCACTTCAATCTGGCGATCTGAGAACTTTTCCAGCTTCGGCGCTAAGATGCGCAGTCCCAACACCGATTGTCTTTTCTGTTCGCTCACCCGTGACCTCCTCCGCTATTCGCAGAGGAATGTCAGGTACGGAAGAGGTAGGTTCCAGCGTTAATGCATAACACCGTTAGCAGTGAATTATGCTCTCGGTAGTAAGAGTTAAACCCCTCTGGGTTTATCGAAGTCTGGTTTGCCATTCAGTGAGGGAAAGCTGACTTTGCAGCCGTTGGACCTGTACCCGGTGCAGCCCCAGAAGTCATAGCCGCCGTCCCCTTTTTTCTGACGCCTTGCGAGAGGCTGATTGCATTTGGGACAGTTGAAAGCGCCACCGGCTGTGGCTGGGCGTGGAGCTGACGCCATTGGCACACTTGGCATACCACGTTGCTGAGACAGTTCCTCTTCCAGGCGCTTATGCAGACGTGCAACGACGGCGCCGTAGGTGTCTTGGCCCTGGGCGATTTTGTCCAGGTCGCGCTCCAATTCCCGCGTAAAATCCAGCTCCACGAAACTGAAGAACCCTTCGAGCTTCGCGATCGTTTCCTCCCCCAGAGGCGCCGGTACCAGTTTGCGGCTCTTTTCCTCGATCAGTCCTTTGCTGGTGATGTTCTTCAAGATGGAGGCGAACGTACTTGGACGACCGATACCGCGCCGTTCCATTTCTTTGATCAGGCTGGCCTTGGTGTAGCGTGACGGTGGTTGAGTTTTCTTCTTCAGCAGTTCGCCGCTGTGGACCGAAAGAATCTGTTTTGGAGTGAGCGCTGGCACAGGGTTGTCTGCTTCTGCGTCTTCCTCTTCATCCGTATCATCGCCCTTGAGCACCTTCATCCATCCCGGATGGCAGAGTGTTTTGCCCGATGCAGTGAAGCGCAGGGCTTTGCCGCCTGGACCAACAGCGAGCAGTTTCGCAGTACGCACGTCGTAGATAGCGGCCTCAAGCTGGCTGGCCAACGCCCGAACCCAGATCAACTTGTACAGGGCCAGTTCGTCATCTTTTTCACCGGCGGATCTTTCGGACCAATAGGTCGGTGTAATGGCAGGGTGACCTTCCTGCGCGCCTTCGGCCGCTTTAAACGTGCGCCGTTCATCTACGGCGTTCAATCCAAGAGCGTTGGCCACCGTTCGAATATCCTCCATGGCTTCGTCTGGGACATT

>11
CTGAACGACCCAGTGCTGACGTCGTGGCTTCGCACCTACGTGCGCGTTCGGAACATTTGCGCCCACCACGGTCGGCTTTGGAACGTCGGTATCGGTGTATACCCTGCGATTCCAGCCTCTCTTGCGATCTCCTGCTTGAAGGGTGCCGCTGCACTACCGGCTCGCTCAGAGAAGCGCCTCTACCCGGTGCTGGTGTCGCTCCAATCGGTGCTCGACACCGTGTCGCCACGGAGCACCTGGACGCGGCGGCTGCACCAGCTGCTCAGCACCCGCCCTCCAATGAATCTCGCAGGCATGGGCATCCCTGCAGGGTGGGCAGAGGACGAGTTCTGGGCGAGACACCTGGAGTGACGGGCCCGGCGCCGAGATCAAACCATGAAGATGTCGACATTTACCACGTCGTTCAGGCCGGCTAAGAGGGACTGATCCACCCGGAGGGCGACATCGACGAGCGCGTCCAGGCCGGCATCCGCTGCGGCAAGCGCCAACTCCTGATTGGTGCAATGTTCGTTGGCCTCGTGCCTACAGTGATCATGTCGTGCCCGGCGGCATCATGCTGCACCATCGAGTGCTTCGGCGTGCCCCTATCCACGGTCTGCGGCCGCCACTGATGGAAGTTCACCCCACGGATCTGCACCAGTCCATCCCACCGAGGATCCTGCACGAGATCATTGAGCGCAGCCACGATCTCGTCCAGCGCTGATGGCCCCGCAGCGCTCGTCGCCTTCTTCGCGTTCGTGATGAGCCGGGATCCGAGCGCTTCTCATGCGTTGCGATCATCCGAGAACGGAGGGAATGACTTCGCCTCCGGATAGGCGTCTTCGATGATCTGTCGCGAGTCTGTGTGCAGCCACAGCATCCGCAGCAGGACGTTCCCCAGTCCGTGGGCGGCTCCCAGCGCCCAGTACGTCACCATCTCCGCGTGAGCTCGAACGGCCATCACCTCTTCCGGCGGTGCCCGCACCCCAGCTTCCCGGCATCTACGTCGACTTCGAGTGGTGACTCGCCGAGTCGCTCGTCAATGGAGGTCGCGAAAGGCTTCACGCACGTTGATGACTTGACGTAGAACGGTCCGGCACGTATCGAGGACTTCGTCCGGGTGAGTGAGGTGCACGGCGTGATTTGCTCCCGGCCAGGCGAGCAGAGGCGCATCGAGAGCTCGGGCGAATCGCTGGTGTGCGACGCGCATGCGGTGACCGGTGGGCCTGTCAGCGGTCACGACGGCGGCTGGCACCTTCCGTAGTTGCGTTTCATCGAAACCTTCTGCAAGTCGTGAGAGGCCGGCGACTGCAGCGTACATGCTGGGGTAGCTCGCTTCGGCGGCAACAAGGAACGCTGGTAGGACGTCTGGCCGCAGGCTGTGTTTTGCGGCCATTCTGGTCGCGGTGGTGCGGGCGTGCCGGGCCATTAGCAGGCTCATGAATGGAAGCTTCGACAGCCCCGCCAGCACGCGAACGACGGGTTCTAACATCCGAGCGGTGCGCGGATCGTTGATGGGAGAGGGGTCGAGAAGTACAAGCCCGGCTACGTCGCTTGGATACTCTCGAGCCAGAAGCGCAGCGATGGCGCCCCCGAGGCTCTGACCGATAACGAGAGCGGGACCGACGTCGATCTTGGTTAGCATCGTGTGAAGCGCTCTCGCGGCCTCGGTGAGTGTCCCCGGTGAGGTGTTGGCTCCGCGCCTGGCCGGTCGTAGAGGATTGCTCGGCATCCCGGGTCAGCTGTGAGACCTTCCACTAGCCCGGGGAAGAAACCTTCGACGGTTTCACCGCCACCGGGGATAAGTAACACCGGCGTCGTACCATTGCCAATGATGCGAGGGAGATTCACCTCCCGCCCAGGCTGGAACGGCTTCGACGATGGTTGCGAGATCATTCTGATGCGCTCCTTCTTGTGTTGGATGACGCATGCAGAATGCGGTCGCGGCTGATCGAAGAGCAGCTCGAACCTTGTCAGCGACATCTGCCAGTGGGTGGTCTTATCCTGTTTCGGCGCAGCGAGCCCACAGTCGTGCGCGACACGGATTCAGTGTTGCTCGATCTCCGTGGTTCCCCCAGTCAGGACCTTAGCCCGCGATCGCGCTCGCCGCGATACACCACGGCGAGCTGACCGCGGAGCAGGAGGCTGTCGATCACCCCCATCGTCGAAGCTGCGGCAAGACCCGCCTGCCGAACTTGGTGCTCAACTGAAATATAGGCACTATACCGAGAGCGCGAAGCGAGATGCCTAGGGGTGGTGATGGCCAGGGAGATGGGCTTGTTCGCCGTCGTGGTCGAACATGGTGAGGATCTCGGCGGGACCTTGATAGGCCTCGAGCAGATGGGATGTCATGGTTGAGAACTCTGCGGCCTGGCCGGGGTGCACCAGGATCGTCCTCGTGCCGAGCTGGAGTCTAACCTTCCCGGACAATACAGTGAACCATTCATAGCCCGGGTGCACCTGTGCGCCACCGAGATCGCGGCCTTCGGTGAGGCGCATCTTGCCGATCGTGACACCCCGTCGGTCGCGTTCGCGGGAGAGGAGCCAGAACGTTGCCCCGTCGATCGGCTCAGGTTCGGGACGGATGACAACGTCCTCGTCGCCCTCGGGCTCGACGAGGTGATCGAGTGTGGTGCCCAGAGCCTTCGCGATCGTCACCAGCTGTGCGAGGGAGATTCGCTGTCGGCCCGTCTCGATCCGGCTCAGCGTAGACGGAGAGAGGTAGCAGCGTGCTGCGAGGGAGTCGAGTGTCCACCCTCGGGCCAGACGCAGTCCTCGAATGCGCTGTCGCACGATTGAATCGATACTATCTTGCGTCATACGCAAGATAGTATGCGAATATCGGGAAGCATGGCTAGGTTGGGAGCCATGACCGCTCAGGATGCCCGCCCCACCCACACGTCACAGCCTGCCCAGGAGTCCTGGCGTGATCTTCCGGCTGGGTTTGCTGACTACCTCGACCTGGAAGCACGGCTGAGCGCGCCGCTGAAGGAAGCTACGCTGAGCCGTGCAGCCCGCGCGGTGGATGCGCCTCCGCTGCACATTGTCGATCTCGGCTCGGGCACCGGCGCCGACGCCGTCGTCCTAGCGCGGCGATTCCCGAAGGCCCGTGTGCACGCCCTCGATGTCTCCACCGAACTCCTCGACCGCGTCGCGCCTGCGGCTGTCGCGGCAGGCGTCGCTGACCGGGTCGAGGGACAGCGCGTTGACCTCGACGGTGACTGGTCCGCAGGGATTTCGGTGCCCGTCGACTTGGTCTGGGCATCGCTAACGCTGCACCACGTCAATGACCCCACGGAGGTGGTGCGCCGGGTTTTCGAGGCCCTGCGCCCGGGCGGCGTGTTCGTCCTGACCGAGCTGACCGGTGATGCTCAGTTCACACCCGCCGACCTCGGCACCGGCCGGCACGGGCTGTCAGAGCGCATAATGAGCGCGCCGTCGACGCATGGCGCAGGTGTGCACACCGGCTGGTCTGGACTCCTCGCCGAAGTCGGGTTCGATCCCGCGGAGCGTCGCGACCACAATTTCACGGCACGAGCTGACACTCCTGACGGGGCGCAGTATCTGGAGCGGCAGTTGCGTTCACACCGCAACCGCCTTGGTTACGATCTATCGGGCAACGACCTCGCCAGCCTCGATGCCGCTATCGGCACCCTCCACGCTGGTGCGTCGGAGCTCTCCTTCGCTTCCGGTCGAGCAGTCTGGGTCGCGGTCCGCCCGTACGCGAACACACCCGATAGCACGACGCAGCTGAAGGCCGAACACTCAAGCACAATCCGGCCACAGGTCAGCGCAGCTTCTCCACCACGGGCGAGCTTCGACGCTGAGGTGGCAGTCATCGGCGGCGGCTCCGCGGGACTCGCGGCCGCGATCGCTCTGGCCCGATCTCGCCGCAACGTCGTGGTAATCGATGCAGGCCAACCCCGAAATGCACCTGCCGACGGCGCCCACAACGTGCTGGGCAACGAAGGTATCTCCCCGCTTGAGTTACTTGCCCGCGGGCGCACAGAAGCCGAATCCTACGGTGCAAGAATTGTCCCGGGTCAGGCAACCGGCCTGTCGGGCGAAGTCGACGACTTCACCGTAGAGGTAGGAGACGGCGCCAAACATGTTCGAGCGCGCCGTATCATCCTCGCCACCGGCCTCGTCGATGATCTCCCCGACGTTCCCGGCGTCGCAGATGGGTGGGGACACACAGTGCTTCACTGCCCGTTCTGTCACGGATGGGAAGTTCGCGACCAGCGAATCGCAATCCTCACCCGTGACGAGATTGCCGTCCACCACGCAATGCTGTTCCGCCAGCTCAGCAACCAGGTGACCATGTTCCTTCACGACGGCCCCGACCCCACCCAGGAGCAGGAGGAACAACTGCAGGCACTGAACGTCCCGGCCGTGCGGCCCCGAGTCAAACGCCTCGTGATGGACGGGACCCATGTACGAGGAGTAGAAACTGCAGACGGTCAGACCGTCGATGTCGACGCTGTCGTTATTGCCCCGCGTTTCAACGCCCGAACTGACCTTTTCGAATCGCTGGGCGGGGCCGGTGAAGAGACACCGTTCGGCAGACAGATCCCCGCGGACCCGCGCGGTAAGACCCCGGTGGCAGGCGTCTGGGCGGCAGGCAATGCCAGCCAACCCATGGCAATGCTCGTGGGCTCGGCCGCTTCGGGCGTCACCACCGGCACCGCCGTCCACGGCGATCTCTGCTTCGCCGACCTCAACAAAACCGTACAAACCCGCCACCCCAGAATCCCCTGAATCGACGGCGCGGCACTGCCCCGACTAAGAACCAATCTGGGACGGTATCCACGCCCTGTTCATGCCTGTGCAACGGATTCAAGGATGCTAAGCGATGGCATACCGCCCTGAAGCACTAAGCAGGTCGGAGATTTCGTCGCGGGGAGGACCGTGGACTCGTTCGGCGTCACCGTCGCCGGCGTCCTCGACGAGCTCACCGGGAGGGTTGTGCGCAGTGCCAACATGCCGTGGCTTGACGGCGTGCGCCCGGCGACGGAGATCGCAGGGGCTCTGGACGCCTCGGGCGCGGGTGTCGAGGTGCAGGATGGAGGGGTGGCGGCGGCCGCAGAGGTGATGCTCGGCACGGGGGTCGCGGGAGCCCATGTCGGCGGTGGGAGCGTGCGGCGCGGGTCGCACGGGGCCGCCGGCGAGATCGGACACGTGAGCACCGGAGGACACCTCCTCTGTAGCTGCGGCGCTCGTGGATGTCTCGAGACGCTGATCGGCGGTCGCAATCTCGGAGCGCGATGGGATCGGGCATGGGGCGTAGGTGGCCAGGCCGGGTCGGGTGCCCGCGTGGTGGTCGAGTCGGCGGCACGGGGAGACGGCGACGCCCTGGCCCTCGTCGACGAGGCGACGTCGGCTCTCGCGCAGGGGCTGCTCGGGCTGATCGCCACGGTCGACCCCGGTGCGATCGTGCTCGGAGGCGGGCTGGCGGCCGCACACAAAATGATCGTCGTCCCGACGATACGGAAGGTTGCGCAGGGGGCGACGTTCCACCGCGTCCCACCAATCATGGCGGCGGAGCTCGGACCCTGGGCGGGCGCGTGGGGTGCGGCGATTGCGGCAGAGCGACGCACCGCGGGTCTCGAACTCGAAATGCGGCGCTGACAGGGGGGAGTCTCACTCTTGCGACGAGCAACGAAACCGAAAATTTCGGAGCTGCTCTTGTGAAGCCGCGTCTGACGGACGCATCATGCGCGGCGGAATAGCCCGCATAGACGACACACGCCGCCATCTGTAGCGTTACCGTCACACCGTTCCGAGTTCAAACCTTGGGACCCCCGCCGAAATCGATGGTTTCTGGTGGGTCTGGTGAGCCACTTGGAGCCGCGCCAATAACGCCCGCCGGTACGATGATGTGTAACGGGTGCGTTAATTCGGCCGGGGTCTTGGTGACTACGGTCTCAGCGTTGCGAAAGCGATCGTGAGCAGTTCTGTGGGTGGCCGCGTCTCGTTCTTGTTCGCCCAGCTCGCTAGGGCGATGTCAAAGCAGGCGAGGCTGGCCTGGATGATGCCTCCGCGCGTAAATGGGTGTCGTGACCGTCGAGCCGATCTGCGATGACGGGCGTGAGCAGGCGAGCCCATGCCAGATGCTTTTCTAGGTTGCGGGCTCTCAGTGACGGTGCGCTGTTGAGGACGCGCATGACCCGCTCTTGCCGGGCGTCGTGGGTGTCTCCGTGCTCCAGTAAGGCGGTGTATGCGGCCTGAAGTGATTCCCAGGCTGGCTCATGATTGGGGCGAGTGGTGACGGTGTCGCGGACGACTTCACCCCAGCGTGCGGCGTCGCCCACGACGGCATCTCCCTTGGTGGGGAAGTAGCGGTTGAAGCTTCGCGCCCAGATGCCGACCGTGGCAGCGACCTGATCGACGATCACCTGATCAAGTCCGTGCTCTGCGAACAGGTCGATGGCAACGTCCGCGATGCGCGCACGCACCCTCTCGCGTGTGATTTCCCGGAGGGTTGGTGTCGGCTCGCTGGACGTGCATCCAGCAAAACGCCGAAAACGTCTGATTCAGACATACGGGGCGTATAGTGAGCCGGGCCGGATGACCCGTTTGGGGAACGGGAACGACTGCACATGACCTGGGGAAGCCGTTCACGCGGA

>12
TCCTTTCGATTTTTTACTTTTTTTCTAGACAATTAAAAGTATAAATCATCCATATTAATTTTGCAAGTTTTTTTGCGCAGAAAACCAATAATACCAATGGTTTAGGGGGTCATTTTTGTCTAAAAATCCGCCGACAATAATGACCCTTATATCAAGATAAGAAAAAACGTGCTAACGCACGTTTAAAAATCCATCTTTTCGATGGATTTTTTTACTAATCAGTTACTTTTATTTTTTAAAAAAATAATTTTAGGTCGTTTTTCTCTTAAAAAATCTGATACAATAAAAATGGCTACTGCCCAGTAAGGGGGTGCTACATATGCTAACGATTTTCTTATCATTATTTATCGCACCGATTTTTGTCGGAATAACACTACAGTTATTCGCTTATTGGTTAAATAAGCGTGACGATAACAAGTAGCCATTAACCCACACGTACGGAATCGCAACGTACGAAAAAAGAACCACGTCTACGGCAATAGACGTGGTTCTTGTGCTACATATATGATTTTCTTATCATCTCGCATAAATATTATATCAAAATACTTATCGATCTACAAGCTATGAGGAAGTCAAGCAACGGGTCGTATTTTTGCAAAAACCGCAAAAATCTCCACCCTCAAGTGCTTGACTTCCTCATTTTTAGCCGTTCACTTATCGTGCCGACAGTCAGCGACGAAAAGTACTCCCTTTTTTACGACTGTCAGCAAATCTATTATACGGCTAAAATCGCTCAAAATACCGTTATTTTTCGTTTCTAGCCGTTTTATTTCGTCCGAGGGGGAATTTATCCCCCTCCCCCCCAAAGCCTCTATATCGCTCTGAAAAGCCCTTAATTTCTAAAAAACTAATTACCCGAACTTTTTTACACAAAATATTAAATAAATCCCTTATATTTATAATAAAAAAGCAAGAATAACTAAAATCTATCTAGTTACTTCAATTTATGATCAATATATTGCTTAACTTTTCTATTTTCTATTTCTAACACTATATGAGGAATATCTAGTTGTTTTTTATGACTAGTAATAATTATTATTGATTTTTTTTGTATACTCTGAAGAATTTTTAGCAAATTTTTTTTATTATCAGAATCTAAATTAGAATCTGGCTCATCCATTAAGTAAATTTCCGGTTCCCTTATTAACACTCTTGCAAAACAAATTCTTTGTAATTGTCCTCCCGATAAACTTGTATTATTCGGAGACAAAAATGTATTATATCCATTTTTTAATTTTATTATATCCTTATGGATATTTAACTTTTTACATACTTCAATTATTTTATTAATTTCATATTTGTCATCGTAAAATAGTATATTTTCTAAAATTGACATGGAAAATATATAATTATCTTGTGTTACATACCCTATATTACTTATTTTCACATTATTAGATACTATTTTACTATTAATATAATATTCACCTTGTTGTAACTCATATTCTTTACTGATTATTTTAAAAAGAGTTGTTTTACCTGTCCCATTATCTCCTTTTAACCAATAAATATTTCCTTTTTTCAATGTTACATCAACATTTTCAAAAATAATTTTATCATCTAATATAAACGATAAATTCTTTAAACTTAACGTCTGAATTGGTTTTAAATCAATAAAACTAATTTCGTTTTTTTTCGACATAATACGCTCAGTTAATCTATTTACAGCTATTTTTATCTTTTGTAATGAAGAATTCAATTCTCCTAAATTAATACTCGATGTAACCAATGAATTAGAATATGTAATATATGTAACAAATTGACCTAACGATAATGATTGTTTTCTTATAAAATAAATTCCAAAATAAATTATGGCTATATTATATAAAAATAAATTTATTTTTATAGCAATTTGTTGATACAATTCTGTATTAATGAAATCTTTCCTGTTTTTATTAAATTCCGTATTTAGCTTGTTAAATTCTACTATTCTTTTATTTTTAATATTGAAAACTGAAATAATAAACCTAAAAGATAAACTTTCAGTCAAATGAGTTAAATATTTATCTTTATTTATTTTTATTTCATTTTCGATTAATCCTAACCTTTTAGAAAAATAAAATAAGATAACTCCATTAATCGGTAATATCATTATCAATATAGAACTTAACTTAATATTAATAAACAACATTAGTAAAAAAGTAATAATGGAAATAGATATCTCTATAACTAAATTAAAATCATTTAAAATAATAGATGTAAAAAAATATGCATCTTCTTCTAAATTCGTTAATATTTTTCCTGATTTTTCATTTTTTTTATTGCTCAAAGCAGAATCTAATATCTTTTTCTTTATATTACATTCAGAATTCATTGCTAAAGATATACTAATTTTAGTTATTATATAATTAAGAATTACATTCGCAATAAATAAAACACTCATAAGAATAATTATTTTATATATTAAATAACTATTCTTATGCGTAATAGAATCAATTATTTTTCCTAAAAAAACAGGATTTAATAGATTCAATAATGCACTTACAAACATTAATAAAAATAAATAAATTGTTTTATACATATTTAATCCAGTTATTTGCTTGATTAATACTAGCAACTTTTTCATATACTTCTCACTCGTTAACAAATATCAATTTTATTAAATTTTTTCATACTCAAATAAATAAATACCATTATTAGCAGTATTAATGGAAATGCTTGAACAAACCATATAAAAATAAATTTATTATCTGCAACAACAGTTCCATATAACAAAGAACCAGGTATATATTCATTAAACGATGTAGTTGATGACATTACTGATATAATTATTGCTAATACAAAATTAATAATTATAATTATTATATTTGTAAAATATAGAGACAAATAGAAAGAAAATGTAATAAAGAAAATAACAAATAAAATTCCCAATAACATTATTAAAGATTCATTTAATATAGACGTATCTCTAGTAAGTTGTTCAAAAAATCTTGTCGAAGAAATGAATAACATAAAACTAACAACACTAGAAATAAAAAAGATAATAGAAAAAAATAAAAATAAATAAATAGTACTTATTATTTTTAATAAAATTAACTTTTTTCTATTAGCAATTCTAGTTAATTCATAAATAATTGTTCCCTCTTTAATATTTTTTCCATCTATTGTTGAAATATAAGAAAATAAAATTATAGGCAAAGCAATTGAAATTAAAAAAGTCCATAAACTAGAAACATAAGTAATCATATTAAAATGAGCATTTATTTTCATAGACGGTATATCTAGATAGAATACAAATCCAAAAATAAAAGGAAAAAGCGCAATTGCTATTAAAGAAAATATAATTTTATTCTTCCAATATTTATAAAATTCAGCACTAATAATATTATTTTGCATTATTTTCATCTCCTTTTTTATTTAAAAACATTTGGTTTATTTCATTAATTTGTTCAATATTTACTTCTAAATCTAAGCTATACATAATCTTTAAAACTTTATTTAAATCTGATTTTGATTTAACCCATATAGTATAATTAATCTTATCATTATCAATTTTTAAATTTATCCCCCGTAATAAATTTAGCAATTTATCGGATTTAAATGAATCCTCTATTTGTGTAAATATTTTAAAAGAAATTATTTCACCTGTAAAAGTTTCTTTAATTTCTCCATTATTTAATATCACATATCGATCAATAATATTTTCTATTTCAGATAGTTGATGAGAGGATAATAAAACACTCCCTCCTTGCTTTACAAATTCCTTTAAACGTCTTTTCATCAAGTTTATTGAAGAAATATCAAGTCCTAATAAAGGCTCATCTAATATTAACAAATCTCTTTCTTGAGAAAGTGCTACTAATAACCTTAACCTTTGTTTCATTCCATAAGAATATTCTTTTATTTTTTTTGTTTCCGGTAAATTAAAGAAACTTAACATCTCTTTTTTATTTTTATTATCTATATACTTATTTTCATATAAATTAAGTAAGTTTATTAATTCAATTGCAGAAAAATTGGTATAAAATTCAATATCTAATAAATAACCTATGCTTTGCATTATTTTTTGAGAGGTTACATAATTCTTATTTTGTTTTAAAAAAACAGAACCTTGATCAGGATGAATATTACCTAATATAATATTCATCAAAGTAGTTTTTCCTGCTCCATTTTCTCCTATAAGCCCAACTATTTCTCCAGAAGTTAAAGATAAATTTATATTTTTAAGTACTTCTTGTGTTTTAAAGGTTTTTTTTATATTTTTTATTTCTAACATAATTTGTCCCTCTTTCTAAAAAAAATCCAAAAGATAGTATATATTAAACAAATCATATACTAAGTCTTTTGGATTTTTTCTATATATTATAATTACATTACCATATCCATTTTCCACCTTTTTTTTGACCGGCCTTTATATCCAAAACCCACATTTTAAAAGATACAGAACCTAAAAAATTACATGCTTTATCAAACATTTTTCTCACCTCCTAAAATTTATTTTTCATTAATTAATGTCTTAAAAAAGAAGTGTTTTATTATGATAATTAACATAAAAATCATAAAAAACATATTTATAAAACTACTAAAATTAGCTGATACCGTAACATTATTTTGAATTTGCCTATTCGTATTTTGTAGTAAAACATTAAAATTTATAATATTAGTATAACAAATAACAGTATAAAATAAACTAAAGATGATACTACTAAAAATATATACGAGTATTTTCCTTTTAATTGATTTAATAACTAATAAAGCACAAAAAAATGAATATAAAACTGAAGGGATTAAATAAAAAGACAATGTGAAACTCAATATATTTAATTTTTTTTGCATAATAATAGCAATAGATATAAATAAACAAATTAATATAAATAAAAATATGTTTATAGAAAATTTAGACCTGTTCATAATTATCCCTCTTTATTAGAAAATCATAATGATAATAAAATTATAAAAATAATGAATTAAAATAGGTATATCAATTCTATTATTTTTTTTATAGATACAAGTTAATATAATTCCTATGGGAAATCTTAATAACAAATTCAGAATTACAGGAAGTCCACTATGCAAAATAAAAGCAAACATAAATGATTGTAATAGTAGCGCTATACGAACTGTAAAAATTTTTTCTAAAATTTTTTGTAGATAGATTCTATATAAAATTTCTTCACTAATAGCAACTACCATAAATTTTATTATTACTAATGGTAAATAAGCGACTACATTATTGGTTTTAATATAAAAATATATCAAAAATATATTTCCAAATAAAAACATAACAATATCTATTTTGTTTATTTTATTTATATCTTTTAAGAAATAAGAATATTTTTTTTTAATATATTTTCTTGGTATATAATTTAATGATATAAATACAGATATTACATATACTATTTCATTATTTAATTTAAAAATGTTACCTAAGATTAAACAAAAAGACAGCATCCAAACAGCACCAAAAGATAGGAAAATAACATCTAAAATATTATCTGTTTTTTCTGAAAACATGAAACCAAATCCTTTAATTTGTTCTATTGTAACCCTTTTCTTTTCTGTTGTCAATATATTTTATCGATTTATAAAATTATTATTTCGATGCTGATAAAATAAATTAATCCGTTCCTGTTGCTCTTTTTCTGACATAAATTCAATACCAACTTTTTTAGCAAATTTTTGAATATGCTCGTATAAATCAAAAGCATATTCATGCAAAAAGTCGGCAATATTTTGCATAACATGTTCAAATAATTTTATCTTTCTAGCCATTCTTTCTTGAGCATTTTCAACATTTATCAGATCCCGTTTTAACTCTTTATTTTCTCTTTCCAATAATTGTTTTTTTTCTAAATAATTATCATAAGCTTCTTTCGCTCTATCGTGCATTTCAATATATTTATTAATATGATTCTCTGCTTTATTTGATAGAGTTTTCGCATGTTTAAGTTGTTCATTAAAAAAATCAACTTGCTCACCAGTAATAATATATTCATCACTTTTAAATATACGCTCTTTTAGCTTATCTTTTGTTAGCACATTATCTTGTTTATAGACATAAAATTCAATTTCTTTTTGATACATTTCCAATTCTACACGCTTTTCTTCAACTTCACGCATGATATTTTTATATTCCGATACAGTTAAATTTTTACGTTCACTATTCTGCTTACCTCTCTCAATTATAAATCCATTCTCTGATAAATAAATTGGCAGTTCTTCTTGTATTTTTAATAATCGTTTTCGATTAAAAAGTGTCTTAGCACTTAAACGATAGTCTTCTGTAAAAGGCACGATACCTAAGTGCATATGAGGTGTTGATTCATCCAAATGAACCGTAGCATATCGAATATTTTCTTCTCCAAATTTAGTTGCAAAGTAATTCTTTGCAACTTCAAAAAATCGTTGAATCTCATTTGAAGATTCCAATTGATT

>13
GTATCGGACCCAGCATCTCTTGCTGGTACATTAAGTGGTTTCAAAAAAATGCCTTATGGTGATCGTTGTAGACTTATGGCTGAAACAAATATTGAGGCTGCAAAAATTAGGGATAAGGATAAGAAAGCCACTATAGACGATAATTATCTGTACGTTGTGCGTAAATATGAAGACGCAGATTCGCTAGGTCTAATGCTTAAATCCTTAAGTATTGCTTATGAAAATAAACATCTTGAGCCTGATGTCTTGGGTGCGGCATTTCTTCAGAAGTGCTTGCAAGATGGTTAGTTTTTGATGATTTCTCTTATAGAACCCATAGTTAGTGGGCTAGGTTGAGTAGGAAAGTACCCGAGGAGCTTTCACTGTCGCTCTGCAAAAAGGAGAATATGGTAAAGCGTATAGGGTTGGTACTTCTAACTTATGTCGGTTCGCGACACGCTTCGGAGCTCCGGGAGCGTGTAGCTATCATCAGACTTGAGAATTGTGTTCTCCCGGCAGGACATTTACACATGCCCTCGCTGCGAGCCACACTCTCTGGCTTGCATAAGCTCAGGGTTATTCAATGTTTTATGCATAATCTTGGTATAAGTTATATGCAATCAACCCAAGGAGCTCTCTCAATGTCACCTGTATTAATCGCCACGCTTCGCACCATTGCTGTCGCCCTTGTCACAGCTATCTCTACCATTCTTATTTCTGAACTCGATGATTCGAATGATCAGAGTTAGTAGCAAGAGATTCCTAAATTAAGAACGGACCACGCTTATTGCTCTCCTCAAACTCATAAGTCTCGTTGTCGCTGTCGATGTGATTTGGGTGGTGCTACATATCATTACGAGCCTGATGCTTGGCTTGTAGCTTATGATCATCCCTGCTGAGATAGCAGGGTTTTTTAGCTCTGCTAATAAGGGTGCGATAGATAAAATTTTATCTTTGAGGCTTTTTTGTTTTCGATTACCCCTTAAATATTTAAACGTATTCTCTGTTTTGCTGACACCATTAGAGGTAACATGAGTCATCGTTAATCTACCGGCATTATCAGGGTCGTACACCGCTACACCTGTTACCTTGAAAAATAATCTAATATAAACGGACGATCTGTTGATTAGCTTGCTGTCGCCAGCATTGCTTCTTCGTGACCTCAAAGCCATCTATACTATTAGATTTTTCTAAGTGTAACGGGGTAACGGGGTAGCGGGAGGTAACAGTTGCTGTGCCTCTTAAGAATGTAGCGACCTGATTCGCTCTAACGTAGATATTTGCTCATAGAGAATGCCTTTTATTAAAATTTAATAGAGTCCTCGCTGCTGGTAAAGATTGACGGATCGATGACATACACTCGGATTGCACCACTAACCCCAGGCAGGCGCTTAACTACTGTAGACTTTCCATCGCCTCCTCTCTGAAGGAAGCCATTCTCACTCAGAACACGGGTGACTAGCTTGTAGTCAAAGCCTTCGCAGAGATCATTTTTATAGGCCTCGGCCAGCACGAGATACTCAGTAGTTCCATCGTCTAAGATCTTGCGGAAACCAACACGGCGATTGGTTCTGTCACCTATGTTGTTTTCTCCAAAGCCCTCTTGAGCAATCAGAGTGAAACGTGACTCACCGTATTGTTCAAGGAAGTGGCGAACCTGAGCCAAGGCCCGAAGCTCTTCGGATGCGACGTTCCCGCCACGTTCAGCCAACCAAGAATGGAAGCATCGTTGCACGCTATGGAGAGCTTCTCCTGCATCCCAAGGTAAAACTCCGATTGATATGGCGTATTCGCCCACACCGGCCACCATTCCAAAACGGGAGGCAGCACGAAAGACTTGTCCGTGTGAGTCGATTGGAACAAAGTCATCCACGAACTGACCTTGGATCGTTTGGACCATGCTCAGAGCACGTTCACGCTCTTCAGCATTGCTAGTCAATGCCATGAGCAGTGCCTCCGCTACGGTCCCGTAGTAGGCTTCAGAGAGCTGCTGTAGCTGATCCGCAAAAGCTTGAGGGCTTGCGGCTCCATGCAGATTTTCGAACACCCCAAGATTGCAACCGCCGTCAGAGGGGATATCCAGCATACGAATTTCTTGTCCAGCACGAATGCGTCCACCACCGGCAGCTACATGCTCTGCTAAGCCAATCTCACCCGTTGAAATGAATAATAAGCGCCAGCAAGCAATTGAACGAACACCCCCCGTTCGATTTGCACGGGCTTTGGCTTGGCCGTTGGCAAGCGTGTAGGCAATATCACCGGCATCCTGTGGTGAAACCTGCCCTAGCTCGTCCAGAATCAGTACGCACTCGTTATGCTCCATCGCCAGCGACTCAATAGCATTGGCAGTGGTACGCCAAACACGCACCATGCCTTTGTTGCCCCAAATACTTGCCGCCACACTCAAGGTTTTAGTCTTTCCGCTACTGCTGGCGCCACGAAAATGGAAACCGCCGTTTTCTTCACCCAATAGCTCCAGAAACGGACCAGCAAGTGCAATGCATACTGCGGTTACAAGGCGAGAGTTACCTACGCATCTTGCGCCAACATGAGCCTTCCACTCGTCAAGGGTTCCCGAGGTGCCAAACGGAGGATGGCGACTGGCGTCCGTTGTTTGGAAAAGAACTGGTTCTGCGTCCTGGCCGAATACTCGCTTGGGCAGCACAAAGACATTGCCATGCCAACCGGTTGAATCAACACACAAGGCTCTAGCCTGAGGGGTTGCGGCAATTAAAAACTCGGTTAGAAAGTCAGCTCCACCCTTTGGTGCGAGATCAGCTCCGAGGCTTAGCAGTTGCCGACGATATTCCTCGACACGACCGGAAAGCATATCGCGAGGCATTGACCACTCATGAACATTACCGTCCCGATCCTTGAACTTAAGTAACAGCCCCCATTGCTGACCATTTTTGTTGCGGGTCAACGCTTCTATATCAATACGCGAGGAGAGGAGTGTCAGGTACGGGCTGCCCTCTTTATCGTTACGCTCAATAAACACGCCATCGTCGCGAATTAGAAACTTATCGTAGCGAATCACCGGTCCAGGTGTGTGAATGGGCTCGAATGTGCAATCGGGCAACAGCGAAATATGCTCCGCTGTCCACCCCATAGCTAACGCATCTGCGGCATCCCAACCTGCTGGCGGTACAAACCCTGGAGTCAAGCTTAGGGAACCGGTCAGGCTGTCAATTACAGGCTCGCAAGTGAACGGTTGCATGATCTTCACTCGTGCAGGGTGATCACCTTGTACAAGAATTTTCGCGACCTCCTCAGCGTAGTCTCGCCCAGCTTTATCGTGGTCAGGCCAAATCATCACTTCACGCCCTGCCAACGGCGACAAGTCGGCCTTGCCTGCACTTTTTGCACCGTGCATGGTTGTTGTTACGACATGATTAGGGAACAGGGCCCGTGCTGCATCAGCCGTTTTTTCCCCCTCCACCAGCAGAACTGGCGCTTCTCCATTTATCGCTATTTGATCAAGGTTATAAAGAGGATGCGGGGTTGGGAAACCATGAAAACGCCAAGAAACATTCCCGGCGGGACTACGCATAAGCATAGCTGGGCGAATGGTTTTGCCGCCGTCGAGATCGAAGCGAAGAATGTAACCCAGCAGATCCCCCGCCTCGTTGCGATAGGCAAACGACATAGAGGGGCGGCCAAGTCCGTGATAGCTCTGAATTGGGTCAGGAGCATCGGCAGGTGCTGGATAGATCAGTGTTCCTGAAGTGGAATTTTGGCGCTTCTGAGGACGAACATCTTTAGAGGATGCTCTGGAAGGTGAAGCAACGGCTACATGAGTAGACTGCTCTTGAGTTCTTTGATCATCACCGGACCCCGTCATCGACTCTATCACCATTTTTGCTGCATTAACCTGGGATACGTCATACAGGTAGGCCGCAAGGCTGATCAGGTCACCGCCTTTGGCGTCGTCGGAATCCCCCGCAAAGTCGGCCCATACGCCTGTATCGACGTTGATACTGAAGGAACCGAGCCCACGGTCATTACGCTTCGGATTGAAAGCTACAAACTCATTACCGCGATGCTCACCGTCTAGTCCGAGCGCCACCATAAAATTGTCGAAGCTTTCAAGCAGTTTTAGGTTGAGTTTCGGGAAGTCGATTTTACCAGCCATGAGCCACCCCCTTGTCAGCAATACCAGATTGCTCCTGGGTTAAGCCATTCATCCATTCGTACACGTCTGACGATTTCCAACCTACCGCACGGGCTCCCAATTTAACGGGAGGAGGAAAAGTTCCATCCTTGATGTCTGCGTAAATGCTCGAGCGTCCTTTCCCGGTGATTTCTTTCACCTTGGGAAGACGAAAAATGGATAGCGTGTGGTGCTTAGCTTGCAGGGTGGCAATGTCGATTTCTGAGTCAATCATCGTTATTCCTTTCAGTAGTGATCCGCTCCCGCCGACATCAAATAAATGACCTGAAGACAGGGAAACTCGTTGGTGCTCAACCGTCCCGAAAGAACGATTTCACGGATCAAACTTTGACTACTCGCATTGACCGAAACCATTTTCGGTCAACTCTACTGAAACCCGCACTGGGCAAGGGATGGAGCGTAGGGAAGTGTGCTGACCGGTCAGAAAGTTTTCGGTCAGGAGGGGTATGTAACTAAGAAAGAGCTGGCAGGAGTGGTGATGGGCGTAGCTAGATTTTGATGTGTTTTCTGATGGTGTGGGCCGCCTTCTCGTCGCCGACGGGGGACATACTGATTTTTTTTGCGATGGCAATCTCGGATAGGCCGGGATTGATGTTTTTTAGTCGTTCAGCTTCCTGCTGCCATCGGCGATACTGCTCTCGAGTCCTTGAGTGTTGATTTTCTCGTCCAGGCTGGGCTTGGGGTTGAGATGGCGAAATCCCAAGCTCGCCCAACCACGTTGGCATAAGCCACTGCTTTGCTGAGGCCCAGGTTACAAAGTCGACTAAACGAATTTCTTTTGGCGTACCTTTTTTTTGCTCTCCAACGGTGGGCAGCACCTTGCAAGAGACAGCGTTTGAGATCACATCGTGGCGACGCTCAAACTCCTCATGCTGTTGCCCTAGGTTTAAGAGAGGCTCCTCGGCCTCAAAAGCCCCAGTCAGAAAATCAAAGGTTCGATCAGCCTGTGCCTGTTGTCGAAGCTCCAGAATTGCTCTTGGCTCTATATCAAGAGAAAGCAGTGCAGCATCCTGGATCGTGATGCTTTCAAATTCTCGCCAGTAATGTCCATCGGCGGGAAAGTGGGCAGCGAGGTCGGGCAAATCGTCGCTTCTTTCAGTCATTTCAGTTCTCGGGGTATTTAGTAGCGTCGACGACGGTAGATGGAATGGAAGAGGCTGAGTCACGCTTATTGATGCCTGTGTCGCCAACATGACTTTCATTGGCCGAAACAGCAAAAGCGGCCCATGCCAGCATCAAATCTCGCCTCTTTTCAAATAAGTCGCCTCTCCGGTACGCAGCCTCCACCTTGTCTTTGATGGTGTGAGCTAATGCCATCTCGCAGACATCACGTGAAAAAATTGTCTGTTCCGATGCCAAAACTCTAACTGACAACAGCGCCTACATTTTTCCTGGGAGAAACGCTGAAAAGCCCATGTCCAACATGGCCTTCCTGATGATCCTGCGTCGCATGGAGCTGACGATTACCGCCCACGGTTTCCGATCTTCATTCAGAGA

>14
CGTCAAGATTCAGGGGTGGACGGTGATGCGCAGCGCCTGTCGCAGTTGAGTTGGATGTTATTTCTAAAAATAATTGATGATCAAGATCGAAAACTTGAATCCCTTCGGCCTCGATACCGTTCCCCCGTACCGGATAAGTTCAAATGGAGAAATTGGGCTGAAAATAAGAATACTGTAACTGGTGAAGAGCTAATAAGCTTTGTGAACCTAGAGTTACTTCCTGGACTTAAGAATCTTCCTATCACAGGAAAATCGTTGCGCCGTAAAGAGGTGGTTGAGTCTGTCCTAAGCGACGTACACAACTACATGAAATCCGGCTCATTAATGCGCCAAGTAATAAATAAAATCAGTGGAATAAATCTCGGGGAGTTATCTGAACGAAAACACTTCGGCGAAATCTACGAGCAACTCTTGAACGACTTGCAGGCCGCTGGCAATTCAGGAGAGTTTTATACGCCTCGTGCTGTAACTGCATTTATGGTTGGGCGTATAGCACCAAGATTAGGTGAAATTATCCTTGATCCGTCATGTGGGACGGGTGGTTTCCTAACTTGCGCTATAAAAAGTGTTAGAGAAGCTCATGTGAAAAATCATGAAGATGAAGAGTTACTGATGAAGTCGCTGAGAGCTGTTGAGCTCAAACAACTACCTCATATGCTCTGCACGACTAATATGCTTTTGCATGGTGTGGAAGACCCTTCTTTTGTTACCCACGGAAATTCGCTTTCCCGAGAGCTCGAATCGTATACCTCCAGTAGTAAGGTAGATGTAATACTTTCCAATCCTCCTTTTGGAGGTCGAATTGAAGATGGAATAGAAAACAACTTTCCTTCGCTCCTCAGGAGCAAGGAAACAGCAGATCTATTTATGATCTTGATTTTGAAGCTGTTGAAGACTAACGGTCGGGCAGCCGTCGTCTTACCTGACGGCTTTTTAGCTGGCGAAGGTAACAAATCTAGAATAAAAGAAAAGCTATTGAGTACGTGCAACTTGCACACGATAGTTAGACTTCCCAACAGTGTTTTTCGACCATATGCGTCGATTGGTACGAATATCTTATTTTTTGAGAATGGTAAAAAGACGGAAGATGTTTGGTTTTATGAACATCGTGTCCCCACTGGAAAAAAAGCATACTCTATGACCAAGCCTATAAGGCTTGAAGATTTTCATGAGTGTGAGGTCTGGTGGGGTGGGCCAAATAGAGAGGGTCGAGTCGAAAGCGACGTTTCATGGCGAGTTACTTATGCTGAAATTGAGCAAAGGGGATTCAATTTAGATTTTAGAAAAATATCCTTAAAGAATACTTCGGCGTCTCCTTATTCAATACTCAAAGCTCTTGAAATCGAAGAACATAGAGTGCTCTTGTTAAGTGAGAAACTAAAATCCGCCCTTATGGAAGCACTTGGCAAATGAATGCAAAGTATTTTTTAGAAAATATAGAAAAACTTCTTGATGTTCCTGGCGCGCTTCCTCGTTTAAAGCAATTGATTTTTGAACTTGCTGTTCGAGGCGCTTTTTCGGTTGACCAGTTAACACCTAGCGAATGGCCTGAGCAAAATTTAAAAGGCAGTGATAATTCACCTTTCCCTATCCCTAGTCACTGGCGGTGGATGCGACTGAAGGATATCGGAACCTTGAGCGGTGGAATGACGCCATCGAAAGCTAAGAGCGAGTATTGGGATGGGAATGTTAATTGGTTCTCGCCAAAAGATATTAAGTCAGATGAGCTTTTCAGCTCGGAATTAAAAATAACAAGACTGGCGGTATCAGAAACAAGTTTACAAATGTACCCCCCAAATAGCATAGTCATAGTTGCAAGAAGTGGGATTTTAAAAAGGACATTACCTGTAGCGATACTGAAGGAATACGCGACAGTTAATCAGGATATAAAAGTATTACGACCTTTTGTAGCCGATATGGAAAACTATATTCAGTTGATGCTCAGAGGCATGACTGAATATGTTTTGGAACACCTTGTAAAGACCGGAACCACGGTTCAAAGTCTCAAGTTCGATGAGTTTGAAAACCAGGTTTTTCCCGTCCCGCCTATTGATGAGCAGATTCAAATAGTCAATACGGTTAAGTCACTTCTACAATCCTGTAATGAATTGCAGCTAGCAAAGATAAAAAAAGAAGAAACCGCTGATGCACTTTTATTTTCGATATATCAACAAATAATATCGCAAAATGAAAAAAATAATGATTCAAATCTGGCTCACCTGAAAGAAAGCCTGTCGTCAATTTCAAACTTGAATAGATTTGTCACAACAGTAAAGCATATTAAGATTATTAAGAAAATAATTTTATGCATGGCGGTTCGAGGCGAACTGACAAGAGAACAGGATTCTGACGAACCTGTATCTTTTCTTCTACAAAGAATTAAGGAATACAGAGAAAACTTTTCCAAAGCGCTCAATGACTCGGCGCATAATGACAGTTCACCAGAGTCCCGAGTCGCACATTTTTATACACCCTCTCATTGGACATGGAAAAGTTTTGGAGAAGTAGTAGTTTCTCGAGACGGCGAACGTGTGCCTGTTTCGAAAGAAAACAGGAATGAGTTATCAAAAATCTACGATTACTATGGCGCCTCTGGCGTCATTGACAAGGTTGATAATTATATTTTTGATAAACCTCTTCTTTTAATTGGAGAGGATGGTGCGAATTTGTTAAGCCGCTCCAGTCCTATTGCGTTCATAGCAAGAGGGAACTATTGGGTTAATAATCATGCGCATGTGTTGGATGCCGAGTCAGAAACACTTCTTAAGTATTTAGAAATTTACATAAACTCAATAGATCTTGCTCCTTACGTTACTGGGTCTGCTCAACCCAAGCTTAATCAAAAAAACATGAACAGAATTCCTGTGCCGCTTCCTTCGATTGATGAACAGAGTAGAATTATCAAAAAAGTTGATCACTTGACAACAATTTGCAATCAGCTTGAAGAACAAATTATTACTCGAGATGAAGAAAAACAAAGATTTCTTAAGTCAGTAGTGCAAGACGTCATTGGCCAGCGGGCTGAATTAGTAACTAGCGCAGATGAGACCCCCTTGGTGAGGGATGAAAATGTACTAGTGAAAAATCCTACACCCCATAGATTAGCAAGTCCGCATACTAAAACAACATCTTTCAAAGTAGTAGAAAGTGTAGACGAACTCTTAAACATTTTAGAACTACTTGGTGGTGAGGCCACGCCTGCGAAACTTTTGCATGAATCGGGAATTTCCGATATAGAAAAATTCTTTGATTTGCTGAGAGAGGGGCGTAATCTCGGATCGCTTCTTGTACCAACAGGGAAAGATAAAATTATTTCAAGGAGCAATAATGCGAATTAATTCATTCGAGGTTCGTAGTGTTTGGAAAAATCTTGACGGCCTTAAACTTGATTTCGATGCTGACCGTGAGGTGACTGTGGTAATCGGTCAAAATGGTGCCGCCAAGAGCAATTTATTAGAGGCAATAATTACTGTATTTATCAATATCGATTTAAATGAGGTTTCTGCCTTCGCATACATGATGATATACACCATTTATGGTCGAAGCGTACGGGTTGTTTCTGAGCAAGGAAAGCACCCCAAGAGCGAACTAGATGGTAAATTGGTTTCACTTGCGGAGTTAAGAGCAAGTTGGACACCTAGGTATGTAGTAGGGTATTACTCCGGCGTAAGTGATCGCTTTGAAGAATTATTTTTGAAACATGATAGGAAAGCGTTAGATGAAACTTTGGTCTCTACAGAGCTAACATCCTCACCTCAAGTTTTAAATCTTAGGCGTTTTATTTGTGCTCGGCCAGTACATGGCTTGTTCGCACTACTGGCTTTTTACTTTTCAGATGATAAGTTAGTTGTCGACTTTTTAAAGCGACACCCTAGGATCGAAGGATTTGACTCTGCACTTCTAGTCGTCCGGAAACCATACTGGGCAAAAAAAGACTCGAAAGCTAGCGATTTCTGGGGTGCAAAAGGCCCAGTGCGAGATCTACTGGAGCGAATTCAGAAGTACTCCTTAGTTCCATTTTCTCGCACACTTTCAGGGAAGCGCGACCTTAGAAGACTCGGAAAGCGCGAGCTTCTTTATCTTTATCTCCCGGACATCAACTCTTTAAGGTCATTGGCTCAAGAGTACGGTAGGGAGCCGCGAGCACTTTTTCAAGCACTCGACACTATGCGATTGAGTGATCTAATTGAGGATTTTAGAGTTAGAGTAAAAGTTAAAGGATCTAAATTGCCGATTCATACCCGACAGTTGAGCGAGGGCGAGCAGCAACTACTTACCGTTCTCGGATTGATGCGTTTTACGCGCAATGAGGCATCCCTCTATATATTGGACGAGCCTGACACTCACTTAAATCCGATGTGGGGTGTAGATTACTTACAGCATCTCAGGAGGATTGGAGGGATTCACCGCGACAGTCACACTATCCTAGCAACGCATCATCCATTACTAGTTGCTGGCCTTCTTCGAGAAGAAATCAGGGTACTCTCAAGAAGTGCAGGAGGCCAAATAAGAGCATTTATTCCCGAAGAAAGCCCTAGAGGAATGGGTGTTGCAGGAGTACTAACTAGTCCGCTCTATGGATTACCGAGTCAACTCGATTCTTTCAGCCTGAAGGTATTAAAAAGAATTTATGAAATTTCTGTCTTAGACAGCAACGAACATCGCGTCAGGCATATTCGACGGTTGAGAAGCTTGGTTCCAGCGGTGGAAATGGCGAATGGATCTCCCGACCCATATAGGGATATCGCCCGAGACGCTTATCAACTATCTCTAGAAAAAATAGTCTCATCGGATGAAAGTATAGATAAAAAAGTTTTAGCCGTAGAGCGTTTAGCTTCGATGCTTTATACAAGATCTTTTATAGGTGATGGGCAATGATATTTATTGATCCAGCGAAAGTTAAAGTTCCACAAGCATGGGTAGATAGTGCGAAGGACTTAACTACGATATTGCTCAAAAAGCCGAAGGAGGATAGATCCGACTTTATTGACGCCAACAGACTTAAAACCTGGGGAGACGATTCTTTATTAACAGCTCTTCGAAAGGTCGTAGGAAATAAATGTTGGTATTCTGAATTAATGCTAGAGGGGGCAGATCCGAACGTCGACCACTTTCGACCTAAAGGGAAAGTGAAGGAGGTTGATGAAAAATTCACTGTATCAAAAAGTATATTTGATGGTTATTGGTGGCTAGCATTTGATTATGAAAATTATCGTTTATCTTCAATGCACTCTAATCAGCGAAGAGTAGATAAAGACACTAATGGTGGCAAGTGGGATTTTTTTCCTGTTGTTGGTAAACGCTCTGAAGTAGGAACACCTTTTTCAACTTGTATGGAAGCTATTCTAGCTCTAGATCCATGCTCAATTAGCGATGTCAAATTGCTATGGTTCGATACAGATGGAACCCCATCCTGCTCAAAGTATCTGAGTAGCGTGACTGATCATGATGTAAAAAGGGTTAACATGACAGTATGGCTATATCATCTGAATAAAAAAGAGACCAAAGCCAAAAGGGCAAGATATATAGATGACATTTTGCAGCGACTAAAAACCGCTAACACTTATTACATTTTGTGGGGTAGATCTATTCAAAATCTGGTTGCAAAAAAAAT

>15
TCGGACATTAATAGCTTCCAGAAAGATTGGATTTACAGGCCGCAGAAGCTGGCAGACCTTTGGGAAGCTAACGGCAACCCTAGACCATTTTTTTAAAGTTCAGCCTTGAGCAGCAGGGCTGAGAAAGGCAGGCCACCGAAATCTGCATAGGTGATGGAAAGCAAAGCTCGTAGGAGATTGCAGAGTATGTAGGGTGAGTGGCTAGCCTTAGCGATAAATCACATCAGCAAAGAGCCGAGACTCGCTGATCCCGAGATCTTTCTGGTAGGACGCGCTCATCTCTGGTGCAGTTGGGTCAACGCTTCAGAGATGACGCGCGACCAGATCATACTGCCTAGGTGAAAAAGGGAGCCGAGGAGGCTAACACTAGCCCTGAGAACGCCGTTGTCCCTTGACTACTTTCCCCGACTGAGCTGTTGCGCCTGCGAGCTTCGAGCAGGCGATTAAGGATTGACAGCGCCTAGCAGGATCGCTAGAAAATCTGATCTTCTCTGGAGCACGCCCCCAATGGAAAACCCCGCCACCATCAATGAGATTGTTGAAAGTTTCGAACGGCTGGTGAATGTTACTAAGCCCGTCCGAAAAGTGGCGACCGAGTCAGCCAATGCCTATTCGAAATCCTTTCCTCAGAACCCCATCTTCAAAAAAGGGAAGGAAAGTCAGGATAAGCGACAGCGGCATCCTGCTCTGAAGCAGGGGAGCAGTCGAAAAGTCAACCAGGTTGCCTCTTCCACCAGAGAGCAGGCTCTGCACGAAATGATCGTTCAGCATCCTTTTCTTCTCCACACACCAGAGCTGTACGCCGGCGGACTCTACCTGGATGCACTTCTGAATAAATATGAACTGCCCTCGGGTCACATCACCGACTTCACGTATATCACCGTTCAAGACCGTGTGATCAAGGTTACTCTCGTTGAAATTGAAAAGGCGTCGAAGGCGGTGTTCCATAACTCCATCGGCCGACGATCATCCTTTCGGTGCGAGACAGAGGCCGCGCTTAATCAGGTCAGGAACTGGCGTGAAGAGATGCAGAATGAAGCTTCACAGAAAACTCTACTACGCAAACTGAGAAAATTGTTAATAGGGTATCCGCTGCCGATTTTTGACGACCATGGAAATCCCACATCGCTTGCTCGGATAGAGATCAGCTATGTATTGGTTGTAGGAAATGAAACACCGCAAAACGAAGCGCATCAATCATTGATTGATAGGTTGTATATGCAGGAAGGCATCATATTTATGACTTATCCAATGATGCTGGAGCAAGTCAGGAAGTACCACCACATCAAAAACGTTTTGAAGCTCGGTCTTTACAAGACGACCCCTCTTACACTGGCTAATCCATCATCCCTTCTCCCTCTTGCCCAGTCACTGGGGCTGCCGGCTACCCAGAATGATGACCCGTACGGGGTGCGACTAGCTGGGTTGGGCTGGGAATTACATATAGGAAGTAACGAGGCCTCGGCCATGCATCCAGCCTCCATAAAAGCAATCTTCTATCGATCGGGCGGTAGATGCGAAAAGCCCGGATGTAGTCGCAGAGCGATCGAGGAAGGCAAAATTACAGGCCTCCTACGTCCCATATACAACGTTATTGACGATGATAGTGATTGGACGAAATTCTGGAACACTGACCATGTGGCATTAACTTGTGCAGATCATTTGAACTGCCTCAACGATGAGGAAAAACATACCCTCGGAATGCCACATCCACTCAACCAATCTATGGCCTTGCGTAAGCCATACAGGGCTGATCTCGACCAACAAGCTTTGAGCTTCACTCGCAACTGGCAAACCAGCATGGCGGACAATTTACTGGGGGTTTTAGAGATTGAACCTACTCAGCATCCCGAGCTGGCAGCAAATTTGCGTATGTGGCTCTTAGCAGTAAACTCCCTACCTCGGCATTGCCAATGGTTGCTTTCGGGAATCGTGAACGCCTATTTCAGAAGTCACCACAGGTGGGAATTCCGGAGAAACAGCGAGCGCGTAAAAACAGATTGGCGCTTTTATCACCTGTTCAAGGCAAGAATGATTCGAATCAACCCTCGAGCGAAGCCGCACGAAAACATTGAACCTGCGGTGTTCAGTAAAGAGTTGATTGAGCGAGTGGAGTTCTTGTTTGGTGATCGAACCTGGATGGCTATACACGACCTGTGCGAAGGCAACGTGAGAGGACTGGCGTTTAATCTTGAGCGAGCCCGCGAGGATGCTTTGGAAAAAGCAGAGTAATAAGAGGCATAGGGTAGTTACCACTAAAATGGCCACCATGGAACCCAGAGGCGCTCATCTCCACCTTCCCGGCGTCATCATTACTGCCAAGATCAGTGTGGCGGCTGTCGTAGTTATAGGTGTCTAATGCCATAGAGGTGGAGGAGACGTTCAAGCTTTCACAATCCGGGGGGCTTCACATCATTTCCTCTGATATAGCCGCTGAAATGAACGTTACCGCCCGCAGGAACCTGCCCCGACAGCAGAATCGAGAGCGAGACTGGCGGCCGCCAGCTTTTCATTTTCAATAACACCAACATCCCTTCTGCCCCAGCACGACCAGAATGCAGTTCAACCAAGCGTTTCGTTGCAGCGTCGGGGACGGCGTCCCCATAACTCTCAATAGATAGTCCGACACGGCCTGGCTCAGGTTTTCTGCCTCCGAGTGCAAAAACTCCACGTCCCTGCGGCCATCGCCTCTTGATAGCGCCGAAGCGCCTCTGCAGCCTGCAGAGAAAACCGTTTGATATCCTCTTGGATTTACACAAAGTCTCGCTTTATCGTCCGCTACAACTTTTGCGCCCGCAGGCCTTAACGCTGCAGGCAGGGAAAGTCTTTCCCTAACCTGCACAGGCCCGTCTCAGGTTAGGCCATGTTGGCTTCGTTTGCTGAAGACCACTGTGCGCTTATCTTCGTAGCGGACAACCCCCACGAACCCTCGGCGCTTCAGGGCCTCAACAAGGCGCCGAACGTCTGAGGATGGCGGGAGGTGCGCACGCTTCTTTCCAACGAGGTCAGCATGCTCTTCTCCCAGTAAAGGTAGTACCTCGGCTAAGTCAGTCCAGCCGCAATTCATCTGCAGGGCTTGGATGATCATCTCTGTCCGATTCGAGGTGCTCAGGGATGAATCGGAAAGGCAATGCAGGATCACGGGCAAGTAGCTCACCGGGAATGTGGCTTGCTCACTGTTAGCGCGAACGCAAGCGTTGGCCAATTCAACGACCGAGCCCTCCCAAGTGCTGAACATATCTGCAGTAATGCCCTGCCACATCGTAATGGTGTCTACTACAGAAGCGACACCAGAGCGGCTGAGGGCCGCAACCAAGCCAATTGGCAACGTAGTTAGACTCAGAGTTTCACGGGCTTCCGTCCAATGATGGGCGATGTAACGTGCCGCTAGTGAGATGTTGTACTGTGCGAATAGCTCTCTGACTTCTGAACTGTAAGGGACGAAGGACGCATCTGAGAAACAGAGCCATCGGGTTGTTGGCACGGAGTGTTTCAAAAATACCGACGGCGCCAGGACGATCGAAGAAAACAGGGACTTTAAAGTCTCATCGCTAACCTGCTCATGTTGGATGAGGAATGTCTGCAACTCTTCCTCCCCTTCTGCTCCCCAAATCTCATCGGTCAGCCTTGCCGCGTTGCGTGTGACGAATTTGATGAAGGTAGGAGCAGCAGAATTGCCGAGATCTATCCGTTCAACTTCAGATGACGAGGCCTCTCCGCCGGTTATGATGACGTAATCGAAGAATGTCCATACGGTATCCCCGATGTTGCACAAGCGCTCAGACTCCATAGCCGACAACCAAAGCGCATGAGGAAGTCTTTCAATATCAGTGATCAAGCAACTGGTTTTTTTGAAGAGCTCCAACTGAAGCCCCTCCATGTCTTCGATATCTTCGAGCAGAGCAAACAGGTCGAGTAGCGAGATCTCCGTCTCAGGTAGGCTGCCATCTTGGCTGAGCAATCCGCAAACGTACGCTGCAGCAGATTGCTCAATCAGCTCATCGAAGCCGACGAGTTCCAACTGGGAAAGCCGATCGTGGGAAACGGTGCCAGGGTCGGTGCCATGATCCAGAGTACTGCATAGCAGTTTCAACATCGGCAGTGTGGGACTGAGGCACCCCCACTCCACCAGTGATCGGAGCTCGTCAAAAGTAGATGTGTCGCTGACATTCCAAAACTGCGCGGGTTTCTTTCTGAGCCAATCCCAGCCCATCTGGTTTGAAGCCAACCCGGGAATCAGCTTTGAAACATCGCGCAGGTCGTTGATGGCTTTGAACACCGTGTCGCTGCGCCCTTCAAGCTGTTTGAGTTCGTCGGCCGTCAAGCTATCCAACGTCATGACCAACAAATCTTCAAGCACAAAGTTCGCTTTGTCGTAGGCGACGAGCTCATTGATGACGTTAGGATGGTTTTTGAATAGTGCCCTGATGAACCCAGTCTTCGCCTCATCTGGGAGCAGCTCGACAACCTCAGCAAGGCGCGCTAGATGCTGAGAACTGCTTTTGATGATTACCTGCAGCTTGTCTTCCCTGGACTGAGCGTCATCCTGGCTTGGCCGGACGAGTTCGGCCATCAAGTGCACCAACAACCCTTTCCCCTTGTCGATCGAATCGAAATCCAGCTTGCTCGCAACACGCTCGGGATTCCGTATGGGGGTGCCGACGTCAAGCATTTCGCCCCGGGCAAGGGCCATCGTGAGCATCTTGTCCGTCTGGGTCAATGAGCCTTCGTAGAAGTAGCCCAGGTAGTCCGTGTAATCGGTATCAAGCTTGCCTCGGCGCAGCATGAAAATGATCAGCTCGTAGCCAGCGAAGCGAGCACTGAACGAGTCACCATAGCCGTTTTTACAGGCGTCTCTGAACGGCATGGTTTTCAGTTTTGTTATCTCTCTCTGCGAATCCGCAATCTGATCGTCAATCTCATGAATTGACTTTTCAAACCTCGCGGCGCGATCGGAGTACGACAGCTCCTGGAGCACTGTTTTGGGACTCTGGGCGTCACCTCGCTGAGATCCGTAACCCCTGGCATTAAATTGCGTATAGACATTCCTCTGATTGACCACCCGGTCGAACACTTGGTCTTCGACAAAATCCATCAGCGAGATGACGGTTCCGTCTTCTAGCCATAGAGTATTGGCCTCTCTGAGGTTGCCTCGACGGATGAGCTCTAACCAAACACACGCACGGAGGCTTGCCAAATTGGGAGCAATATCTGCCTCATGCTTCTCTCGCTGTTCCTTCAGGGCTGCAATCACGCGCTGATGGGGTTGTGCTTCACCTTTAACCCACTCGGGGTAGCCGTCGATCACCTCATATACAAGTCCTTTCCGCTTGAGGAGATCCGAATACACCTCAGGGTGAAGGTTCCTAAGGGCAACCATCGCGAAAAGCTTGTCAGGTTCAAGCGCCAGGCCGTCATTGGCGAGAATGTTTGCGTAGATGTCGAACTCGTTCACGATGTTCTTGATCAGGCGCATCTCATCGACGTGGTAGCCCACCGTTTCGATCAGCTTGGGCGTGAGACCAGCGGTGAGCGGCTGACCACCTACATG

>16
GGAGGATATGGTGACTCGTCTGGCTACCACCAGCAACAAGAATGGCGCCCGGAGGACCAGCGACCATATCATCAAAACCAACCCAGCTATGGCGAACATAATCAGGGCTCCTCAGGATATGCGCCACCAACTTTCGACTGTCCGCAAAACAGAGGCAACGAATATCCAGCATACCCTGACACCCTTCCAGCCGGATACAGTAGCCAGCAACCCGACAGCGCTGCAAACTATGGCAACCACTCACCCTACCCACCGACTGGACCGCCAGCATATCCAGGCCCGGACACATCTTCATACCCCTTGACTCAACGACACCCCAGCCAACCCTACCCAGGCCAACCGCCAACCGCAGAAGAAGACCGCGGCTTAACAGGTGCGCTAGCTGGCGGCGCTCTCGGTGCCTACGGCGGGCACAAACTAAACCACGGTTTCATCGGAGCAATGGGGGGAGCCTACGCAGGCCACAAACTCCAAGACACCCTATCCGAGGAAAAGAAAAAGAAGAAGGCCGAGAAACTCGCAGCCGACCGTCCGCACAGACGCGACAGCAGTTCCAGCTCTAGCTCCAGCTCCAGCAGTTCTAGCGGTGGAAGCAATCACCACCACGCCCAACAACAGTTCAGGGGCAATTTCTCGGCGAGTAGTGAGGATGTTTCGCTGGATAAGGATGGTAATGATTTGATTGCTAGATGTAGGAGTGTGGACGGCAGTCTTAATTTTTCGAGTATTTCTCTGAGTGAGGTATTGACCAATTCAGATGGACGGTTCAGGTGGCAAAGAAATGGTGGGTTCAGGGCTAGCGCTCGGAACGTGCATTTGGTTGACGGAGGACGGGTTTTGCGTGCTGAGTTGGGAGATGGTAGGGGTGGGTGGAATAGAGATGAGGTCAGGCTGGATGAGATGATTACGAACAACAATGGTTCTCTTGAGTTTGTTGGTTGAGGGAGGGGTTAGCTCTCACTGGGCAAGCTACCAGAGTCAGAAGGTATCCGGCAATCTCATAAATGAAATTCGCCCACTTACAATTGTATAAGAGTTCTTGACCCTCAAAATCCCTCACTGGGTGTCATTGCTACTTCCGCTTCGTCGTGCTGGTGCGAATAGTTTTATCTCTGCTTGCCTTCCATGAACACGTCCGTGAGTGCAACGCGACCGTGAGCGAGACGCGACGGTCGCGACTCGGGTCAATAGCAGGTCATTTTTGGCTCGACTTCTTTGTTAGCGAGACGTGGGATGTAGGGGTGTTCACGGAAGGCGGGTCTGCCATCGTGCAGGAATGGTTTCGTAGATGGCGGTTGTAGTCGCGAGAGCTTTGCAAGATGGAGTGGCTTAAATACCCAGATGTTGCAATCTCGGAAGCTGGTTGAAGGCGTGGTGAAGAAGTTTCCGGCTTCGGGGTATTGCTTTTCTGGACAATCTTGCTGTCCGTCCGTGGCTTTGACGGTTTATTGATGGAAGTGGGCAGCTGTCTGTTTGATTCAAGACTTGACGAACCCTTCTGAAAGAACTCCCAAGACACAACATGGTTTCTGGCAAACTTTAGTAGTCCAGAGAGAGCTCGGAGATACTAGGAGAGTATGAGTACTTGTAGCTCCCTCTAGACCCAGGTTTATGTTTTGTACCCTACCCAAGCGGGTCATCAACCATCAAAGCCAATCGGTGGCTTATTGTGACTGAGAACCAAAGTCAGACAATGCAATCATAGGCTGAGGGGAATGATACTCGGATACACCGTCGTAGACCCGCAAGACATACCGGGTTACCATCTATAAAAGGGATCCAAACCAACTTCATGCACCAAGATGATGCGGTAATATGTATCGTGAGTGCCGACCGTATGGCCACCGACAATGTAATTCGAGCTATGAGAAACATCACACTCTTCTGGCCCTAGTACACCCCTGAGACTATGAGCCACTCGCTCCTCGTCGACAATCTTGACGATATACGGATTCAATGCACGAAGGGACCAGAAAAAGTGGTAGTCATGGCTGATGTTTGGCTTGGGAGTCGAAAGTAAAAGTGTTCATCGACGAGGCAATGGAGGTAGTAAATGGTAGAGCATCTCTGCTATCTGCATCGCGTCAGCGAGTGCTCGTGAAAATGCAGGAACGGATTGGACGGTCCTCTTTCGTCTGCTAAGAGTAGCAGCTTCCAAGCGTTCGCTTCTTCCATCTTTTCGGCGTGAAGAAAAACCACGAAAGCACAACTTTCATCCTTTTCGACAATCCACCGCCCAACCCACGGCTCCAACACCAACATCAATATCAACATCATCGGAAACACACCTTCTCACATCACAGATGTCCCACCAACCGGCCCACCAACCCTCCAACACCGCGCCCAACCCAAACGACCCTCCCATCATCACGATCGACCTCATAACCTTCACCAGCGACGGCACACACCACTTCCCAACAACCTCGTGCCTCCTCCCAGATGCCCAATACCTGCCCGTCCTCAGCGATGTCTTTAACATGCACGGTTACGGCGCCTTGACCCACAGTAATTTATCACCTCACTCCTCACACCTCACACCTGCCCTCAACCTCTTACAAGTTACGCGCCTCTTTACTGACGACTCATGTCACCCAGATGGCAGTGTGAATTTCGCAAACAATTTACCGCTGGGTTATACGGCTTCGCATTTCATCAATGGGACTGGACATTGGTGTATGGGAATTTGGGGACATCCTTGTGGCGGGATGTTTAGTTCGATGTGTGCGTTTTGTCCGCATGTGGTCAGTATCATCTTGGGAAGTCTGGAGGAATGTGGTTGTGAGCTTTGTGTTGCTGTCACATCTGATGCCGAGGCGTACTAGGGCGGTGGTGGCGAGGGTGATGGAAAAGGTCAGGAAGGCGTGGAATATGTTGCTAAAGCAGAGAAGGTATGATGAGCATAAAGAGCAAACAGGAAGTTGATGAAACAGACATGAACCTGACTGAGGGATAGAGGGAAGCCTCGGGGCAGGGCGATATTGCTCTAGATATCAAAGCACATACACTTGCTCGAACCAATGTTCTCCCGCCTGCCAGTGGGCCTTGTCTCGTAGCCATGAAAACGCAGAATGATCTTTGATTTGCGTAATTGACCGGAAAGGCACACATGAACATTTCTCTCCTTGGAGATCCATCTAGCCCTCGAAAACATCGCGCATTTCTGAAGATCAAGCCCAAAGGATTACGGGAGACTCGGAAGCATAGTCTCGTTCCGGCTGCGACATTCTCGACTCTGTACACAGATCAGCACGCAAGAATCCCGGAACTACGATTATAAAGATGGCATGAGGGAGATGGAACGGTGTTTTCATTATTATTGTTGTCATCATGATTGCGTGTCTGGTAGACGCACGGCAATGTCGCCGGATTGTGTAATGTAGCGGACCCATGGCAAAGAAGGATATTGCAGCTGTAAATTGTGTCAGTGGATGTTCCGTGTTTTCATGGCTTCCATGTCTTACCTTGGGTTCGATGATCTTGAGATACCTGACGTTGATGCCTGATGTGGTGAAGTAAGGGATCTGTATGAAGGTCAGTAATTGCCAAACTCAAGAAGAGTAGGGAAAGACATACCTCAAATTTGACATTGATGGGTCGCTTGCCCTTTCCGCGATCGCCAACACCACCCATGCTTCCACCGAAGCCACCCATCATACCACCACCCTTTTCATCATCACCACGCACTGAAGGCAAGCCAAGCTCAGCACGCATCAGGAACTCCTTGCCACCACCAAACTGCTTAATCTTCCAGACGATAGCGCTTTGCTCAGGCGCATAGTGTACGGAGCCGATGTTCGTTCGGAAGCGTGGTGTGTCGGCATCTTCTGGTACGGGAATGGAGATTTCGACATTGTTGGCGGTTGAGCGACGCTTGAATTGTGCCTTTGCCTTGAGCATGTATTCGATACGGCTGCCAGAGTGATTCTCGACGATGCACTCGACCCAGATAAGAGGCTTGACTTGTGTGTTGAGGCGGTAGCTCATGAGCTCGAACTCGCCGTCCGGAGGGATGAAGCTGATGGTACGGTCGTTCTCGAATCGTGATAGACGGACACATTGGTGGAACTTGACATCTTCCATCTCGACAGCCTTGCCGCGGGTTGCGCGACCGGTCGTCTCGAACATTGCCTTATCGTTGAGGCCTAGACGTAGCTCGGGCATACCAGACAAATAACACTTCATCTTGACGGCACCCAGAATTTCAGAGCGCAAGACACTGCCAGTAGATGAGACGAGTAGGTTGAGAGACTCGACGACATCCAGGAAGACCTCGTTCTTGCGGTAGCGGATACCTTCGGAACGCCATGAGACGGCGTTTGTGACTGCGATGGGTGGTCGTGCCTGCACTTCCAACTTGTGTGATTCCTGGGTGATGTACTCTTGCAAAATCTTGCTCTCTGTCGTTTGTGGGTGACCAAAGTCCATCATCTCATCGAGCAGCTCGTAGATGATGACGAAGTTGTCGCGGATACTCTCCTCCTCCAACTCTTTGAAGTATTCGGTAAAGACCTCGACGATTTTGTGAAGGAATAGCAGGATCTCGGCGGCGTTGGAGTTGCGCTTGGTCAAAGCGAGGAGGTAGAGGTTGTTGTGGCGGATGTAGAGGTAGTTGATGCCCTCGTCGCTGAAGCAGGGGGGGACGGCCGAGCTCTCTTCTTCGGCATCTGAGAGGAGAATAGGGAACTTGTCGACAGCGCTCATGGGAATATCACCACGGTAGTTGCGCGCCAGAAGGGTCTGTCTGCCTGTCAGTATGCGCTTGCAGTGGGATGAGTCGGATGGTGCATACCTTGCCCTTGAGGTCAAGGAAGAAGAGGGCCGAAGCCATGGTGTGAAGAGGGCGCTGTCTGTCGGTCGGAGATTGCTGTTCTGTGGTGGTGTAATGTTGGTCGACTTTGCAGGAAGCAGCGACTTCCTCTGGCGTATGAGGGGTCAGAAATTAATTGGTTGCGTTGTTGCTATTGAGCTACGACAGCCCAGCCAACCTCAATGTTGCTTGTCCCCCTTCCCCACACTCTGGACTCTCGGCGCACGGGTCATCCATCTCGGATAATTCGCGGCAGTCGCGACCATAAAACTTCTCTCGCGCTTGCCAAATCTTACTTTCCTTTCCTTCAACGCAGCCTTTTAGACAGTTCTTGCCGGCATCTGGTGCAGCTCCACGTTATGTGCGAGTCTGTGCTGTAATTCAATTGCTGGTTTGCGATCAGGTCGATGCGAAGACGGACAAGTGGTTCTATAAGAACTGGCTACGCATAATTCTGTTGTGTAGGCGGTGTCAGAAGATCCCGACATCTCAGATAATTAAGTATCTTTTTCAATTCAAGCAATAATTGCACGTACATTATCACTCTTTGCAACGTTCAAGAAAGAATCCTCATGTTGTTTTGTTGTTTATCTCTGTTGATCAAGCGGATGTATCTGCTCATGCCGTGTACATGGAAGCAAATTTCTTGTCGTGGTGAGGGGCCTTCCTCAAGCGACCACGACACAGCAAAGGAGCGCAGTGTCATGT

>17
AGTCCCGCGGCCGTTTCCCCGGCCTGCGCGGTCTTGTAGACGTACTTCAAGACGTTGTCGTTGGTTGAGTGGTAGCAGAAGACGCCACTAGCCACGCCCGCAGTAAGCGCATCCCAATTGCTCTTCGCGCCGATGGCCGCGCCCAACAGATGAGCGGCCTGGATTCTGGGGCCGTCCGGCTTCGTACCCAACGTTTCAGCGGCAACGACCATCACACGCGCGCCGAGGCTGTGGCCGACCAACACGTATGACTCAGCATTCGTGCGCGCTAGGAGGTCTCCGACGATGACGCCAGTTTTGTCGGCTCTGCTCTTCGCGACGTGCCAAGGGTTCTTGGCAAGGTCTGCGGCGATCATCGTGGGGCCGATCACGTTTCCGAGGAACCTGGCTCCGGCCTTTGTACCCACGGCTGCGGCCGTCTTCGTCGCCGCGACGCCACCGAGTTTGCCCAACGCGCTCGTTCCGAGGATGCCGAAGTCGCGAAGCTCCTTCGCGCCCCATCGGACTCGATAGACGGGAGAGTCGGGATACCTCTCGTTGATGATCGCCTTCCAGCCGGCCCACTTCTCACCTTTGCCTTCAGTGAGAAACCCGCTGGCGAAAATGACTGGCACACCACCGTTGCCTGGGCGCAACAGCTCGACGCCAAAGGACTTATCTTCCCGAAGGTATGCGTTGGCAACCGAAGCGCCCAACGCGCCGCCTACCGCAGCTCCCACGGCAGTGACGACTGCGGTGCCGCCGGCCATCCCGAGGCCCCCCGCAGCAAGACTTCCGCCTCCGAGCAATGCAAGACCGTGAGACGTCGCCGCTGCGCCGGAGAACCCTCCGAAGACTCCGAGAGAACCGATTGCTCCGCCGACCGCAGGCGCCGCGAGAAACGCGAGCGGCACCGCAACCCCGAGTACGACCACGCTTCCCACGGCGATCTTGGACGCCTTGTCCAAGTCGGGCTTCTCGTACTGGAGGAACTCTTCGTACTCGTACAGTTCGCCGTATTTTCCTTGGGACTTCTCGAAACCCGGAATGTCATGGCGATGTTCCGCGCAGAATTGCGGGAAGCGGATGGCTCCGCGATCGCGTACTGCCAAGTTGTCGCACCCGATCGCAACGCACGGAAGGGTCGGGGATCCGCATCCTTGGCATACGTAGGCCGGCACCTGACCGACGGGGCGATTCGACTTTCGATGCTCACTCACGAGGAAGCACGACGAACACCATCCGTGCAGGACATCGAACAGTGAAACGTCGTCAGCAACGTCCGCAATCCACTGCGCAGTGCTCGCATATGCGTCAGCGCGCTTCTGCGCAGTTCGCCTGTCCTGCTCCGCCTGCTTCAGCGCCGCCTTCTGCTCGTCCGGGTCAACCAACGTCAACGCATCCGCATTGGATGTCATTCGGGCGGCGTACCAAGTCTTCGCATATGCCCACATGTTGCTCAAGAGTGCCGGGTTGCTCTCGAGCACGCCGCCGACTTCAACCGTCGGCGCCACGTCAGCGAGCTCGCCTGTGAGGGAGAGCGTTGCTCCCTGATCCGAGACAACGTCGACCCTCAGTCGCGTTCCTTCGACGACGTGAACATGTATCGATCCGGGCATGTTCTAGATGTTGCCATAGCCAAGGGCGCACAGTTTCTCGGTAACATCGCCGATTCATCGAGGAAGGCATCACAGACCATCTGCCCCCTCCCGACGGTGCGGTGAAGCAAAAACGTTCGGCCCCAACACCGTCCCGGCGCGTCATCGCGCGGTCAGATCGCGACTAAGCGTTGCCGATCATCCCCGGCGATCCTGTAAGACGCGTCTCCAGCAAGCACCTTCACCATGCCAAGATAGTGACCTCGCAAGAATCGCAGGTTCGGAGGTAAGTTGGTGGCTGGACTGGCATCTACGCGACGAGGTCGAGCATGGCTCGAAAACTTTGAAACTCACGAAAGGGACACGGCCCTTCGACTTCTCAATGGCCTTGAGCTGGTGCCCGACACCCGCTTCAGAAGCGAATTGAAGGCACGACTCGGTCACGCACGCAACGCCCAGCCAGATGTCGTTGCTGCAATCGCCGTCCACAACCTGCCGAAAGCGTTCGCCCCACACTTCCTTGGCTGCAACGTAGACCATGCGCGACGACCACCGCTGCTTTGCCCTACAACGGAACACACGGGCAGCGAATTGATCGTGAAGAACATTCTTCACAAAAGCGCCAGCGCACTCAACATAATGGTCGATTGGTCTATCGAAGACGCCTACAAAGCACGCGTCGATCGCATATTCCTCGTGACTGACAACATCGCGTCCGGCCAGGAAATCGAAACATATCTCTCTTTCGTCCAAGCAAATCGTCGAATACGAAGCTGGCAGTCGCTTGGTTGGCTAAAGATCGAGGTCGTCACACACTCGATCACGGAGGCAGCACTGGTCTCTTTAAGCCGTCGAGCCGCAGTCCATTACGAACACCTCAGCCGCAGTTTTGACACGACTGACTGGACAACCGAGCAGGTCGAGGAGATTAGATCCCTCTGCCATAAGTACAGCTCGATACGCCGTCAGGCTCTCGGATGGAAGCGGGCCGAGTCGCTTCTAGTTTTCGGGCACACGTTTGGAAACGGCACTCCGGCCATATTTCGGCAGCAAGGCGGGCGAAGAGAAACTTCCTGGGCACCGCTCATACCGCACGAACGCGCGTACGGATTGGATGAAGCTGGGACCAATTCACTCGAGTCGCACCAGGCGCCACACGACCCATTTCTAATGCTTAGAAAGCTAAGCGGCCATTTCAGAGTTCATTCACCTCGACTGACTAGAATTTTGAACCATGCTTCCCGCACACGACTCCTCAACGCATATCAGCACCCTATCGCTGCCCTCCTCATCGCAATCGACGCGGGGCACACGAGCCCTGCCGCTCTGATGAAAGCGGGCTCGATGTCGTTGTCACGACTCCAATCGACGGTTCGAGCAGCAAGCGAACTTGACCTGGTGAGCGGATACAAGGAAATGCTGCTCGACATTAACGAAGGTCACACTGGGCGCCGCGATGACCGCCCGAGCGGAGCCCCCAAACGGAGCGGTTTGAGACTGACCCCATATGGGCGCGCGTACCTCCGACGTCGGTCCAGGATCTCTCGGCGGCTTGATCCGAACCCGGCTACACGTCGGACAGGGTCACAATCCGATGCGACTAACAACGACACGTACCGAGATTCGGGTCCTGCGCCGACCAGTTCGGCGACCGAACCGTACTATCCTCGAAACTTGAGATGAGGAGGCTTCGAAGGACTAGACACTGCCACTGCAATTGCAGTGGCCGCCCTCGCAGGCTGCTTCATAAGATCCAGCCAGCCGAGGGATGCCTGAATCTAGGCACGTTCGAGCAGCTGAGTTCGAACGAGAACAATCGGTCGGTTCCGAAAGGATGGCGACCCTCGCTTGCCCCTTCGGCGAGACTCGGCCGCGAGGGCCGCCCGCCCCTCCGGGGCTTTAATCCAAGGTAGTCGCTTTGAAGTCTCCTCATCTTTATCGTTCAAACGCACCAGCAGACGTGAAGCCCTCCGTGGTCGAACGAGCCATAGAACTTAGCCAGAAGCAGAAGTCCGCCGGAGTCGCCCCGATTCTGACATTGAACCATCTGGCGGTTCAGGCTTCCGTTCCCTTGTCGTTGCTCGAAGGCGTCTCGAGCCGTGTCGCAGATCCGTATCACATCCACTCGATACGGAAACGGAACAGCACATCCAAGCGAGTGATAGCAGCACCAGCCGATGGCCTGCGAACGGTACAGCGCTGGTTGCTCGACGAAGTCTTTTCCTCCGTCGCGGTTAGCGATCACGCCTACGCGTACGTTTCAGGGCGTTCAGCCGCACAGTGCGCGCGGCAGCACGTCGGGGCGCGATGGCTTATCAAGCTGGACGTCAAAGACTTCTTTCATCAGTTCGATGAAGAGCAGGTATTTCGAGTATTGATCGAGCTCCAGTACTCACCGTTGGTGAGCCTCGAAATCGCGCGAATCGTGACCCGACATACAACTAGTCCCCAACACTGGCTTCCAGCAAAGTACCGGCCAGAAAGCACCCGGCGACCGACTCAGAATCTTGATCTTCTCGACTACTTAGACTCAGACACGCCACCTAACCTCCGGTATTTATCGCATTCGCAGGGTCTCCGGCTTGGATATCTTCCACAGGGCGCTCCAAGCAGCGGCGCCCTTTCCAACATACTCAGCCGCTCATTAGACACCGAGCTCGCGTCCTTCTCCGCCTCTTCACGCCTCTGCTTCACCCGGTACGCAGACGACATCATACTGTCCTCGAGCGCCCCATTTCGCCGTAAGATCGCCGAGAAGACAGTCAGCACCGTCGTGCGGATGCTTGACCGGCATGGTCTATCCGCAAATCGGAGCAAGACACGCATAGTGGTGCCCGGGCGGCCGCTTCAGGTTCTGGGCATAAGGGTCGACGGGGAAGAGACGCGGCTTTCGAAAAGAATTCGGAATCGCATCGAGTATCACCTCAGCGGTATTGAACGGTTTGGTTTCGCGCCGCACAGCCTTCACGCTGGATTCCACGATCCGCTCGGTTTTGAGAATTTCCTGTACGGGTTGATTCGCTACGCGCACGACGTGGAGCCTCAACGAGCATCGGCATACTTCCACCGCGCAGACGCCGCCAACCCGGGCGCTGGCTTGCGGCGCAGCGGATCGGCCGCGTCAAACCCAAGTTAGGTCCCACGCCCCTGCGAACCGTTGAGTCCAATTTAGAGATGAGCTATCGATGTTGCTTCACGCATATAAGTCACACCGAAGGCCTTGACCTGACGGAACTCCTGGCGAGCCGTGCCGAAGTCGAACCAACCACCATCCGTCCTCTGGAAGATGTCGAGTCCGCGACCCAGGTTGATCCGCCACCCCCTGTCGGTACGAATCCAGCGATCATGACCGCCGGGATCCTTGCCGACATCGACCTTGATTCCTTGCTGCCCTGCACCACTTACGATATCGCTGAGCATCTGAAGCTGACGCTTCTGATACTCCGGCTCATCCTCGAGCAGCGTGAAAAGCTTGAACCTGATTTCCTCTGCGGGGTCTTTCGCCGCAGCGATCAGAGCGAGTAGCTCGACCAGGTTGCGCCCCTGATGCGGCTGACGGATGTACGGATCGTGGAACTCTATGTCGGTCGCACCCTCTAAATAGGGCAACAGCAAAGTCTCATACGAGACTCCTCGCTGATTCTCCATGAAGTCACGCTGCCCTCGGAACAGCTCCGAATGCGCCTGTCCCGGTGAGATCTGGCGGTTGTCTGCGGCTGCAGAATCGTCCGCTTTGGGCTCGGCACCGGGAGTAGCTGTTCGACCACGGTGGTAGAGCGACGGGTACTCGTCCTCTTCCAAAGTCGTGACGGCGGTCCAGCCCCCGGAGACCGAGTTGTACCCGAACCTGACGTCGACCATTGTGTCGTCGATCCGCACGATCTGATCCTTGACGCGCTTGCGGCCCTCGATCGCGAAGCGCAGGATCTC

>18
CAACGCGTCAGCAACCGCCTGACCCGCCACGACACTCTCACCCGCCCGCGCTCGCCGCATCGCTTGCGGCGAGCGTGCGATCCCTAGATCCTGCCGAGGAGCTGTGTCTTCTGCGCTGCGCAAGGCTCTACGGATATCGGAATATGCGGCGTTTGACGTCCCCGCACCCTAATCTCGAATCGTGTCGAACCGTCTTTCAAAGCTCACCGGCTGGAAGCTCCACGAGAACTGGCCTCCTGTCTCCTGCCCTGAGTGCGGTGAGGGGGTCATCCGTCCCGAGGGCAAGCTCATGACCATCCGCGATCCGAAATCAGAGCTGCTGCTCGAGCGCATCAATGCGGGCCTGGAGGGTGCAGGCGAACTCACGGGCACGTGCTCGGGAATGTTCCGTTGCAGCGACCCGAATTGCGGCCGCGGAGTGCTCATCAGCGGAGACTGGTCATACGACGTAGACGTCGATACTGCGACCGGCGGAACGCGATGGACTGACTACATCCGCATTCGATATGTCGACCCGGCTCTGCCGATCTTCACACCGCCGTCGAAGACCCCCGCCAAAGTCACAGCGGCGATCAACGCTGCCGCTGAGCTGCTCTGGATCAACCCCAACGCCGCCGCCAACCATCTCCGCCAAGCCATCGAAGAACTCCTCACTAGCAAGCGCGTACGCAGCACGGTACTCACCAAGAAGAGGAAACGGCGTCGCCTGAGCGCCCAGGAACGCATCGACCTGTACCGCAGCGCCGACCCTGCGAATGCGGACGTCGCGAACACCCTCGAAGCCGTCAAGTGGATCGGGAACAGCGGTTCCCACGAAGCAACCCTCACCATCCCTGATGTGCTCGAAGGCGCCGAACTTCTCGAACACACTCTCAAAGATCTCTACGACCCGACAGCGCGCCTGCGGCGAGCGCGGGTCAAGCAGATCAACAAGGGCAAGGGCATACCCCGCACCACGGCGAAGTGACGTATCCGCAGCGCTCGCCACGCAACCACCGGCGCAAGGTTAGATGGCGCCCACAGCCCGGCATATCCGGCCGGGAGTCCTCACTTATGTTGACCACTGGCCAGCTGATGGATGGATTCCGGAACCAGAGGAGAGGGCCACGCCTGGATGAGATACTCCTCGTCCGCGACGCCAGCCAGGATTCGGTCTCGATTTTTCGCTCGTCCTCGCGCGTATACGCGTAGCTTGTACGTCCCTGGGCCGGCCGGGGTCAAGGATGGGAGTTGGGGCGCGTCTCCCAACACTGATTCGATACCCAGGTCACCGTGAACTGCGTTCACCGACACATCGACGGCTTCGTCCCAGCCTCCTGCATGCAACGGCGGCTCGTTTGTTAACGCCTCGACCGAAACCAAAACCCCTCCGGTGTCGATTCCCGCCGCTACACAGCGAAGTCGGTGCTCGCTCATAGGATCGCAGTGGAGGCACAGCGGCCTCCGCCACGGTCAGCGCAGGTGCACGGAAACGGGGAGTCATGGGACTGGGTAAAGAGACACCGGTGCGCCTGGATGACACCGCTCCGGACCTCACGACTCTGGCCCCGAAGTACTCCTTCGATGCTCACGGCATTTACTTCACGATCCTGAAGTCCACCCTCGACTCTCAACCAGAAGTCCACAACATCGCTCTCGCCGGAACCTACGGCTCGGGAAAGAGCAGTGTCCTCGGCGAAGTGGCCCGGCACTACCCAGATCGTGTCGTCGAGGTGTCGCTCCTCACTCTCGGCGCCAAAGGAGAGACTCCCGGAGGGACAGAAGAAGGAAATCTGCCTCAGACACGGGCGCCGGAAACCAACCCGGCGGCCGCATCGAAGACGAATCGGATTCAGAAAGAGATCGTCAAGCAGCTTCTGTACAAACAGAAGCCGACGAAAGCTCCGGGATCACGGTTCCATCGAATCATCCGACACAGCTGGTGGACCGAGGCGGGCGTTGCGGGCGCCGCCGGCATCGTGGTCATCATCCTCGGGATGCTCGTCGGACTCGACATCGTCACCACCCCCGTCCTCGGCATCACCTTCGCCGACCGGCCGCACGCCGCGGACGTCTTCGCGCTGTTTGTCGCGATTGCCGCCCTCGCCGCAGGCATCACCCTGGTGGTAAGGGCGCTCCTCCGGGGACGTCTATCCATCGAGAAGGTCACCGCGGGGCCCGCGACTATAACGCTTCCGTCGAGATCAACGAGCTACTTCGATGAGTACCTTGACGAGATCATCTACTTCTTCGAGACGAACCGGAAACTCGACATCCTCATAATTGAAGACCTCGACCGGTTCAATGACCCAAACATTTACGAGTCGTTGCACTCGCTGAACGGGATCCTTAACGCTGCGAAGCAGCTCGGCGAGCGAGACATCCGATTCATCTATGCGGTCCGGGACAGCGTCTTTGAGAAGCTCGGTCGGGAGGAGCTCGAAGGTGCCACCGATGAAGCGCGGGCCGAGCTGATCCGGGCGAACCGCACGAAGTTCTTCGAGCTCGTCATCCCGGTCGTCCCGTTCATCACACACCGGAACGCCCGGGACCTCATGTCCCGCGAACTGACCACCCGCGGCCACCGAGTGTCAAAAGACCTCATCGACCTCGCCGCCCGCCATCTCGCGGACATGCGTCTCATCCACAACATCATCAACGAGTTCGAGGTGTTCAAACACCGCCTGCTCGATGTCCCAACCCCGGTTCCAGAGCTGGATCCGGACAGGCTCTTTGCGATTGTCCTGTTCAAGAACGCGCACATGTCCGACTTCGAGAAGATCCGGCATGCGACCAGCTCCCTGGACACGCTCTGGACCACCGCCCGGGAGCTGACCCGGGCGAACGAGGACAGGCTCCGAGGAGAGACCCGTGCGATGCGTGTCCGGCAGCAGCGTCAACAGGACCTCCAGGAGTACGTCGACGCACTGGCGGGTGCGCTCGTGACCCGCATCAACGCTCTTGCGAACGCACCTCAGAGCGGCCTGGTGTCAGCGGCATTGTCGCACCAGGGCGTGACGGTCAGCGAAGAAGAGATGAAGTCCCCGGACTTCTGGCGAAAGTTTGTCGAGTCAGGTGCGCCGTTCACCGTCACAGCGCATCTCCCCAGTTATTACGCTCCCCAGACTCAGGCGATGGAGTTGTCGGCCACGACTATCGAGACGCTGACGGGCATGTCTGTCGATGTGGATGCGTTCACTGCGGCCGCTCCTCCAGCTGAACGAGAAGTCAAGGAGAAGGAGGAGGTGATATCGGCCCTCTCTCGGATGACGTGGGCCGAACTCGCAGACTCGCCCGGCTACGTCCTCCGCGCTGATCAGGCCCCCGACGGCTGGAACTTCATCGAGTGGGCAGAGAGCATCCTGCCCTCCCGCCTCGCTGCCGACCTAGTCATCCACGGCTACATCACCTCTCACTTCCCCTTGCACGTATCGTCGTTCTACGGAACAGTGGTGCTCCCTCAGGCAATGACCTACGTCATGCGTTTCGTCGACCACCGCACGTCGGACCCGGACTTCCGTCTGGATCCGGAGGATGTCGAATCGATTATCTGGAGCGAGGGCCAATCGGTACTCTCCGAGAGGAGCATGCTCAACGTCAGCATCCTCGACCACCTGCTAAATGCGAGGACCAACGACGCTAGAACCGTCATCTCCACCCTCGTCAGAGATCCCGACATCCAAGACTTTGTCGACCTGTACCTCGAGTCGGGTGCGGACACCGCAGAGTTCATCGCACAGCTCACCCTGCAGTGGAACGAGATCTTCACCCACCTCATGGCGTCGAGCGCCGTAAACGGCACAAACCGGCTGACCCTCCTTGACGTCGCCATCGCTCACCGCGAGCAGAAAGTTCAGTACACGCTTCCGCCCGCAGTCACCCAGCGGATCGAGGCGGGGTACCGGGACCTCCCGTCGCTGGATATCGACGCGCCACCTCACCGCGCCAAGACGACCGCGAAGTTCATCAAGAAAGTTGGAGCGGTGCTGTCCTCGCTCGATGGACTGCCGAACGCCGCCCTCGAAGAGCTCCGGGTCTCTCGCTCGTACGCGGTCACCAAGGGGAACCTCGAAGCGCTCACCGGAGCAGCCGACCTGTCTCTCGACGCCCTGTCCAACGTCGAACCGTCCATCCTCCAGGTCGTCGCCGAGAACCCCCGCGCCTACCTCGAAGCATGCGAGCAATCCCCGGGCACGCCTCACTCAGTGAGGTCGCCGTCGCTGCTGGAGAAGTTTCTCCTGTCGGCCGGCTCGACCGACGACCATGCGTGCGCCCGCATCATCGAGCTTGCGCACCCCGATTGCCGCATCGACCAGATCCTGGACGTCCCCTCGACGACGTGGGGCCCGCTGTTCCGGCACGGCCACGCTGAGGTGTCTTTCGAGAATGTCGCCGCGTATCTCGAAGATCGTGAGGAGATTGACGACGACATCGCCCGTGCGCTGGCAACCGTCGACAGCCTCGCAGGTTCGTCCGGCGCCGACGAAGACGATCGCGCGGACGTCGCCCTCGCCATCGTCAACTCGCCCTCTGATGACCTGACAGCCGGGCGGCGCGTAACCATCGCCACCGCCTTGGACGCAGGTGTGCTGACGACGGCTGACGTGCTGCCGCGCCCCGGGGAACTCGTCGGCAAGCTCATCGACGCGGGGCTCATCGCGGACGACAAGGAGGCGTTCTCTTCGAGACTCATGGTGGATTGGGACACTCAGGCGTTCGCGATTGCCCGCTCGACGAACTTCCCCGATTTCGTCTCGCCGTCCACGCTCGATGCCGCGTACACCCCGGCCGTGCTCGCAGACGACTCGATGAGCGGTGTTCATCTCCCGCTGGCGAATGCGCTCTCGTCGTACGCCAGGCTGCCGAAGGCGGTCTACCCTGCGTATGCAGAGCGCGCATTGAAAGGCGGATACACCCCCCAGATCGGCGGACTCCGATTCGCCGTCGAAGGCGGGATCAGCCTGGACCTTGCTCTCCGTCTGTTGGCCAAGTTCCGTTCCGGCGTGTCCGGCGAGGACCTGCGTTCGGTTGTCCGCCTGCTCGATGAGCCGTGGTCAAAAGTCGCGGACCCCGGCTACGGCAGAAGCACGGAATTCCCATACGCTCCGCACGCCCATACCGTCCTCAAAGATCTGCAGTCAGCGGGAGTTGTGAAGAAAATCACGCCGGACGGCGACGTCCTGCACGTCACCCGACGAACGAAGTAGGTTCAGCTCACGCGAGTCGCCATACGTCGCGCTGGAAGACATCGCCGAGTGGTGCCGACGTCTGCGTGACGTCGGGCGGTCTCGCTCCTCGTTATGCATGCGAGTCCGGCAGCTGGACGAGCCCTGCCGCTTGCGGGCTTGGCGACTCGACGATCTCGCCGACGCGCAGGCCGCACGGACCGCCCAGCGCGCCCATGATGCTTGCCAAGGCATCCCCGATACCTTCGAACAGGCGCTCGACACCCTTGCCGCCCACTTCGCCCGTCTGACCGCCACGCAGAAGGCGGCACTGCTGCCCTTTGTTCAAGCTACACC

>19
TGGGGAGTGCGGACGCCTGATGAAGCAATTAAGAAAATTAATGAACAAAAACAAGAAATCAATGCTAAAACACCGTCTAATCTTGAGGAGCAAGCAATATCATTAGTTGGTAGAGATATATATGAGAGGTTCATTAAAGGTTATACAGAAAAACAGTGGGGGCGAAAAGCTACAGAACTTCCCGCTTTTATTATTAAACGCATACCAGTAAGGTTTACCTTTGATAATAACTATTTCTCTGATCGCTATCAAGGCATTCCGATCGGTGGATATTCTGGATTAGTAGAAAAGATGCTTGATGGTGTTGATGTTCATTTAAATGTTGATTATCTAGAAAACCGTGATTATTTTGACTCTATGGCTGATAGGATAATTTACACGGGACCAATCGATGCCTTTTATAATTATTGCTTTGGATATCTTGAATATCGGACGTTATTATTTAAAACAGAAATTATAAAACGGCCAAACTTCCAAGGTAATGCGGTTATCAACTATACAGAACGCGATATTCCGTTTACGCGTATAATTGAACATAAGCATTTTGATTATATAGATTCGCAACTTACAGTTATAACAAAAGAGTTTCCCGGCGAATGGAAACCTGGTGATGAACCGTACTATCCAGTAAATGATGACAAAAACATGACGATTTATAAGAAATATCGGGAATTGTCTAAGAAAAATACCAAGTTTGTATTTGGAGGCAGATTGGCTGAGTATAAGTATTATGATATGCATCAGGTTATTAGATCAGCTTTAAATCAAGTAAAATTGGAAATAAATTGATATGCTGTATTGTATAATAGTAAGCCATAATCATGAACAACATGTCAAAAATCTACTAAGTTTTGCTGATTATAACCCCTGCTCAGATGTAAAAATCTTGGTAAAAGACAACATCGGAAATGATGAGTTAAAGAGAGTCTGTGAAAAATATGAGGTTGAATATTTTTGTAACTATAAAAAAATGGGGTTTGGTCAAAATAATAATGAAATGGTAAGCAAAATAATTAATAAACATAAAATAAACGATAATTTGGATTATGTTTTATTTCTTAATCCTGACGTTTTAATTAAGCATGAAGTATTGGTTAATTTTTATAAGTACATTATTTCTAAAAATATAAAGGCAAGTACAATTGACCTTTTTAAAAATGAAGATTTTACTAAACGCGATGAGTTTATCAGGAAATTTCCTACTCTTACTGATTTTGTAAGTTCGATCATATTTAACATCAACAAGACAAAAATTGACAGGTCAAAAATTATTGAACCATGTGAAATCGATTGGTGTGCTGGTTCATTTTTATGTATTAATTTGGCTATTTTTCGCGATATAATGGGATTCGATGAACGCTACTATATGTATTGTGAAGACATAGATCTTTGTTATAGATTAAAATTAAAAAAAATCAAATTAGTTTATCTCCCTCAGTTTAAAGCAATACATTTAGCAATGCATGAGAATCGTAAGATTTTATCTAAGGCTTTCCGCTGGCATGTAAGTAATGCAATATATTTTATTATTAAAAAATCTATTTTCAAAAGCTTTGATTCTTATTCCAATTCAGTAAAAACCATCTTCAGAGGATGAAATGAAAGTATTACATGTAGCTACGGGGTTTCCTTTTTTATATGTTGGTGGTATTACAAACTATGTCAGATCTCTAGTTATTTCTCAACGTAATGCCGGACACGAAGTTCATGTCTTGTCTGGTGGATGTTCATCAGAAAATCTTGAGTATGTAACTAATATTTATTCAAAAAAAATTAAACCTTTCTCACTAAAGCTGAGCATTGAAGATGAAAAATATGCAAAAGAAGTATTAAATATATGCCGAGAGTATGATATCGTCCATTTTCATATGGTGTTAGACTTTCCTTCTTCATTATTAAGTCGCTTATCAAAAGAGATTCCCAAATATGTAGTGAGCCTGCATGACTACTTTTTGATTTGTCCTCGTATATTTATGAGTGATTATAAAAACAACATTTGTCATGAGGTGAATATTGATAAGTGTAATGTCTGCTGTGGTTATTTTGATTCTATTGATATTGCACGTAAAATAAGTTCTAAATTATCTATTCCACTACCACGAATTAAAACTAATGAACCTGCAAGAAGAATTGAAAATGTTAAAACATTTCTAGAAGGGGCAAGTTTATTGCTGCCTGTTTCTAAAAAAGTTAAAGAGATATACAGTAAACTCGTACCTAATGCTTCTTACAAGGTTCTTCATATTGGTAATATCACTGCAACGGAATTGCCCTTGCCTAAAGAAGAAAACGGAAAGATAATTATTGGTATATTAGGAACTCTTTCTTATATTAAGGGGAGTGATATTATTTTGAAAATAATAAAACAAACTACCAATAAAAATATTGAATTTCACTTCTATGGAAGAGCTGATAAGAAATGGCTGACTAGATTAGAAAAATATGGACTTATAAACAAGGGGACATATGTACAAGAAAATTTGAAAGAAATAATATCTACTATCAATTTAGGCCTCGTCGTTCCGATATGGGAAGATAATGCCCCTCAGGTTGTTATGGAGTTTCTCAACCTAAAAACTCCTGTTTTAGCGACAAGTAGAGGTGGTATACCAGATTTCATACAACATTTGGTAAATGGATATCTTTTTGATCCGGATGATCAATGCTCCTTCCAGGCGTTTATTGCTTGGATAAATAATCTAAATAGAAAAACTATAGTACAGTTGAATGCTGGTGTGAAAAAGCTTAAAACACCTGAGCAACATGAGAAAGAAATCGATAGGGTTTATCATGTTATCAAAAATATATAAATATGGACTGGTAGCTTCAATAATAATTTTTTTTTCTAAATTAAAGAACTCTATTATAAATTCATCATATAAACGGCGCTTTGGTATCAAAAATATATCAATTGGGCCGGGGGGATTTATATCAAACTCTTCCAGAATATATTTTTCAGATAACTTTTATGCTGGGACAAATTTATGGATTGAGAATGTAAAAAACAAAGGAATAATTGTAATAGGCTCTAATTGTAGGTTTAGTAATAACGTTCATATAGCGTGCATAAACCGAATAACAATTGGCAAAGGGGTGCTAATAGGTAGTAATGTATTAATTACGGATCATAGTCATGGGAAACTTGTCGCTGAAGAAAAATTTATTAGCCCTTATGAGCGTACTCTCTTTTCTAAGGGAGAGGTCATTATTGGTGACAATGTATGGATATGCGATGGTGTTATGATCTTGCCAGGAGTTACGATTGGCTCTGGAGCTATTATAGCTGCTAATTCCGTTGTTGTTAGCAACATACCATCGTTTACTGTTGCGGCAGGAACACCTGCTAAGGTTATTAAATGCATTGGGGCGTGAGAACCACTTCAATAATACTTATTTTATTAACTGTTTTTTTCCCTGGAATTGTGCTTTGGGGAGGAAATTTTAAAATAGAGTTGATTGTATTATGTATTATGTCATTATGCTTAATATTAAGGATAAATCAGGTACTACTTTGCATAAAACCTATTTCTATTATTATATTCTCTTATATGCTTTATGTATTGTTGGGAGGAACTGGTTTATTTTCTGGAACATTTGATTTTTTTTCGTTAAGAAATATTCTTTATCCCTTTATTAAAGCATTGGTTTTAGTGATTTTTCTGTTTTTATTTTTGTTAAAAAAAACACAAACACCTTTGTATGATATTAATAGGCTTATTTTATTATGTTTCTTTATAGATTCAATTTTCAAAGTTATAGAAATAATGTTTCCTTCAGTTGTTAGTGCTTGGCTAAATATAATTAGTATAGATGATTGGTGGAAAGATACCCTAGGTATGAGAAATCTTGGGTTCAGAGGTGTGTCGATATACGATTACTCAGTAGCAGCTACGTTGGCTGTTTTAATTGATTTCTCTTTACGAAGCAGAAAAAAAATAAATTTTATAATTTACCCATTAGTATTACTCTCTGCTTTATCATCCGGTAGAACAGGTTTAGTAGTTATATTTATATTTACATTGGTTTATTTTTATCGTTATGCACCTAAAATTATAATATCAGGTTTTATATTTATAATACTAATAATGTATTTGTCACTATTTCACTCTAATGAGCTTATACATAATCAGCAACTATCATGGATGTTCGAGCCTTTGTTAAACATTCTTAATGGAAATATTGAGACCGAGTCGACAGATGATCTTTTAGAGAATCATCTGTTTATGCCAGATAATATCTTAGGATATGGTCTATGGGGGCAATATGGAGATATGCTTGGAAGCACTATTAGAGGATCAGACTCTGGTTATATTCTGATTATCCTATATGGTGGTTGGGTAGGTTTTATTTTCTTTCTTATTTGTTCATTTTCCTATTTATTGTATGCATATATTAAAAGTCAGGATAAAAAATTATCTATTGCAATATTTTTTACTTTTATGCTGATTATGATAAAAGGTCCAATAATTTATAGCGATTATAATGCATTCATTTTAATGTCTTTATTGATTGCACCATCGTTCTATATTTTTTTTAAGGCTAAAGAAAATGAGTAACAATTATTATATTGTTTGTCTTGTAGTAATATATAAAGAAAAAATCTTCGCGTCTGGAACTATTAGATCTCTCCTTCATTCTTTTTCTGAATTAAAAGACACTAATAAAAAAATACTCGTTAAGTTATGGGATAACTCCCCCGACTCACAGAGTTCCACTGACTTAAATAGACTTAAAGAATTGTTTTTACAAAATGATATATTATTAAGTTATCAGCATCAAAAGAATAATTATCCGTTATCGATTGTGTATAATCATTTTTTTCAAGAATTTATACATCAAGGTCGCTTTCTAATGTTGTTGGATCAAGATTCAATATTTGGTCCTGAGTATTTTCAAGAGTTTTATAATGCTGAGAAGAGAAGTAATGTAGATCTATTTTTGCCCAAAATCATGCATAAAGGCAGAATAATCAGTCCTACAAAGATATATTATGCAAAAGGTTTTTATTACAAGGAAATTGCATCTGGTTTTATTTCATCAAAAAAACTAGGTGCTATAAATAGTGGTATGATTATTTCTTCTAAATATCTTATCCGAACGCGTTTTTCTTATGATATAAGACTTGGTAATTACTGTACAGATGACTTTTTTATGAAGAAATTCCGGGAAAATAAAGGTATTGCATATATTCTAGATTATTCATTCGATCATGACTTAACATTGTCCACCTTAAATGATAATAGTGACTCCTTGAGAAGGCGCTATGAGGAAATGATCAAAGGTAAAAGGTTAGTATATAGCAATAATATATTTGAGATGATATTTATCAGGCTATATATTATTCTAAATAGATGTTATATATCATTGAAATATAAAGATCTGAAATATTTGAAAGGATTTTATGAATAAGTTAATCATTTCTATCCCACAATTTAATCTCTCTGGTGGAAATTTGGTGTCATTGGAGCTAGGTCTTTTCCTAAAGAATGAAGGAGAGATC

>20
CCATCGAAAGCTACGAAGTTCATGTCCATGGTTAGAAGCATGAAGTAAACCGATACCTGGATGGGCTTTTACCTATCCAAACTGGAACGAAACCCAACCCACTAAAGCTAACCGTAGGCTACAGATACGTCCGAGGCATGTTCAGTGTGGCATAATGATGTCATTAGATTTTTTTCAATTTCAGGTCTCAACTTCAACCAGATTAAGTACGGGTAATTGATGGAAAATAGCGCTAGGGATGCAGATTGGGCTGAGCTGGAAAACTCTATCAAGTCCGCGTTGAGATATAGCAGCGCACGGACAGAGAGTCTCGACTGGGCTGTAATGATTTTTTCCGTCGCGTTCGGAAATAAATTCCTCGGAAGTGACTTTAACGGGGATGCACCTGCTGAATATTTTAGAGAGCAGATAGAGCGTCGATTCGAGAAAGAAGACTATATAATCCCGTTGACGCTGAAGAGTCTTGATGACGATGCGCTAATTGAGTGTTGGCGTGCCACAGTTCAATGGCTGAAAGAACTAAGCGACGCTGAGTTGCGAGACTTCTCAATTTATTTGATTGATAAATTAATCTCATCAAATATCGGTTACGAGATAGGTGCTTCAAAAGTCTCGGCACTAATGGTGAGAGGTATTTTTAATCGTGGTAAAGATTCAGAGTTAATCGATGTTACACCCTCAACTGGAGAGCTTTTCGTCGCCGCCCGAGAACTTTCTTATGTAAAACCATACATGGCTCGACAAAAAGTTGGAGCTGACGCCCTGCTAAAGCTAAAGTTGAGCTTACATAATATTGCCTATCAGCAGATCGGGATCAATGATATCGCTCGCGGAATATCTAGTAGGGCTATTTGTGTTTTGGATATTAACGCAACGAGTTCCGAAGGAATATTCTCGCAAGCGCCCAAAAGTGAGCCTGTATCCACACTTAAGCAATTCATGACGTTTGGCATCCAGAATCGATGTGTAATCATAACTCCGCTCATGAGAGATAAAAACTTTCGTCTTGGTGAAAAACTTCTTAAGCTAGCTAGTGAACGATTACCGATAAGTGCCGTTATCCGGTTTTCGGCTTCAGAAAGCGGTAAAGTTTCGAACGCATTGATGGTTATCACAGATGGCGATAGAAGTGAAGAAAAATACCGCGATGTGTTGTATGTTGATATAAGCAAAGGGAATACGGCGCTTCAGGAGCTAAATTATTTAGAGGCATCCGAGCTTGCCGCGTCGATATACCAACTATGGAATGGTCACCACGAGGAAAATAGCAGCAACTTAAATGTCCAGCGGGTTCTGAATGCGCAATTTGAGCATGGCTACAGAGATATCCCTAGGTTGTGTGGCGTATTTAGATGGTCGAGCAAGACTCGAATCGGACTTCACTCATTGAAAGAACCTGACGAGCTTTCCAGGAGCAAATATCAGCCAAGCCTCTTAATCAATAGTGCGCCTATTCTCGACGAGCTGAGCAGTTCGCGGGGCAATCAATGTCTGTATGTCATTGGCAACAACGGTGAAGGAAAAAGCTTTCTCCTCCGCGACCTTATACATTTAATGGTGGAAGATCATAGAGAGTGTGTAGCGCTTACTGTGTCCCTAGCAGATAGATTTCCATCCATGTCAGACGGTCTCGGAGACCGTTACCGTCGTATGGGGGAGTTCAGCTCAAAATCTAAGCGAAGCGAATCGACAACACGCGCGCTTCTGGAAATGCTAGGCAAATTCGATCGGCGATTTGATGTATTCACTGAAGCCATGACCGCACTAGGCTTCAACCAGAACTTATACTTGGTTCGGAAAAGTAATGCCGGCAAACAAGATTCAAACTCTAAATCAGTTATCCCTTTGAAATACTTCTCACTTCAACATCACTCTGATCCAGATAGTCCGCACGGTATCGATCCAGCCCGATATGAAGTCGGTATAGTGCCTAGAGATGAAAATTACATCATTCCATTCAGTCGACTAAGCTCAGGCGAGCGAAATATTATCCAGCTTGTTACTTTGCTTGTTAGTGCTGCATCCCGCGAGGCTACTTTTTTCGTAGACGAGCCTGAGATTAGCCTCCATGTAAAATGGCAACAAGTTCTGCCAAATATTTTTTCTAGTATTGCAAAAGAATTCAAGCTTTCGTTGGTTTTAGCTACCCATTCCCCTGTAATTATCGCTAACGCAAGTTTTGGTAATTCTATTTGCTACGTTGCCCATGCAGGCACACTTGAGCTGATTAACTCTAAAGACAGGCATTCCGTTGAAACAATCTTGCTTCAAGGCTTTCAGACCTATACTCCCCACAACAGGGAGGTTCACGAAAAATGCGCAAATTTGGTTTCCAACGTTATTGGGCTGGTGAATACGGACAAGGTTCAAGCCACAGATGCTGGGGCGAAAGCGATTGCCGCGCTAGAGAGTATCACTGCCATAATTCAGAAGACTGGTCAGCACAATGGTGATGCTCAGGCGCGCGGTGATCTTGACCTGCTTGAAAAGGCAATTGCAGCTATTCGTTCGGTTGTTCCAACAAAACAAGTTTCAGGCTAACCTTTATGGCAAACTATAGCGTAAAGCAAAAGGCGGATATTGCGGCTGTAGAAGAAAAATACCGCGACAGGTGTCATGGTGTAAAAAAGCATAAGGTAGGTACTTTTAATCTTTTAAAGAAATTTTCCGATTTGGCTAGAAAAGAGTTTAGCAATCGACAGGCGGGAAATCCTGCCAGTTCGAGCGACTTATGGGTGAAACTATATAAGCATAACGAAACCAAGAAATCAGGCGTGACAGGAAAGCTCTTGCGTCAACATCTACGTGAATTTCTTGAGGAGCAGCAAGGCAATCTCTGTTGTTACTGTAGGCGCCCTCTCGTTAACATTGCCAATGCCAAGCCAATTGAGCACGTTTTGCCTCGGCAGCCATTCGTGCAGCACACTTTCCACTTCTGGAACATGGCTATTGCTTGCTTCGACTGTAATCATGCGAAGAGCAACAAATTCTGGGTAAATCCATCTGTAGTGTCAGTTGAAGATTATCCTAAGCCTGAAGATTTTTCAGACTGGTATCATCCCCGCTTCCATATTTATGATGAGCACGTACGATTTGTAAGGATTCAAACCAATGCACTTAACATTTCCTTGTACATTGGACAGACAGTACAGGGGAGAAATCTTTGCAACAACCTTCTCAGAATGATCTCAGCAAAAGATATTGTTTTATCTAGTAACGTGGCATTGAGGGAGAGTATCAACAAGCTCTACGACCACTCACCCAGCTTGGATGGAGAAGCGGCTTTAGCCGTGGAAGCTTTCAATAAATCTCTCGCTGACATTACCCTGAAACTCATTGATGAGCGCTGACCTGAGGCAATTGAATTTGCAGGCATGCTTTCCGTAAGAGGAATGACCCTCTGCAAGCTATTTGAGGAAGGCCAGTGGCTTGGCATCATGGCTCTCGCTTCAGTCCGTAGTGAGCTTCTTGGTGCGGGCAATGCCACTGACAGGGTGTCCAGTGGCGCAGGAAGCGTCCGCCTACAGCCGGCTCTATGAGGAGCTATCGAAGCTGGTTACGCAGTCTTTGATTGATTCGCCCGCAGGAGCGCCAGAATCAGCAGCCGCTAACTACTGCTTGGCTAATCCATTTCGTCAGGATTAGAAATCAAGGTCATCACAAACGATTCAGCTCCGCTTGCAGACATGCCGTGCCGAACCCTCCCTTCGAAGTAAAGTGCGCATATTCCAGGGAGGTTATAGGGTCTGATGATGAATCCTTCGCCCCCATTCGACTCCAAGAATCCAATGTCTTCCAAATGCGCGAATTCAGTCGCAATATCTTCCTCATCGCCGGTTTCCAAGTGCATCATATCGTCACTTCTAACAGACTCGTTACCATCCAATGCCTGCCACATAAAGGTTAGGATGCACTTGCGCTGAAAGACGGTAAGATCCTCGATTTCACGAATGGCCCCTTTTAATATTTCATCTTCACAACAGAGGAGAAGTGTGCAAAGTGCGTCTATTTCGCCACTATCTTTCGATAGAAACGAAATGGCATCTCGCGGGTCGACTAGCTTAATCTCAACGCCATTATGGTTAGACTTACCTACTATAATTTCAGCATTGATTTGTTGAATTAGCTTTGGATGTTTATCGTAATTTATGCATGGCACAATCCACCACTCATCAACCTTTCCAGAGTGGATGGCCTCATAGGCTTGACGTTTCAAGGCTCCTATAACGGAGTGTTTTTCATTTGTGCCTTTGTCACGAAGCACTTCCGACTCTGATTTGAGCTGGAACCCAACTCGATGTGCTTTGTCATCCTTGGTGAATGTCAGATACACGTCGATGCCATTGTCGCGCACGCTTTGACAACTCGCGGCTAGCGTTCCGTATCGTTGGAAGAGATTCAGAATTTCGTCGAGCTTTTCCGTCCATGCTTCGACAATCCATTCATGCTTAGCTTTTTCTTCAACGAAGAAACTTCCGTGGCCATTCCATTTACAGGTTTCTCGTGTCGAGAGCTCACTGACAAGCTGAATAGGTGAATAGTCGTCGTTGGTAATGCGCATACTGATCTTTTCCTTCTCCAGTTTCCTCCGAGATGCCTCTTGGAGGTGATTACCTAACCAGCTTGGCCATCCGGCGTACATCGTCAGACATTTGCTGGTTACCGAGTTGAACCAGAAACCGCTGATACTCTGCTCGTAGACTCGACATACATGCTCCGTATGAACTCAACTTGCCTCATGCCCCCTTCTCTGGGTAGCTGACAGTGGAGCGTAGTATGAAAAGCTAGACGATTGCCTATTGGCGTTGACGAAGCAGTACAAATTTTGAATTCAACGAAGGACGGCGTGTAAGTCTAAAAAACGCCGCCATTGGCGTGATTGCGTCCATGAGTTGGTGAGGCTGGTAAGCTCCGTGTCATGTCGCCCCGGTGCTTTCAATACGACCGAGGCGTCCACTACGAAACATCAATACCAAACGGCCAACGATTAGGCACTTTCTTCCTCGGCCTGGAAAACCTCGATGAGCTTCTGGTTGTAGTCATCCAGATAGCTCTGAAGCCCGTCCCGGTCGATCAGCCGGACGCCTGCTGTGCTGGCCAGCTCTTTAGCTGATTTCGTGTAGTAGGAGTTCGTGACTACCATGGCCTCGTCGCACCCATAAAAGGCTTTTGCGGAGATGGCTTGCTGCACAGCCGCATTGCCTACGGAGCCCGAGTAGTTCTTTGCCTGGATCACCATGTTTTTGCCAAAGCGGCTGACGAAAAGATCAGCGCCTTGGTCAGCCGTCTTCTTGGTCTCTTTAACGTCGTATCCAATGGTTTGGAATATCTCAACCAGGAAGGCTTCAAACTGAAATCCGTCCATAGCGTCCACTAGGTACATGGTGATGAACTGGTTCGGATTGAAATGC

>21
TTCAATGATCCCAGCCTCGACGCTCGCTACGGACAGAAATTGAGTGCTGCGACCATTGGTACATCGGATTTCGAGCTGGATTTCTTTGGCAGGGTTCGCAGTCTTTCCGACGCATCCAGGCATCGGTATCTGGCCAGTGCTCAAGGACAACGCGCGTTTCGCGGTGCTCTGATTTCAGAAGTTCTACGTGCCTATGTCATTGACCGCGCAGCAGCGGCTCAAGCGCAACAACTGCAAAACGCATATCTCGATACGCTGACCCTGCTCAATCTGGCCAAACGCCAACAAGACGTTGGGACATTATCTGAAGATGAAGTGAACCTGCAACGCAGCGACACCGAACACTCACACACAACCATGCAGCAGGCTCAAACCGACGCGGCTGCCGCACGAAATGCGCTGCAGTTGCTGACTGGCTACGCCGGCGCGTCCCCTGCGGGCAAGGTCGAAGAATTGGCCAACCCGAATGAGTCGCTCGACTGGTTGAATTCTTTGCCCTCTGAGGTACTGCTTGAACGTCCCGACATCCTTCAGGCAGAGGAGCAGCTACGGGCCTCCAATGCTGACATCGGCGCAGCCAGAGCCGCGTTCTTTCCATCAGTTACGTTGAGTACCTCATTGGGTACTGCCAGCGATGGTCTGGGAAACCTATTCGATGCAGGTGGCCGCGTTTGGACCTTCATTCCTCAAATCACGCTGCCCATTTTCAATCATGGCCGTAACAGCGCCAATCTCGATCTGGCACAGCTACGTAAACAGGCGGCTGTGGCCGACTACGAAAGAACCGTGCAATCAGCGTTCCGAGAAGTATCCGATGTGCTCACAGCCCGCAACGCGCTGATTGAACGAGTGCGCAGCGAGCGTGGACTGGGGAGAGAGCGGCTCCGATCGTCCTTCCGGAACCTTCGAAGTGGGAACAGTCGAGCTGTCAAATCGTGCTGGAATCGGTGCTTCAGGTCGCTGGTACGTTGGTGCCAGTGAACAAGCAGATAGACTGATGACTACAGGGAGCAGCACCCCGAATACCAGTATCACACTGCGTCGGAAGAAACCGGTCTGATTCTCTGTTGGTAAGAAAGTAGCCATCAACTCAACCATTCGCTGTTATCTTGGAGTGAGATGGTGGCAGCAGACTTTCAAGAATCGTTGCGGAAATTATCAAGGTTTTATTAAGAGGCTCGTATGGTAGGTAAAAGAATACTGGTGGTTGAGGATGACGCCTTGAGTGCAAGTACGCTTGAGGCCTACCTTCGCCGAGACGGTTTTGAAGTGGCTATTGCTGAGGACGGTCTTCGGGGTGTTGAAATGCACTCACGCTGGAAACCGGATCTGGTGTTGCTGGATGTCATGCTGCCCAAGTTGAGCGGCACGGAAGTTCTTTCCGCTATTCGCCGTTTGGGTGACACGCCGGTCATTATGGTGACCGCAATCGGTGATGAGCCTGATAAGTTAGGTGCACTTCGCTATGGGGCGGATGACTACATAGTCAAGCCTTACAACCCGAAAGAAGTTGTCGCCAGAGTGGTCGCTGTGCTGCGCCGAACAGACTCCAGTCGTCTTATATCAAAAGATCAACTACGCGATGGTGCGCTGTTGGTGGATCTTCAAACATTTACCGCGCATGTTGAAGGTCCGGAGCAGGGCAGTGTTGTGTTGGACCTTACGCCTACGGAATTTAATATATTGGCGACGTTGCTGAGAGCTCCCTTCAAAGCATTTACCCGTGGTGAACTGTTGGAGGCGTGCTTACCAGAGAGCGGAGCTTTAGATCGAGTCATCGACGCGCATATCCATAATCTTCGTCGCAAGCTGGAGACCAATGGTGTCGCCAATGTTTTGGTTACCGTGCGGGCCGTCGGCTACCGGTTCCGGGGGGCGCAGTGAAATTACCGTTTTCGCGTAAACATCGCTCGACACTCTGGTACTGGGTCTGCTTGCGGATGAGTGCGCTCGCACTAGGTGTCATCTTCAGTATCGCCTTTGGAATGTGGCTACGATTTGCAATTTGGGATTACAGCACGACCCAGCAGATCCCCGCGACGATACGACCCGAACTCGAGGAGCTTCGCGCAGATCCGCATCACAATGAGGCTCGCTTATGGGAGCTATTCCAACGTTATTACGATGTACGTGACTTTCTCCCCGGTATCGCGAGCCGTGATTGGCTGTGGCTTGCCTCATTCATCATGATCTCAATTCCCGTGGTTATTTTAGGCGGGTTATTAGCCTCTCGCTCTCTGTCTCGGCAGTTTTCAGATGTGGCCCGTGCCGCTCGAAGGGTAGCGCAGGGCGATTTTTCGGTACGTGCGCCGAGCGTCCCAGGTGCCCCTGCCGAGATTATAAAACTGGCGAAAGACTTCAATAGAATGACTGCCAAGCTCGAGCAATACGAGCGTGAGATCCGGGTATCCAGTGCCGTACTTGCCCACGAGTTAAGGACACCTCTTAATGCAGCGGCAGGGCGTGTGCAAGGCATGCTGGATGAGGTCTTTCCCAGTGATCCGCAACAGTTGATGCTTGTCAAGGGCCAACTTGATCAGTTGAATCGGCTGGTGGGTGACCTGCATCTATTGTCTCTAGCCCGCGCGGGTCAGCTAGCGATGGAGAAAAGTCTATTTTCGGTGAGTTCGCTGGTGTCGGAGCGACTTGAGTGGGCATCACCTCAACTTGCTGTGGCTAATGTCATCACCCAGGTCGATGTTGGGCCTGAGTTAATGTTGCTGGCTGACAGAGATCGGCTTGGCCAAGTCCTTTCCATTTTGATCGATAATTTGATCCACTACGCCGCACAGGGTCAGTGCTTAGAAATAAAGGTCAGTCAATGTGAAAGTGCGCTTCACCTGATTGTTGCCGATCGGGGACCTGGGGTGGAGGATGACCAGTTGACGCGTATATTCGACCGTTTCTGGCGAGCGGAAAGTTCTCGCGCCCGTCCTTTGGGAGGGACTGGGTTGGGCTTGTCAATTGCTTCCGCTATTTGTGACGCTCACGGCGGTTCTATCAGCGCATACAACCGTGAAGGGGGTGGGCTAGCCATTCGCATGTCAATTCCCTATGGCTGATTCAGGAGGAAGAGCATGTCGCTTGCTCACTGCTTGGATCAGCGATTAATCAAGCAACAGCAATGTGCCAATAGCATGCTTGAGATTGCCTAACCTTCCTGCTCGGTGAATTATTGAGGCTGTGACGAGTATAAGCGCGGCTCTCGAGTGCGTCCTGACAGCGCTGAAGGTGGGTAGCAGGATTCTCGGTCCTTGGCCGGCAAAGCGTACTCGAAGCGACGAAATCAGGATCCGATTAACGTCCGAATAGCATCTTGATCAAATCTTGATATTTTCCAAATCGTTTATTGAAAAACAGCGTGTAGCCTTGTTCCGAATGCTTAATGGTGTGCCGGCGTGGTTTATGTTGGTGTGCACTTTTTATTCAAGTCAGTGAGCATGTCTAAGTCCGCTTTCTGCGCTTGCGTATTAATCGAACTGACTGCCGGAACAACGTTTAGGAACACTCTTATGCATCAGTGTGATGACTGGATTATCTGTGAGCACTGCGATTCAGTCTTCGAATCCTTGCCGCTGAAGCCAGGTCAGACATCCATTTGCACGCGTTGCGATGGTGTGCTCCAGCAAGGTTCAGCGCTGACGATTGAGCAGTTGTTTGCAATCTCGATAGCCAGCGCGCTTTTGTTCGTATTTGCTAATGTTTTTCCCGTAATCGATATAAGTTTTCAGGGTGCGGGTAATCAAGCAACATTGTGGTCATCCGTATGGGCGCTTGCACGAGGAGATATTACGCCAATTGCCTTCGTAGCAGGTGTATGCATCATACTAGCCCCAGGGCTGCAAATTGGTCTCTTGTGCTGGTTACTTGGATTTGCCTACCAGGGTAGGCGTGCACCGGGGTTTAAGGGGTGTATGCGGCTTTTAGTGAAGTTGAAGCCCTGGAGCATGCTGGAAGTATGTCTGCTCGGTATTTTGGTCGCCATCATTAAACTAAGCGGGCTGTTAGATGTGCGCCCAGGTATGGGTCTGGTTGCATTAGTATTACTCTGTATTGTGAGCATCATTGTCACCAGCAAAAGTATGCAACGGCTATGGGATGAGGCAAAGGACGTATGACGATTCAACGTCCGCCAATTGCTTCAGAGTTGCAACTGGTTCTCTGTCACACCTGTAAGAAGGCAAGTTCCAGTGATGCATTAATTTGTTCGCGCTGTGGCGCGACATTGCATAGACGCAAACCCAATAGCCTTGTTAGAACCTGGTCACTTCTTATAACGGGCTTGCTATGTTATGTGCCCGCCAATTTGTTGCCGGTGATGCGCACCGATATTGTCGGTAATGGCCGCGAGAGTACGATCATGAGTGGTGTGCTCGAACTTTGGAAGGGCGGGGCATGGGACATCGCGGCGCTCATTTTTATAGCCAGCGTTGTAGTGCCCTGTATGAAGTTTCTGATTATGTTCGTGTTACTCATGAGCACCCAACGACGTAGCCGATGGCGCACCTTGGAGCGCGCTCGTCTCTATCGCGTCGTAGAGCGCATTGGCTACTGGTCGATGCTTGACGTGCTGGTCGTCGCTTTGCTTGCCGCACTGGTGCAGTTTCAAATGCTGAGCAATATCGAGCCACGAATTGGGATTGTTTTTTTCGGCCTTGTCGTGGTCTTCACCATGATGGCCTCTATGAGTTTCGATCCCCGTCTTATCTGGGATGCTGAGGTTGAAGATGTCTGATCAATTTAATGTCAAAACTCAACGAAAGCCTGAAGCGCCGGGTGTAAAGGATCGAAGTAAGGGGGTCTCGTTGGTTTGGTTACTACCCATAGTGGCGGCATTAATTGGCTTATCGATGGCGGCGCACAGCATCCTGTCAAAGGGGCCTGAAATAAAAGTGACCTTTCTCAGTGCTGAAGGCTTGGTTGCTGGAAAAACACAGGTCAAATACAAAAATGTTGTAATTGGGCAAGTCTCCGACATTACCTTGAGCGACGATCGTGACCACGCGGTGGCAACTATTCAGTTAGACCAAGCCGCCAAGGCGTTTACGGCTCAGGATTCACGTTTTTGGGTGGTTCGCCCTCGAATCGGCGCGCAAGGTATTTCAGGCGTGGATACGCTTTTGTCTGGCGCCTTCATCGGAGCTGACCCTGGCGAGTCCCATGACACTAGAATCGTTTTTAAGGGTTTGGAAAGTCCACCGCCAATTACCTATGGACAGAAAGGCAAGCGCTATACATTGAGTGCAGATGACCTTGGCTCATTGGATGTTGGTTCGCCTGTCTATTACCGTCGCATCG

>22
GACGGATGCTCCCAGTAGACCAGCAGACGGCGACGGCTGCTCGTGCCAATCCGTCCTGTCTGTGCGGCGCCGGTCGACAGGTGGGCAGGCGGTGCGTTCGTGCCCTGACCGTCGGCGGCTTCCATGGTGAGGGATGCTGCCGGAACCTTGAATGTGGCCGCCGCTGATGAGGGAAGAGGGTGCTGACGTCAGCTCGCGCGGTGCGACTGCGATGTATGGCACGAGGGGACTCAGCGCGTTCGGTCCGGAAGCTGAGCAGAGTGCTATTTTCGAAATACGCAAATAGCACCATGGGCGTCGTGTGGCTGACAGGCGAGCAGACAGAGTGGGCTGCTGGCCAGTTCCTGAGCTTCGAAGGGAATCGCATGGCAGATGATCCCAAGAATCCGTGGGAATCGTATGCACTGAACCGCTCAGTTCCGTACTGGGAACTGCCATCCGTGCCGCGGCGTGAAGCTCAAGAAGAGTACGGACGAACCATGCGTGAGAAGCCGCATCGCCTGCGGCAGTTGGCAGCGCTCGTGCATGCTTATGGAATCGTCTTGGCCCAGGATGATACAAGTGTTCAGTCGTTGAATGATTGGTTTGCTGAGGTGATGAACCCTCTCCCCGACCGGGCCGTGCCCGGCGGGGTGTCGCTCTCGGTCTGCGAAGACGTTGCTCTGTTCCTAGGGGATGTGATGATCGACCGCCACCAGGAGCTGCGGTGGGAATTTCACATGTGGGGCCGGAATAACCTCGATTATCAAAATCACGTCATCATGGGTTTCCCGTTCGATGAGCCGAAGTTGCACACCAGTCTTGGATTGGCAGGGATCATTCACGGCTACGGAGTTCACATCCTGGAGAAACGATCTGATGCTCCGAACGTCCTCGCCCTGCCAGATGGGCATCCGCTCGATGGGGTCGTGGTAGACGCTGGGGAAGTGGATCCGGCTCACTTCCTGGCTCTTCTTGGCAAGGTCGACGCGAGGTGTCGACAGCGGTAGCCCTCGCGCTAGATCTCTGCCCGGTACTTGTGCTCCGCCACGAACTGTCTGACGATGACTGGCGTCGGCTCGGCGTCTACACGATCTACTTCACCTACGGTCCGACGTATGTTGGAAGCTCGAACTATGTGCACCGGCGCTTCATGGAACACGCGCACGGAGCGTTCAAGAACGTGGCGGTGATCAGGGTGCGTATCCAGGGGGTTTCGCCGGCCGCGGGCAAAGCGGGCTTCTCGGCACGGATAAAAAGCGTAACCAACCTGGATGGCGGCAGCGGTAACAAAATCGGCGGATGAAGGCGCAGAAATCTCGCGAACTTGGAGGGAGCTCGAGGATCTCGCTCAGTCAGCTTATGACGCCGGGGAATTGCTAGAGGCACGCGACTTGTTGATGCAAGCAACGGCCGATCCCGGCTGTGGAGTTTCAGCGTGGACAAATCTCGGTCTGGTGTATTTTGATCTTGGGGATCTCAGGGCGGCGACGGTGGCGTACTCTCGCGGCGATTGGGACTCGGTCGGACTCCATGTGAATCGAGGGTTGGCATTCGACCGTTTAGGTGCGATTGCTCCAGCGCGGGAGGAGTACGAGATTGCTCTCCAATTGGAGCCAGGTAACGTGAACGCGCTTGTGGACCTTGGGACTCTCGAAATGAACGTGGGCAGTTTGGCGCGTGCTCGTACATTGCTCGAGCGTGCCGCTGAGATCGACCCGACGGTGAACTGGCACCTCGTCGACCTGTTTCTTGAGGAGGAAGATCTAGACGCAGCGGCACACGCGGCGCTTGCGGCCATCGAGGCCGGTGAGGTAAGAGCGTACATCGATCTCGCTCAGATCGAGGCCAGACGCCATGATTGGGCTCGCAGTGATGCCGCATATCGGGCAGCGATCGCACACGGCGTTGATGGTGCCGCCGAACATCTTGAAGAGTCGCGCCGAGACCGCGGTTGACGACGCATCGATTGGTCCGCCGGTGAGTAGCGCACTCTCTTAGCTGTTTAAGCGATGTTGCTGTCCACTGACGTGAACGTCCGTGAAGACGACGTTGTGATTGGATCGTGTTGGACTGACGAGTCGAAGGCGAAGTGCGCCGAACAATTGCAATCGTAGTGGGAATTTCGATCGTCTGGTTCCGTGATGCATTGAATAGAAAAGTGTATGAAGATCAGGAGAGGATGTTCGGGAGGTGACTAGCACGAGCCTCGGCTGGCCGTCAGTCGCCATTCATGATGGGGCTGGTCGGCGCTGGTGTCATTGCTAACGGAACGATCATGTTGGTGTTCGCTGGTATTGCAATTATTCAAATGGTCGCTTCATGACGAAACTTGCCAGACCGAGGGTTGCTTTCGACCCACGGAGAAAATGAAAAGCTCCGACTCGGCGCTGGAGCAACTCCTTCGTGGGCTTGCGTCGGAACTGCGTGACGTAGAGGCTGCGACCGAGATCAGGGGCAACGTCGTCAGACTTTGGATGCGACGGGATGAGGCGGCGGAAAGAACAGCGGTAGTCTCGCGACATCATCAGTTGATGTACGTCCTCGGGCTCGACGACAGATTTTCATCTACTCGAATGGACGAAGACCTCACCACTGAGGAAGAGGAGGAGCTCCTGCGAGATCTTGTCCGAATTGGTGAGCACTATGTGCTGCATGGAGGAGCGCAGAAGCGGACGAGGTTCTGTCGTGCTCCTTGCGTTGAGGTTCAGGTAGATGGAGTTCCGGTACGCGTTTACGGCGCGCGGGGAGAGGGAGACGCCGCCGATCCACCGCAGTGGGGGCCATCGTCAAGCGAACAAAAACACTCCAATCGCGTGATTCGAGTTGCCGGGCGTGGTGGCGAGGTCGTGGCGGCGAACAGCTTGAGTATGACATTGCGGAGACCGAAGGTAGGCGCACCGATCGCCGCTGGAGCGTCAACGAGGGTGGGTAGGTTCAGGATTTATGCGCTATAGAAACTTAAACGCGACAGGCCGCGCCGGTCGCGCCCGGCGACTCGCGGTGGCCTCAATTTTCCTTGGTGCCGTGCCGATCATCGTACTTATCAACCACGATGCGCTGAACATGCCAGATGCCCTGATCTGGTATTCACTGACCGCACTGCCGGTGTGCGCTTGGCTGTGGGTGAGGCTGCCGTTCACCGGTGTGTACGTGAATGCTGACGTCGTCTTGGTCAGTTCGTGGTGGTCGCGTCGTCGATATCACCGTCGAACTATCGAAAGATTTCGTGCTGAGCCCTATGCCGGGTTCTTTTTCATCCTGGGGTGGACTGTCTACGATGGGAGGTTTGAGAGCGGGCATCTTCGAGCCGAATTCGTGGACGGGAAGGTTCGTTCGATGGGTGCCACGGTATGTAATCGGCGGGTGGCTCGGCAGAACGCGGAATCTCTAAATCAGTGGCTTGGGCTCGATGTTGGTAGCGGAGATGGGCCACGTCGATCCGTCCGGAGAAATAACGCGGTCGAATAGTCCTGAAGGGCGCTTTAGATAGTGGCATTGAGTGGTGGGGAGCTTCAATCCGTGAACCAGGTGTTTGGGCAGGTCAGTGATGCTATCCCTTGCGGAGGTGGCAAGCCCGCTCTTTCAAGCGACGGTGTGGGCGAACGAGCCGACACAGTGGCGGTCGAGCTACCTCGAGTGCGTCTCCAGATTATTCGAGGAAAGTGGCCTCCAGAATGATTTCGGTAATCAACCGTGCACGCGTTCAGACGTGGTATCGCGCTGATCGCACCGAGTGTGCAGAATATGTCATGGACGTCGATGATCTGGTGACGGATGTGAACGAGCTACGAGCTGCGATCAGTGCTGGAATGCGGATCACCATCACTGAAGGCGCGGGGTCAAAGTCGGCAACATCCGTGGCGTTTCTCTTCCCGGTGATCACTGAGATACGCGACCTTTGGATCAATACGCAGAATCGAATCACTGATATTGCAATCCTTGAAGAGGCGCGGAATCTGCGTTCGTTGGGCCTTGAGGTCGGGTCGATCGAGGGCCAGACGGATTTGTCTCGCCTGCCACTGTTCGAGGAGTATTACGGGTCGGTGAGTCGGCCGGTCGCATCAGTGTTGAGGAGTCCTGGTCTTCGTTTTCTGAGTGTGTACGGTCTCATCCCGAAGTCGTTCTTGCAGGTCGCGGGCCCGATAGAGGTCTTTCGGCACGAGGGCGCCCGGACGCAGACCGAGTTGCCATCGTTTGCTCACCCTGCTGCGATGAGGTCTGTCAGTCGGGTTGGTTCAGTCAAGTTCGATGTCGCTACCATTGCAAAAATGTCGGGACTCACCGAGCTAGAGGTGTCCGCGTGCGATGATGTGGTCGGTCTATCCGGGCTGTCTCGCTTTCCGGATCTGATCAAACTGACGTTCAACGGAAGCGCGACCAGGGAACGCTGGGAAGACCTTCCGCCGGTACTGAGCGGCGCACTCATGCAAATCTCACCGTTGCCCTCTCGGGAGTTCCTAGAGGAACGGCGCGAGGCAGGATGGATACTCCCGCTTACGTCTGAGGGAGTGCCGATCGAAGCGCTCTCGGTTGACGAGTCGGGAGATGGAGCGTCGTGGGGTGTATACATGTCGCGATTTGAGGATCTCGCTGAGGCAGCCGACTTCCTTGACGCCTCGGGCCCCGGCGGCGCGGAGGGAGAGGCGTTCATCCTCGGCGTCGTGGCTGAGTTGAAGGGCGAGGGAGTGCTTCTTGAGCCAGAGCCGGACTCGGAGAGCTCGTTCACCGCTGTGTACTTCCCGGATCAGGCGCAGGCCGAACTGGTCTTCGCGCGGGCGAGAGACGCACTCGCGGCTGACGTAGGTGTCAAGGTGAACTACCTGCGGTCGGGGGTCATCGGCTGATCCACGTGCCGGGCGCCTACCCGCCGATCTGTTAACCGCCAGATCAGCAGCGCCGCCGAAGGGCGGAAAAGCGTAGCCGGTGGACGCCCGTTCTGCAACGGTATTCTGCTCTTTCGCGCGCGGGCCTACCTTCGGGAGTACAAACCGAACAAGGAGTCCGCATGTCTGCGAAAGCCCCAACCGCTCCTGATTTCGAATCAGCAGGCACCGACGCCACTCCAGAGGAGCAGAGCGCTCCCGTGCAGCCAACGGCCGTGATCGAGCCCGTTCCTGCTGCCCAACCGGCGGCAGCGCCCGCGCAGCCCGCAGCTGCAGCAGAGCCGACGTACGAACGCGACGACCTCGACCGCTATGTTGTGCTGCTGGACGGGCCGATCGGCTACGTCGAGTGGGTGTCCCCGGTCTTCGTCTGCTATTCCGGGAACCCGTACCGCAACTCGTCGGAGATCGCGC

>23
CGCCAATGCCTGAACTGGCGCCGGTAATGATTGCTATCTTGCGCATAAAGTCTCTCCAGATCGCACCGTTGCGAGGAGAAAATTTTAATGTGAGAATTAAAGACGCCCCATAATTAAACGTCCACATTACATTACGAGTCGTCCAAAATGGATCCGCTTGCTGATGCAGTTACATTGCTCCGTCCGCACACGGCCGGGACCAAGATCATCCACGGTGCTGGCCGCTGGGGCTTGCACCGCTCGCGAACGGTTTACACAGGTTTTGGGCTGGTACTTAAAGGTTCATGCTGGCTTGTCGTCACAGGCCAGGCACCTGTGCGTCTGGCTGCGGGGGACTTTGTGCTTGTTCCTGCCGGATCCGATTTGACGATCGCCAGCGATCTCACGTGCGAAACGACACCACTTGATTCTCAAGAGGATATGGTCTGTCGGGATCGCGAAATCTGGTATGGCGATCCTGGACTTGCTGCCGACTTCACACAGCTCGGCGGGTATTTTCAACTGGACTCTAGCAACGGCAGTCTGCTCGAAGGCCTGCTACCGAACCTGATTCACATCCAAGGCAGCAACCTGGTGGCAGAACGTCTCAAACGCACAATCGACCTGATCGTGGAAGAGGCCTTGGCCGATCGACCCGGACGGGACCTCATTGTCGATCGACTTATTGAAGTGCTACTTGTGGAGGCCCTGCGGTTCTCTAACGATTATGGAGGCGCGATCCGGCAGCCAGGCCTTGTCGCGGGCCTTGCCGACCCATTTCTCGCCCGTGCTCTGAGACTGCTGCATGCTGACGTGACTCACGGATGGTCGGTAGAGGCGCTCGCCAGAGAGGCTGGTCTTTCCCGTTCGGCTTTCAGCGAGCGCTTCAGTCAGAAGGTAGGAGTGCCACCGATTCAATACCTGATCGATTGGCGCATGGCCTTGGCGAAATCCATGCTCCAAGGCGATGCTCCTCCCCTGGAAGAAATTGCAAGCGTGATTGGATACCAATCCGCTAGTGCTTTCAGTACTGCCTTTCGCCGGGAGGTTGGCGAGTCGCCGAGTCAATTCGCACGCAATAAAAACCTGAATGTGCCTAATAACATCACTAATAGCTAACAGCACCAAACCGCTGGGAAGCCGATTGACCCTACCTAGCAAGTGCCCCATGAGATGAGTAGGCGCGTGTAGCTATCGTATTTCCGCTTAATCGTACAATGTCCGCGCTACTCTGATACGGCCTCTCTCTAGAAGCTCTGGTAACGTAGGAATGACGTTAAATACACTCATCAACTACATAGTAAGGGTACGTCGGCTGGCTTCAGAAGTTTCCGAAGTCTTCTCACAGTCGATCACCGCCATCAACGACAGCAAATTCCAAGACTTCAACAACCATAAATATTCCTACGGCAAAGACAGGGCACTCATACAACCCAATTGCAGGACCCACGGATGATGCTTGCACCGACAGCATGCGGTCGAAACAGTGTAAAGCTTGTGCTAGCGGAGCCAGATTGGACGATTAGTAATGTAATACGGACTGTTGATTATGGGGAGGAAAAAATTTTCAAATTAAACTCTTTCCATCGCAGAAAAGTTGGCTACAAGGTGAAATTTTGTGCACAGAAATCAATTAGTATCGGCTCAGATCGCGCTTTGAAAAGTCGTTCGAGCATTGGCTTGGATCAAGTTTGTAGTTAACCTTCACGCCGTCCGCAGAGATAGACCGATTTCCGGTGAGTCCTGACTTTGCTGGCAACGTCGCGACTGTTTGGCTCCTTGCCTACCTTGAAATCCAATTCCTTTTGCTTCGTTTGAGAAATATTCATGGTTGCTGAATAGCATTTAATAAACGACCAGCTACTTCCAGATCACTCAAAGACCATCTCTGGCGCGAAATAAAAATGCAATGTCCCTTTGAGGGGCGTAACTTCCAGGTGATTAATATGCATAAAATTGCTACCCAATTCTCCTGCGTAGGTTGCGGTGTCTGTTGCAAAGGCAGACTAATACCGTTGACGTTGGATGAGGCACGCCAGTGGTTAAGCCGCGGGCATGATGTCTCTGTGATTCTCGAAGCCTTCGACGAATCGAACTGGACTCGTTCAGCGCAGGAGTTCTCCCACGCGTTAGGTCGGTCGGTAGGCGTACATTGTGGGGATGCCAAAATACAGGTCATCGCCGTGTTCGCCGGTAAAGCTCTTGAGCAATGCCCCAATCTCAGGGCAGACAATCTTTGTGGTATTTACGAAGAACGCCCGCTGGTTTGTCGCATTTATCCGATGGAGATCAACCCGTTCATTCCGTTGCTCAAAGAGAATAAAGCGTGCCCGCCAGAAGCTTGGGAAAGTGACCAAATTCTTTGCACAGATGGACGTGCCGATCCGGCTCTGGAGGTACTCATCAATCAGTCACGACAAGCAGACAAATCCGATGCTTCTCGCAAGATTGCTATTTGCGCGGCACTAGGACTGAATGTGGCGAGCTGGAAAGACAATGCCTTAGCGGTATACCTTCCGCTTCGAGCACAGCTGCTCGAAGCGATATACAGTGTCGACAGTGGGGCAGAGGATTACTCAAACTGCAATTGGCAGGTACGGGTCGAAGATCCAACGCTTCGCGACAATTTGACCCGTGCAGCACTGACTTTGGCTGTCAACGAGTCTACTGATTACATATTTCATCGATTGTGAAACGATCTTGCTGCCATAGGTTTATCAAGATGACTAAATTGGTAAGGTAAGTGCCCATTCTCAGCAAATCGGCTGTTAATGGGGGTTATCGTTTATCAAGAAGCTCCTCAACTCCTATCATCGCACAAATTTTTTGTTCTGCAGTCACAGTTGAATCTGAATCGATACTAACAGCAAAACATCACTTACTGCACCACTATAACCGTGCAACATTAAAATACGGATCAAAGGTTTCAAAATTGCCAGTTACTGGAAACTCAGAATTTTCAGCAACTTCCATTGAATCTAACCATTGGAAGTTTACTGCAAGTATCCCTTAGCGACTTCGTCAGCGCATCTGTCATCGCCTTTGTTTATATAGCGAAAGAAGCAGGGACCTTATGAGCAATTTTTTGATGATGCTTGCTGGCTTATTTACCAATACGTGCCATGAGGCGAATCAAGGTTTCAAAGATTCTTGGGGCGCGGGGTCTTCGGTCAGCCAGCCTTGTAAAAACGAAAATGTGCTGCAATCTAGTCATGGCAGCAGTGCGCAGCTTTACCAGGCCAAGGCAAAGGTTGACGTGAAACAACGCGTTGAAGGCCTGGACAAAGTCTACAAGGCCACCGGAATGACTCACAGAATCCATGCCGGCGAAATAGTCATTTGGATGCGCTACCCGACTCCTGATGGTGTTGCGCGTGCCTTGGATTTCATGGGAATTGTGGATGAATCCGTTCAACTTTTTGAAATCTAACACTATTGGTAAGTTATTTCCCACAAGCTGTGCTTCGGCCTGCGTTTTATGAACACTGGATGCTCTGTCAGCACCATTGCGCTATTTTCCCAGATCCTATCCGGCCGCTGGGAAATCGTTCTATCTTGGGGCTTACTCAATGGCGGGGCTCCTTGAAATTTTTACCCATTTTATTCATAGACCAGATCTCACTATCCGGCCCCGTGACCCACCAAACCTGGAATCTTCTCACCCAAGCCTTTTGCGTCTCGGAAACTTAAGCGTGCCCTGCGCAGAGCGGGAGCCTTCCACCATCGGCGCACACGACTGGCTTTCGTCATAACGGGGCGGAATAGGTGAAGACCAGGAAAGAATGCAATTTGCCGCTCTATAAGGTCAGCCACCTTTAAGTAACAGTCGTGATAGGTCCCCGCGACAACTGGAACCACGTTGACGTTAAGTGACCCCAGTAACGACGTGACAGGCGTTTCACTCGCTTCAATGTCTAGTGAAACATGGTAGTAAAAAAACTGCCCCGTTTGGTGCCGGCGTCGCCGTTTGTGTAGCAACAGCCACCAGAGATCGATCTCTGTAAAATCCAAGCCCAAACCCACGATATGTATGTGGTCACGTAAGAAATAATCCACCCAAGAATAGACAGAGCGATTTTCAGTAAAGTCGAGGTTCCCTCCTTTTACTGGGCTTCCAACGCGTCCGTGTGGCTGACCTTTAACCTCAACTGAATATGTCACGTAGTTGCGTATTTTTTGCAGGTACCCAGCGTAATGGTAGAACCCTAGAACCATTGACCCAGGTCGGGCTACATCACCATGTATATGCCAGACATCCGTTGTTCCTGCGGTATGCCGGCGGAAGAGGCTATAAGAGTCATCCAAGAGAAATTATACAAATTCTGTTGCTTAAATCCTGGTGATAGGATTACTAGGTTGAAGCAGCGACGCTACTGCCGTCACCAGCTCATCCATTGACCACGGCTTGTGCAGGTAGGTGGTAGAGGACGGAATTGTTGATTGGGCCAGTTCGTAACCAGAGGTGAGAACGGCTGCGGTCGAAGGCCATTTCGATTTAACCATATCAATAAATTCCGCGCCGCTGAGCTGGCCAGGAAGCCCATGATCAACGACTACCAATGGACATCCGTTAGGCGTTCCCAGTAAATAGGTCAACGCATCATCGGCGGATTCGAAGTCCACGGATCGAAGGCCGATCTCGGCCAGAATGCTCACCATCAACATCCTCAGCGTGGGGTCGTCTTCAACCACGATCGCCCAACCACTCAGTGGTAAGAGTTTTTCCCAGGTAGCCTTCACGCTCGGTCCTTATTCATACCACCATTAGCATTGATGGCGTTTGTCCCAGTGTAAGTACTTTTTGTCCAAAGCGATCCCTGAAAAAGGCAACTGACCGGACGAATCGGAAGAGGCCTGTCGAGGCGGATGAGGGATCCCCACTCTGGGAACTCAGCACCTAATAGAAGGATAGTCCCCCGCTATTGGGGAATTGTCCCTCAGACGATAGAAGTCTAGCGTTACGAATTGGCCGTTTTAGACCCCGTGCCATGAGCCTTGGAGCTGGCGATGACTACTGGCTTGGTTATTGCTCCGAGGCTGGAACACAACATTCGTCAATCATGAAAGCCGGAGATTAGCGCCTTGTGGAAACATCCCCTGCTCCTCGGCGTCACCTGTGGAATTTTGATCCTCACATTCGGTTTGACTGCGAGCATTATCCTTTTTCAGTGGCAGCTAAGATAATCAATCGACTCAACTCCTTGCAGTCGTCCGCGTCGT

>24
AAACGAATAGGCCTCACTTGCGACTGGCCCGGCCAAGTCATAAGGAACCGTGACCTTGGTCAGTTGATTGTCGATATGAGTATATTCAAATCGCGTACGGGCATAACGATTACCATCAATTAGTGTATCGGCGGTTACCAGCGATCCGGCGGAATACTTCAGCATCAACAGGTCGGTTTCTTTATCGTCAACAATGCTCTGCAATAAGTTATTACCGCCATACCGGAAGCTCAGCCGCTCGCCATTTTCGAACTGGATAGCACTGATCTTATAGGGACCGGGAATGCTGAGGGGACGCAGGATTTCGACAGTGCCATCCTTGTAAATTACGTGCAGCGTATTTTGCGCAACCCGTTTTATGGTGAGGTCCTTCAACTTATGGTCGGTAATAACAGCATTGTCCCCTACGGAGGGCAGCCCTTGGGTTAGATATTGTTCACCGTTGAGTAGCGTAAGCTTGAAGCTGTTCGGGTCAAATTCGGTATTCGACAAGCTCCAGCCTTTACCGTAGCCACTGTTGCGGGTATCCATCATCGAGAACGCCAAGGCAATCTCTCGACTGACCTCTAACGGCCCTTTTGGGCTCAAGACTGCCAAACGAATCAGACACCCATACTGCCCGGTACGCAGGTCAACCGAACCGCCGAGGTGGGCACTGAAATTAAACGCGTTCGAATAGATGTCCATAGGTCCACCGCTTCGCACTTGGAGAGGGGATGAAATGCCTGGAACGTCAGGGTTTTGAAGTGGCGCGCAGCACCATCACATTGTAATTGTCGGTCTCGGTCAGGTAATAGTGATGCGAGCAGCCATAACTATCGACCATTGTCCAAATACTGGCCCCTTGTTGATCGGTGTTGGGGTTATCCAACCAGGCCTTGACTCGCGCAGCACGCATGATGGTATTGCGCTTGTTCGCAGGAATTGGGTCATTTCCCCCTGAAGATTTTTTCAGCAGGCTATTCATTGTGATGTTTCCAACAGTATTACCCCGTATGACACCGCCGATCTGTCTAATACCGTGCCCAATGTCCCGAGTGTAGTAAATATCAAAGTGATCCCCCTGAACAGATGAATCTTTTAATTTTACGGGATCAGTCGGAGGTATATTCTCGACAAATCTCAACCCAAGGGGGGGCGTCCAATAATAAATATCCACATCCACACCCTGCACTGAAAAGGCGTCGGTATCAGCCCAATGATCGAGCCGCTCAGCAGACAATGTATAGGGCTCTTGACACTTAACAGTGACAGATGATTGATAATTAACATTATCTCTCTCCATATTAGTTGTATATGTTTTACGTCCCACCGTAATTTTTGCCATAAACTGCTGATTACCACTTGATCTCAGATCACACCTCAGGTATCGCTTCTCATTTTCGAGCGGACCAATACCGGGCATCGGCTGAATAATAGGGTTAGAAGGGGCTGTAGCCATGCTGGGTTCCTCAAGCACCCCCGACCACCGACCCATGTTAAATTCGTTCCTTTTTGTATCACAATACCATCCGGCCGGAATTGTCGCTTCTGGGTTTGTGGAATACTCAACCACCGTGGCACTTTCAAGCTCCGTCGCCTCAAAGGCTGCCAGCTCCCATATACCTTCAGCGTTTCTCCTCTCCTTTTGGACAATTATATTGACTTGACATTGCTGTTTGCCACCCAGATACACCTCATTATTAACTACATTGCCACCATCGCGAGGGAATTCAATATCAAACGTTTTTAAACGAACATTGGGATCTTCCGCTTTCATTTCCTTCTCCTTATCCAACATAGGGAACAGTTATCATCAACGCCACATCTTGTACCGGCCTGATGCAAGTAAGCGCTTTATAGAAGGGACCGCCTACTGTTAGAAATAACAGTTTCACCGGGTCACCGCCACAATAGGCGTAGCTGTTGATCCCGCCCTCGTCAAAAGGACTGAGGGGATCAGGAGAGAGAAACACCATGAGTTCGGGATCATAGGCACGGCGCCCATTACCCAGGTGATAGAGGTTGACCGGTACGTCCAGCCGTTCGCCGTTGTAGGCGGGCAATTGCATTTCCATCATCGTGGGCGACACGTCATCCCGCAACTCGATCCTGGCGTCACCGTAGGGTGCGTAATGCCGGCGCACCTGGTCCGTGATCGGTGCCACCACACCGCGGACGCTGCCAGCGCCGTCAAGAACCAGTAGTTTCTGGTAATTACCACTATCTCGGTAGGCCACCACCTGGTCACCGTCGCGCACGTAACGTGCCCGCATGCTGACCTGCGCCAGCGTGTCGAGCCGATCCCCGGCATAGGCCAGCATCACGGGAGCTTCGTTGCCTCGCGCAGCAAGCACCTGGCGTGCTTCGCCGTCGTACTGGTAGCTGTACTTGTCTGTGGCGGTCTGTACAGCAGTGAGCTGGTCAAAACCGTTGTACGTGAAACCGCGACCGAAGGTGCCCTGTTGCAAATTACCGGCGGCGTCATAGCTCAGGGTCAGGTTTCGTACCGGGTTTGTATGGGCCAGGTGCGTCAGGCAGGCAGGGTCCTTACCCTGGAAAAACCGCTCGCTGCGGTCGCTACTGCCATCGATAAACGTTGTCCGCACTTCAGTCATATTATCGAGACCGTCATAACTGAAACGCTGTTCCTTGATCGCCCGATCCAATTTATCCATCGGGTATTGCGTGCCCTCGCACACATAGGATTTGAGTCGCGAATAACCATCGTAAGTGAACGTCTCGCCCGTGACCACGGCGTCATTCGCGTCTTTCAACGTGCGAGTGGCCAGCAGGCCATCGTCGTAATAGGTGCTGACAATGTTCTGCAGTAGCGCACCGTCCTGTTCCAGCTTGCGTTCCGACTCACGCCCCCATGCGTCAAAGGTCACCGAGTCGGTAAGACGCATTTGATAATTGAGGGTTCGCGCCGAAAGGCGGCCCAGACTATCGTAAGTCCGGATCATGCGGACGAAACCGGTGGTGGTCTGTTGGAGGCGTCCGAACTGGTCATATACGAGGTCACTGTGCTGCCCATCCGCCGCGGAGTGCCGCAACAGCCGCCCACCCGGCGAATAACTCGTCAGGCTAGTCAAGGGCTGGCTGCCCAGCGTCTGGACTTCCTTGGCGAGATAGCCGTTCTCGTCGTAACTCATCTCATGCTTGAGCCCGGCGGTGAGTGATTGTCGCATCGCTCCACTGATGGGGTCGTACTCAAGGTCTATCGGTGCATGCCCTGCCATCTTGACGCTCGTTAATGTCTCCAGCTCAGGATCATGACCGTACTCTTGACGATCACCGCGCGGCGAAGTCACCGCCACTGGCGCAACCTGGTTGGGCTTGTACTCCCAGGTCGTGGCTGTTGCGTTGCCACGCGCTTGGGAAATGACGCGGCCCAGGCTGTCGTATTCACGCGTGCCAAGCAGCTTGCTGTCTACGGTGAGGGTGCGCACCATTGGCTCGCTGGTGCCAAGCGCATACGTCGTCAACCGCTCACGGGGCGGCGTTCCGTCGGATGGGGTTTCCAGGCTGCGCACCACACGATCAAAAATGTCATAGGCGTATTCAGTCTTGGTCTTCCTGGCATCGATGCGCTCCGTGCAGCGGCCCAGCCCGTCATAAGTACGGGTTTCCACCACAATGCGCGCACCGCCAACGCTCACCCGCTCAACCCGTGCCGGTTGATTGTGTTCGTTGAACCAGGTTTCCAGTTGCGCGTCACCTTGCACCCCCGTCACCCGGCGGTTGAGGAGCGGGTCATATTCATCGATCAATACCCGACCATCGGGTTGAGTTACCGTCCACGGGTTGCCCCAAATGTTATAGGCGTGGCTGGTTTTCAATGTACGCGGCCCATCACCCAGATAATCCAGACGGGTTTGCTTCACGAGCCGCCCGAGTGCGTCGTACGCCCAGGAACCCAGAAGCCTGTCATTGTCCGCGATGCCATCAAGCGATTGCGCAGCAGAGAGCTGGCGTCCCATGCCATCGAAATACGTGAAGAGCACGGTGCCTTGTGCATCCGTGGTGACCAAATGGGCCATCTTGGCCCCGGCCGAAAAGTGATAGGCATAACGACGTCGGGCCATCTGGAGCGTGGCTGGCGCGGCGGTTTCCGATGTCAGCCGCCCACTGACATCGTACGTCATCGCCAGGCTGCCGACGGCATCACGTGTCATGTCGAGCAGACGCTGATTGGTCAGTGACCACGTGCGCGCGGACTCGAGCCATTGACCAGGCTCACGCCCCTTCAAGCTCCGGACTTCGGTGATCGAGTCGCCATTGAAGGTGCAGGTGAAATCGGAGACCAGAGAGAGTTTGTCGATCGTCGTCGTGGAGCTTTTCAAGCGACCATGCAGGGCGGGGTTGGCGGCCACAGAATGATAGGTATAAGACGTATGGGTGCCCCCTTCAAGGTTGATGGCAAGCGGCATGACGAAGTAGCCGCCCCCCGTTATCGAGACGTCGGTGTGGGAATGTTCAGTGGTCCGAGCCGCAGTGGTCGATCTGGCCGGGAAAAGCTTTTCCAGCTTCAGGTAACGTTGAAAGAGTCCATGGGGGTCGGCAGGGCATCTTCGAGGCTCGCCGGTCACCGGGTAATAAGTGTATTCGGTGCGTACGCCGGAGGCCTCGGTGCGGCTTAGTTCGTTGCCGAAGTCATCGGTGGTAATACTGACCACTTCCGCCCTTGGGGGGTTGCCACCCTGGGGATACAGCTCAAAGGTCTTGGTGATGCGGCTCGGAAGTTGGAGATTGGCGGGCTGATTTGGAAACTGGATGCCCAGAACTTCATTGTAGACAGTCTCGGTTTTGACCTGGCTGCCATTGGCTAGCATTAATTCCTCAGTCATCAGGTGAAAACGATTATAAGTGGCGCGGGTCGACCGCAGGGGCTTGCCATTATTATCAACGTAAGTTTCTTCCGCCCAATAAGCGTACTCGCTATCCACCCGATACAAATTATCCTGGCCCTGGCGGAATCCGCCATTCAGAGGATATCCCGTGAAGTTACGGTTGGGACTGTAGTTATAAGAGCGGACGACTGAGGGCTGCCCGCGTCCGGGGTTTTGCTCCCAGTAGGTGACGACCGGAATATACAAACGGGCATCGTATTGATGCCCATTTGAGTTATACCGAATTATCTCCTGCCCCCCCATGGGTGTCATAACCTGCGAAATAGCTACCATTGCATCAGGCAACCTGAGGTACTG

>25
CTCCTGAGGATTTCGCGCGGGCTCAGTAAGGATGACTTTCAGGGAGTGGTCGACCCCAAGCACGTATTCAACCTCGAGAATGCAAGAAGCGGCGTCACGCTCGATACGCTCGAGCTGCTGGCGTCGGTGTTGAAAATTGATCCGCTGACCCTTCTTACGGTCGCCGCGAGCCTTAACCGTGGTATCTCTCATGAGGATCTTCTTCATCAGCTTCGCGAACAAGGCGAACAACTGACGAGACTTGGTGTTAGCGAAAAATGGTCTGGAGAATTTCGAGATGGCGCCCTGCGCCCCGTGGAAGCAGGTAGAAGAACACCTCCAAAAAAAGTTGAGGCCATTCTTGCTTGTCGTGCTCGAGGTATGACTCAGAAGGCAACCGCAGAGGAGCAAGGTATATCAAGAGCGACGGTTAGCCGAATCTGGCAGCGGCAATCCGAATAGTGTAGTAAATTTCAAAATTAGTTGCTCCTATACCTACAAAAACTTCAACTAAATTGAATCCAGCGCCAAAAACTTAGATTCACCACCTAGAGCCAAACTCGCTAATTAAAGACGGGCTATGTATCACGCACTGAACATTTTCATTGTTGAGGAAATTATCAATAAAAGACTCATCTAGCGCTAGGCACAACGATTGAGTTCGCCGAGCAGCACAGTAAGGATGACTTGCTTCCAAACTAACCTCAGGATTTTCAAAGAAGCAATAGCAGTCCCAATAAGCGCCACGCCCACACAGAAGACTACTATCAAAATACCCAGGGAATTTTATGGGAAACAACGACGCCTCATATCTGTTACTGAAAGCTAAAAACTTATAAGCCACCTTGTGAGTATTTCTAAGCGCATTCCAAATCATAAAGTATTTCTGCAAATAGTGAAATGCCAAGAGTTCTGTTTCGCACTTTAAAACGGCACCCCAGCATGGACGTTTGATGAAGGAAAATGTTCTGCGCGAGTGTAATAATTCGTATGGCGACGTGAAGCTGAGGTTTGAAAATAGGATCAGATAAGCCATAACACAAGGGCAAATTGTTTCTGCATTGAGCCGGCACCAATCGTCTTTACTCAAAGATTTCAGGCCTGCCAAGCACCTCCGGTGGGAGCGAAGATAGGTGTGAAAAATGTATCGACGAATAGATTTGAGTATCGATATTTCCGACTTCTCGTCAATTTGCGGTTGCTGCCGTCTTATTGTCCTCATTCTCGGGCTCTGCAATATATTATGATATGGAATCTCCCAAGCAAGTTTGGATCGCGGCAGCTTCATGATTGTCATCCGTTTTGACAGCCGACAATTAACTCCCGGGAAGCCAAACCGCTCGACCAAAAAATCGATTGCCGCTTGTTTATCCTGAAATCTAGCAGAGGATTTCGAAGCTATTATTTCATACGCAGTGTTCCCGATTAGCTTTGAGCTACAATGAACCCAATCCATAAATGTAGAACACCAAGCTTCAACCTCGTCGATGTGCTCGGTCGAAGGCATATTTGGCGCCGAAACATCCAGAATAAAGTCCAGATGCGCACAACGACCAGCAGAGCCGTAAATCCCCTTTTTTATTGGCCAATTATTACCTAGAACAGTTGTACACTCATGGCAAAATTCAAGCTCTTCATTGTGCCAAGGGCAATGGCTGATGTGCTCAAAATAAAATATTACAGAATGATAGCCGAATTTTATACATTCGGAACAATGGCGTATTAATACTTGAGGCCTGGAATAACTTCCAGAGCACTCCGCTTTATTTGGAAATGGAAACCACGCATTAAAAAAAGACGACTTCAATTTATTCTGTTGAAGCCCTAAACTGGCTTCCAATTTCCATTGAAACGACTGATCACTAGAACACCAATTATTAGAGATGTCCATAGTTTCAGATTCACTATGGATCTCAAAAATCTCGCGAAGCTCTCGAAAATTCCGTATCGAATTCCATTTCAAAATCGTCATGCATACGAGCCAGGACGAGGAGTATGGAATCGCCAGCCCGGGATAAATTAAATTTTTTTTATCACACATTGACATCTTATTCCCCGGATTTCAGATAGGTTGAATAAGTATGAAGTTGAGACTCTTTGACTGCATCCCAGATTGCGTCATCCTTCAACTCGAACCTAGAGGAGTCTTTCGTCCTTAGCCGAATTAAAATAAGTCTGAAAACCTCAAGAACATATACTGTTGGTAAAACCGCCAACGTCGCTTTTTTCGCAGCTTCTTTCATTATTTGGTGAATTTCATTGGCAGATCCTGTCAGTCTGAATCCCGACTCATATGCCTGTGGCAAAAAAAAGCGAGTGAATGTGCAGTCGCTCCCAACTGGGTAAGTCAAATGCTCATCAAACATTGATAATGCCCCAGCCATCCAATAATGATCCATACACCTAGGGAGATCACATTCTTCGTTCAGGAATCGGGCAATTAATTCAGGGCGCCCCTGTTGTCGAAGCAATGAAATGGTGGCTTCAATCTGCGTTTGTCCAAAACCTATCGTTGTGACTCCGATATTCCGCAAGCCCAATTCATTCTGCAAAAATTGCAAATTTTCGAAGTCAGCGAGAGTCAACGCTTGCATTTCATCAATAAAAAGAACGATGTGCCGACCGTTTAGGGATCTAAGACGACTTTCAATGTAAGCCAACACTGAGCTCCGTACGCAGCTTAAGTTTGGCCTACTGGGTAATTTTAACATACTGGAACGAGCAATATTCTTTAGAATGCTTTCTTCCCCCCGAGGGTCAGCTGTCACTACGATTACGAGCCGATCTTGGAAATCATGAAACTCTTCTATCGCCTTTGCGGCGAAAAGGCAGGTCTGAGTTTTGCCCATTTGAGGCATCGCCTTGAAAAATAGGCTTCGTTTATGCAACATTACTGCGTCCATGATTGCCTCCAGCACTATTGGCATACTGGGGGTCAGCACCTTATAGTCATTGGTTACCAATGGATGCTTCGGCAAAAGTGCAAGTTGCTGAGTGATATTCATCGGATCAAATTTGTCCATTACCCACCGCCTTCTTCACAACTTCTTAATTAATTCAAGTAGATTAAGATCAGCGGCTGACACCATCCAGGCTCTTTGGGGAAGAGGGGTGTCGTCATGGGGAGGTATAAGTGTGGATGTCGCTTCATCACGGCTTGGTAGCTCTGAAGGTGACTGCGAAATCTCGTGCTGTAGGCGATCTAGCTTGGATGCAGTGCCTCGATTTTGCTTTCCAGCTTGTTTCGCTCCACGTAGTTTTAGCAGCAGGTATTTGTGATAAGTGTCTACAATGCACTCACCTTCAACATATGAAATGACTTTTTTATGCTTCAGGGAATTTATTGTTTTCCGTGTCTTCCTGGTATGAGGCTGCTTGCTCCATGCACCCTGAACTGTCAGTTGCCCTATGGGTTCCCCGGTCTCGATGTAGCCATGGACGACCCGCATATCTGATTCATTTATCTCGACAATGATCGTTTTGCCAACAAGAGCGGTCATTTGCTTAAGACGTTCTGAACTATATCTTGCGCCATCTAAGTTTATATGTGGCCTCAACCCTTTTTTTAGGTCTGCCGATACCCTTCTGGTTTCCCTAATGGAGGCTGTTCCGATTGACTGCTGCATATTTAAAGGAGGATACCTTGGAATAAAATGCTCATTCCGTGCAGCGATCATTTGCTCTAACGCCTGCAAAGGTGATAAAAAACCTAACCCTTCTGATGGTTCAGCATTATGATTGGCAAAATAAGAATAAGTCAGTTGCTCAAGCGCGGAGCTTTCCATCATATGTTTCCTTGCTTCCTCACCAGGATTCTTGGCTCTGCCGTCATCTGGGCCAGCTCCAGTAGTACTAGGAAATCTTTTACACAAGTCCTCCGTAAAACGGCCGAATGTATTCTCAACAGTGGGACGTCTTTCAAAGTGACCTGGGAGACCATAGTCCAGCGCGCAACCTAATTGCTTTCTCAGCGTGCTACTAACCTTACTTGATAAATTAATAAGGGCGTTATCGAACCGAATAACCGATGGCAATGCTTGTTTCAGACATGGAAATAAATCTGCTGGGAATCCCGCGCCGTTTTTAAGCTTGATATCCGGAATCACTTGCAACGGTAGAGGGCGTTCCGAACCTAACATCTCACGAATCAAAGCCAAAAGATCCTCAGCGGTAGCGTCATCGCCATAAACAACGTGATACCAAAGGACTGCAGTTGAAGATATTTCCACTGCTAGGAGTACGTGTAGCCGCTTCATTTCAAAAAAACTGTTCAGTCCCGCCGAGTTTGGAACTGAAAGCACGAAATCTGCATCATAGGTATGGCTATCAATTTCAATACCATCCATTAGACCCAATAAACGGATAAGTGACTGGCCGTTACCAATAGGTATGTGTGCAATAGCGGCGCTGTTACCAATAATTTGTACTGCTCTGTTGAAATTCTGCAGGCGCGTTTCTTTGACAAAATCAGAAATAGTTCGTAGCCCACGATACTTCACATTGAAAGGCCACTCGCTGGGCGGATGATTATGCCGCTCAAGAAATTTGATAAACTCATAATGAACATCCTTCGTCCTAATAGAGAATTCGTTGATAGACTCAGGCTCGGTTTTAGCGGACTTTCTCTTGAGAATTTTAGAGTACAAAAAATCCTTCAGATCTTTATACATTTCAAACAAAGTGCCAAGTGCTCCAGCGAGCCCGGCCCCCCTAGCCCGTGTATTTAATGATTTAGTTCGTGAGTATGCCTTGATTGGAAAGTTTGGCAGCAACGCGCGGTATCCAAACGGCTGTCCATCCGGCGCCACCATAAGACACCGCTCAATTATTCTTCTGAGATAGTTACCACCAATTTTGGTGATCCGCTTTATCTCAGGTATTGATCTTCCATTCATATAGAGATCAAGCGCCTCATTCCTGCGCCGGAATGTTTCTACTGCATCTGGTGGCAACATTTCTACAGAAACATGCTCCCACGGCATTGTGGTTTTTATAAGCGCGATGATCTCGCCCCTGGAACGTCGCGATTTCATGATGACCTCCATGAGGTATTGTGGCCGAAGCTATTCCCTCCTGCCTCAACCAGAATCCCTCCAGACAAAATCAACCTACATATAGCGCCTACCGCAAGAGCTGGATCTTG

>26
CCCTTTCAATGCCCAATCCTTTGCGACCTCGGAAAGGGTTTGCAACTTCGGTGCACCCAGGCGCAACGCGCAGATACCGATCGCTGCGACGCACAGGGTACGCCAGCACACGCGCAGCGTTGAGGCATGAGAAATGCGCTTAAGTCGTGTTTTGGGTAATTTTTTCGCTTGTACCGCGTAAAGAAGCTGCTGGACGATCGTCTCTTCGATCCGATTGATTAGGTCATCACTAGCCGCCCCATCGGTGGTGATCTCAACCGATGCAGGCCGAGGTGCTTCGAGCAGCCTTGGCTCAGATGACTCGTCAATCGGCTTTGGTGAGACAGTGGTGGTGGGAGCGTTCGCCTTGGTGAATGTGGCCAACGATACGAAAGTATGTTTGAAGCTACGGTGGTGTTCGAAAAACGTCTTCAGGACACTGCTTTTACCTGCCCCATAGCCACCGGTAATTGCTATGTTGAGTACTTCATCGTTTTGCAGTGCCCGCAAGAGTTCACGCTCATATCTTGCCGCTCTGTCGTTCTCCACCAGAATGGGAGTCAAGGGCTCGAAATAGAGTCCATCCTCACTTCGCCAAGCTGCGAATGATCGCCGGGCTGCACGTCCACCGGCGACTAGCGCCCACCAACAGCGGCTGGCGCCGCGTACGATTTTCCCTGACATTTCCTGATCCTGGTTCTCGGCCCGCCGCCCAGCGCTGGGCCGCAATCGCCTTCAATACACGCGTCGACGTAGTCACAATGAAAACCTACGCGCCACTTCGTTAGCGGCTATATGCCACATATGAAGGCTTTGCGCTATCCGGGTGCGGGGCTGGCTGGTACTGACGCCCTTAACGTCGCCGAGTCAGTTTTGCCTGCCGAGTATCTTGGCGTCTTGGTTTTCCGGGCTTGTACTTGCAACGAGGAAAGCTTGAGCAGGATTTGAAATCACCGAACTTACCGGTGCGCTGAAGCACGACCCCATGTTGGCACACCGGGCATCGTTCCTCCTGGATTGGTTCACCCTTGATATCTGTGACTATTACCACCCCGTCCTTTACCAGCTCGGTGAGGAACGGTGAATTTCTGGCAGACACAGTGAACATCACTACAGACCTACGAGCCCGGGTCAACGCCACGTAGAAAAGTCGGCGCTCCTCGCCATGCAGGTAGGTGTCTCCTTCGGGCATAACTAGGCCGAAGACCGGATCGTCCCCTTTCATGCTCGGGAATCCTCCAGCCATCATTCCGGGGAGCAAAATATAGTCGGCCTGATCACCCTTTGAGGTGTGAATGGTTTTGAATCTGATCTCAAGTTTGTTTCCGTAGCGTTGCTCCCACCCCTGGGGTATGAATTGCGCATCGGTTTTGTAGCGTCCAAGTACGAAGACTGTTATCAGCCGACCATTTGCCCCGGGGACTACGCCGGTCGAAAGCTGCTGGTAAAGATCGTCCAAATACTGGCGCAAGCCATCCTGAACCTGATCCCTACTCGATAGCTGAAATGCCTGGAATGCGGGCCCGATGGGCTCCGTCACAGAAATCACGGTCTTCTGCAACTGAGCAGGGTTCTTAGCCACGAACTGGCTGGAGGTGTCACAGATAGCCTGAGGGCAGCGATAAGTCTTCTCTAATCGGAATACCTCACCGTGGCCATACCATTCCACGAAACCAGTCATCACACTCACATCCGCGCCGGCGAATCGATTGATTGACTGCCAGTCATCACCCACCGCGAACAGGTGACTATGGGGCTCTTGTACCAACGCCCGGCAGAGTCGCGCACGAGCGCGCGACGCATCTTGGTATTCGTCGGCCATGACCAAGCGATAAGGCGACTGGTAGCCACGCTCTAGGCAATCTGCGGCCAGGTTAATCATGTCCTCAAAATCGATCCCACGGTCTTCTTTCAGGGCGGCATCCCAGCCTTCGATCACCGGAATCGCGAGCTCCAGGAACATTTTGTACCGGAACTTGAAAACGCTGATCGGAAGAGCGTCGTACCGTTCGTGCAGCATCGCCGCCGTCAGGCTATTACTTTTGTAGTGAGAGATGAACGATCGGAGCACCTTCACCAAGTCAATATGTTCCAGTGGTACTAGGCCGGAGTCCGGGATCGGACGGTCGGGGTTTGGATTTAGCTCCACGCCCCGCGACGTCAGCTCTTGAGAGAGATGAGCGAAGATTTCACCCGTCCGCAATTGGTGTGAAGTCGACTCCATCAGCTGCGTACCATAACTGGCATGGGTCTTCCGCTTCCAATCGGCCCCTTCCGCATAATTCACGAAATGCGCGGGTGCTTGGCCCTCTGCATCGAAGGCAAAGTGCTCGTGATAGAGGTTCAGCTGCGGGTAATAAAAGTCGGGCGCATATTGGCGGTGATCGGCAGTTGCAGTGTCGTGTTCGTAGGGCCGCTCATAGGCGTACTCGACGCCGTTGTAGAAAAGCCAGTTGGCAATCAAGCGCTCTTCCTGACTCGCGACATGCTCACCATTGAGTGTGATAAGCCGAGCCTCCCCTTCCCTGTCGAAAGCTTCCGCCACATCTCTCAACGGCGCAGTGGAGTGATCCCGCCCGAATACCAAGCGGAAAAGATCCCACTTGGTGCGAAACTCATCTGACCTGTCTTTAAGCGTGTCAACGATCACACCAAGTTTCTCAAGCCCAAGATCCGCCTTGGTAGCCCACTTGGGGACGCTAGGTTTTTTGCCTGTCGCACCGCCAATGATTTTTAAGCCCAGTGAATGAAACGTCAGTGCATTGATCGTGACACCGGCCATACCTAGCCTTCCGAGAGACTGAGCGCCCCTTTCCTGCAGCTCCTGTGCAGCATCTTTGTTAAAGGCCAGCATGATGATCTCGGATGGGGCCAAGAAACCGCGATGAACCGCGTAAATCGCCTTGGCAACCATCGTAGAGGTCTTGCCGGAGCCGGCGGAGGCAATAAGCTGAACCCGATTGTCGAAGCAAACCACAGCTTTTGCTTGCTCATCATTGAGCTCACGGGACTCGACGTTATCCAGAAGATTTGAGCAAGCATCCAGCTCGCGGATCATGTGTGCTTTGTTACGAGTCTGCCAATGCGTTGGCCAATCTTGAGACCATTGGCGCAACCGCCCTAACACGCGTGTCTTGTTGTCTCCCAATGCAGTTTGGATAACTGGAGAATCAAACAGTGACTTGAGATCAGCATCGTCGATTTTCAAAGCATCCTTCTCGAAAAGAAGCTCCTGCTGCATGTCGTGTGTCAGCCATCGATGTTCTGCGTCTACCGTCAGCGCAACTTGATCGACCAATTTCAGCCAACCCATGATCCTGGCGTAATAAGTACGGAAATTCTGCCTGCTCGTGACGGCCCGAAGCTGCTCACTCAGCGTGTGACGAGCCGACTTTGGCAAGCCGACGAGATGAATCTCGTAACCAACCCAAGCAGTGACGTTTGTCCATAACAGGCCATCGCGAAAGCGCAGTGAGGAAAACGCTTCGAGAGGTATCGAGTACGTTTGCTCATTCAACGTAACGCTGAATTGATCATTCTCGATCGTCAGACGCCATGATGCCGCCCTTCTGAGCAGCCGCGAGAGAAAAGAAGGTTGCCACTCCATTGTAATCCGCCAATCACACCGCAAAAAACAGGTAGTTTACCCATCAATGCGGCACTCGACAGATAGCAGCTAGCTCATGGCATCTACATTGGTGCCTGTGCAATCTCCATGCCTTCCCTGTGTGAGATTCCATTCAGCGCCTCGGATGCTGTCTACAACCAGCTGCACGTCTTCAACGGATAATCGTAACTACGCCACTCTATGCAGGGGTTGAGGTTTTTTCGTGAGCTGGCCATGCTAAGTTGTCAATGCAGGAGCAGGCTACTCCTCTTACGGTCTCTCAAGCCGAGCTAGCAAGTATCCTCCTACGCACAGCTGCTCAATCAACCACGAAGCGTCCTCCACGCTGAACTTGAATACCCTATCTTCGATCCCCAAGATCGGTACGAATAGCTCGTCGTTCACCCCTATGAAAAGCTGAAAATAGCTTTGCGACTCTGGGTAGCGAAACGACCCAGATGCTCCAAAGAACATTCCGTCCGAGTCGTACCCGTGGTTGCACAACCAATCCTGCTGTGTGGACTGAGTACGAGACAGAATCAGTTGGTGAAATAGCTTTCCAAAATCTAATTTCTGCGGATTAGGGATACCAGTGAGGATTGGGCTCCGTTGATGGAGCGTTTTGATCAGGGTCGACAGCCCATCAGCTAGCTCTCCGCATTGCTGAGCAGTGAAGTCATATTCAGACCCGTCTAGAACGAGCCTTACCTGGCTATCTGCGAGTTCAACAGATGCCTTGAACCACTTAGCGTCCTCACCCTCACCCTCACCCTCATCTTCATGAGATAAAAACGCGCGCTCGGCCCTGAACTTAGTAATTTCCGCAAAATCATGCTCTTTCATCATTGCCCACACAGCCCTTTACCGTGAAATACAAACTTAAACGGATTTTTTTTTGCAAAACTTTAGTGCTTCGCAAAATTATTTTTCAGGCAGATGTCTTTTTAAACCCAACACTCAAGTTTCGAATTCCGCCTCCGTTTAAATAGTCATGCGACTTATTTTCTGAGGAATATCGAGACCATGAGTACAAAACTGCCGCCGAACAGATTCTTCACGTTCAAGGATGGTTCGCCCGAGGGTGAGTTGGACGAAGTTAGGCTCGCCATCTTCACTCGGCCCGGCACTGCCGAGGGTGAAGTCATAGACGATGACAACAGCTACGCAGTTCTCCTGGATACAGAATCCAATGGCGTAGTTTCTATCAAAATCGATGAGTCGCGCTTTAGGTTCACGCATCAGCAGGCGATAGCGCTAGCCTCAGCACTCACTGACCTCTCAAGAAATGACGGATGAGTTGCAGCCTCTGATCTGTGCAACCGACTCTGTGAGACGTTCATCATGGAGGGTGATCATTACGGCCCTGGAACCATGTAAATCCTTGCTGTGGAGATAGCGATTGCACGATTTACGGGCTTGACTCTGTGCGTGCCCCTACGGGGATGGCTGTCGTGAACCGAGTCTAGCGGAGCCCAGTCTCGGCCCTACCGGGCTTCCATCCTCACGCCTGCGCGCTTCGCTTGGCTGTTTAT

>27
CATCGCGTCTATCCCTTTCATGAGTCGTCACGCGGCTAGCGCGTAATCACGCTTGCGACAATATCTGAGTGCCATTAGCACGTCCACGCGTTCGCGTCCGGTTAGCGCCTGTTTGCGTCGGCACAAAAAAACTTCCTATACGGCTCAAGGTTTCTCAATACGAACCGTTTTTCATATCTATGACATCCAGAGAAACCGGTTTTGAACCTACAAACGATCGTATTTGCACGCTCCTTGGAAGGCGCCGTGCCGTTTGCCGAGACCGTTCAGGGTCATCGTCAAAGCAGGGCGTGGGAACGCTTGGTCAGCTACATCGCGTCCTCTGACTCCCCTTCCGACTTTGACAGAGCTGCAGCCTTCGCTGAGGGCTATGCGCAAGCGCTGGTCGACGGAGAGCAGATCGAAATCTCAACAGAGCGTGACTTACTGATCATCTCAATCGTTGATGAGTGGCGGCGTCATTTCATCCGCGCCAATGGTTCGTCCACCTTTAACACTCCCCTCCTCCAAGGACATTCATGACTTCCAAATTTCAGCGCTACGCGGACGACGAAATTTCAGATCCAAGCCTCAGAATGCCACGTCAAATTTTGGCAACCAGCACCAATCAATATCCGATTGATATCCTCGTTTCTCGCTGGGAAAAACACTTGGTCGAGCCATCTGTTGCTCACGAGAAGTACCCTTGGGCTGCGGAGTTTGTAATGGGCATTCCTGTTCCGTCTTGGCATCGCTCAGTGGTCTGGAATCTGGGTCAAAAGGCTCGGTTCATCGTTTCTGTGTGGTCTGGAGGGGATCTCGGAAGCTATCTCACTAATGAGTGGTGTGATTCGGTTGCGGGGCGAGCAATGGCTGAGAGCAGCGATATCTTGATCGATGGCTTGCAGCGGTTGCATAGCCTTGAGGAGTACCTTCTTGATCGCTTGGCAGTCCCAGATGCTCAAGGGCAACCGAGGGTTTGGTCTGAGGTTGGCAATGGCGAACGGAAGCGTTTCTTGTCGACAGTCTTTACGCACGCACATGTATCGTCTGATGACGAAGTGCTGTTGCGAAAGACTTATGATCTTTACGCCATGGGTGTAGCTCCTCGTACGAACGAACAGCGTGCGGTTGGATAACCTAGCTTTTATTTTTCGGGCATGCCCCTCTGGGGATGGCTGTCGTAAACCAAGCCTCGTCTATCGACGGGTCTTGGCCCTGCGGGCGTCCATCCTCATGCCTTCGACCTTCCTGGTCTGCGCGCTCCGCTTACATTATGACCAAGGTCGCCACCTAGCTTGGACATTTCTTTCAGCTGCCACATACTAGCCTCATCCGCTCAGGAACGAGGCTCAGCGAATGGCATGGTCATTTTGGAAAGACAAACGTCCTGAATGGGTTCAGGCAGAGGAGCGAGCCTTCATCAAGGCAGCCAACGGTCTGAAAACTTTGTAGACAACTCCTCGCGGCGGGATGAGGATTGACCCTGAGGAACTCAGAGATCAGATCTTGGCGGCACGAGAACTGTACAAAGATCTGGTGAAGAGATAGCGGTGCATAAGAGTCAAGCAGCTGGGAGAGTCAACCTGCGTAGCTAAGACTTCTGAAGGCAGAGCGGAGGTGTCCGAAGGAGAGTTATTCACTGACACCTAGGGCTCCATATAGGTAAATTTTCAACGATTTGATTGAGGTTGCGAGCTCACCCAGCATGCGCTCAAAAACCTATTTATCGATCCCTGAACGGTGTGCCTCCAGGTGCTTATTCTCCTGCGTCCAAAGATTGATGAATTTCTCTAAGTCGTGAAGATAAGGCCCCGCTTCGAGTCGAGTCGAACCGATACTCGCTTGTAGAAATCGTTCCCGCCACGGTTCTGGAATGCTCTCTTCTCGAACAATTTGGAGGCCGCTCGAGCGAGGTTCGATAACCACAAGGTCGCGAAGATCCTCTAGTTTCGCCACATCTCTCAGCAACCTGTCGGCTTCATCCTGGCGTGCGATTTCGTCGAGCATAGACACGACTGGAGTGGCCTTGGGATCGCCTGGCAGAAGATCAGATAGCGCCCACAATGCTTTCCTCCTGATCTTCTCTCGCTCACGCAGATTCTGATCAACAACACCGCTAGACATTAGGTTCTCCTCCTTAATGCGGACACCCAGACCTCTTCTTAAGGTCGCGGGCTTCGTGGCTGAGCTATTTCAGTGTGACCGCCGGCCAAATCCGCCAGCGCCGGAGAGTTGCTCCTCCACGAACTCGATTGACGAGCTCAGCTCGTGCTGTATTTCTTCAAAGACTGAGTCTAGCTCGGGATGAGCACCTGACTTTCTAAGCTCCGCTACTAACCGCGAAAGCTCCCTGCCTTTGGCTATCGGCATTTGAACATTGCAGTACACCGTGTCTTTGTCATCACGACTCATAAGTCCTCCAAACTAGGAAGCTGAAACCCTGATGTTGGTATGTACCGGTGCTGCAATCAAGCCTCGTTGGGAGTGCTATGTCTTACGATCCGAATGCAGCAGTGGATCGGCGATTGATTGACGTTAGTTTTGGTGCGCGCCCCTGCCGGGGATGGCTGTCGTAAACCAAGCCATCTGCCAGGGCGGCGTCTTGGCCCGAAGGGCGTCTATCCTCGCGCCTCGGCCTCTCGGCCTGCGCGCTCCGCTTGCCACCACACTCCCAGCTGATTTTTGATGTCAAGGCCCAGAAGAATTTGATACTTCTCTTAGCCTATCCTTGGTAAAACTTGCTCTGGTTTCTACTCAGCCTCTGAGGAGTCGCAAATGGATGAAACTCAACGGGTAAAAGGGAGGGCTTACCAGTCCGCTCGAGATCCTGGGCGCGTGCTGATCGAAGAACGCGCAAAGGCACTCTCAGCGGCCGGCTACCCGCTGCCTGAGGATGACTCGGCGATGTACGCTGAGCAAAGACTGCGAGAGGCTAGAGAGGCGGCGCGGGAACCCCAACCTTGTCTGGTGAGCGAAGCCACTCCAATCGACATACCGTGATTGGCTCCACATGGCTAAAATGTCTCATAAAGCGCAACCACGCTCAAAAAGACTGGCTGATTAGGAACGTGTTTATGACGCTCAAAATTGCTTTTGCTGCTTTGCTAAAAGCGATGCGCGCGGGCAAAGGATTGACCCAGAGAAATCTCGCTGAAGTCAGCAGTCGAACATACGTTTCGAAACTAGAGCGCGCCCAGTCAAGCCCCACGCTCGAGATGATCACGGCTTTGAGCGGGCCGCTCAGAGTGAGTCCTATGACCCTGGTAGCCATAACTCTTTGCGCTGAGTCGGGAGAGTCCGTCGACGCTTTGCTGCGTCGCACCCAAGAGGAACTGGCGAGCCTAGGCCATGAGGGCGTTCTCAATAACCTGGCGATTTCGTCGTGTGATGAGTTACTAGCACCACGCCCCTCTCCAAAGCCCCCAAGTCATCGCTCAGTGACGAAGTCCCAGCAAGTCGAATTCTGTTTCGCTGATTAGACGCTTTTCATTGTCACGTATTCAGACGGCAGACACGGCTGCGTGTTGTGGCACACCTTTGGAAAATCCAAGAGGTCGAGTAATGCGTAATTTCGATCTTGACCTGAGTAGGGTTACCTACGAGCACTTCATCACCGGCAAGGCAGCCATAAATTTCCCGAGGCCTCACGCCACTTCGGGTGGATGGCACTACCTAGCATATTGGAACAGCGAGGTCGGTGAGGCGAAGGTGTCGCTTGCTGGTATCCACTACCCCGACACGGCATTTTGCTTTGGTGACACGGGCATCTTGAACACCACCGATGAACTAGAGCGGAGGGGGTGGAAGACCGATCACCAGATCTATATGGCCGACCACTTCCGCGCGACCGGAGATATGGTTCTCAAGTGGGTGCTCGGCCGCTCAGAGTTTTGCAACGTCGAGCTGTCAGAGTGGTTTCCGGACGATCATGATTTAGATGCCATGGTCGGAATGCTCAAAGGAGCCACCAACAAGCTGGAAAGCGTTCAAGCTGATCGCCTTAGTCGATGGCTTGGTTCGCAGCTTCTGTAAGATGAGTAGGAGCCTTGTCTATTTGCTTACGGACAAAATATCCCCCCTACACTCCTCCATCCATTAGCTCGCTAGGTCGCCATGATCAACACGCAAATGCAGCAGTTTCTTCCCCAAGTTATCAAGGTTGTGGAACGGGCAGGTATTTTATTGGCTGACGAATGCGTCCGTCCGGGAGGCCGAAGGGGATACGGTGATAAAGCTGAAATCGACGTTGAAATCGAGGTATTTCTTCGTGAGGAATTGCTGAGAATTTTGCCATGCGATTGGTGGGGTGAAGAGACCGGCCACGTACTTTCCGGCAACTCCTTCTGCTGGGTTGTTGACCCGAACGACGGCACCAGTGATTTCCTCAAAGGACTAGATGGATCAGCAATTTCAGTAGGTTTGCTTCACAACAAACCGCAGACCAATCGCGAGCTCTGTGCGCCGGCAGGTTTTTACCCCATGCCATCGATTGCGTACAGACTGGCTAAGGTCGCTGCTGGGGATGGAGTTTGCGGACTGTCTCTATATCCGGTGTCAGCCCATGACGTAGTTGCGGGGCACGCATTGCTGATTGGTGCCAAAGGCGTTTTGGTCGACGAATCCGGAAACCCTATTCAGTATCGTACTGAGGTGGAAATGTTGAGTGTTTGCCAACAATGCTTTGGCGGAGCACCCAATGCTTGTTCTGAACTCGTGAGTCGCGACTGGGCCAAAGTTTTTGAGACTTCGGCGAACTAGGGCGCTCTGCAAAGCCGGAGGGATCATTACCTACGCATTGGAGACCGCAGTTTGGCAGTTTTTTAAAAAAAATTCGGTGTCTTTTGGAATCAAAAAGTAGCCGCGACTGACGTCGCAAAGGTGCGATCAGCATACACAACACTGGCTTCGCCGCCCTCCATCATGCATTCCAACGCAGAGAAAACCGAAAGCAGAGGCCAAAAGATCTAAAGCAGAAAGAGCGCAAGCCCATAGAGCAACAACAAGGCAATCGGGTCGATTGCCCCACAGCTCAAGGCAGGCCAAAAAAACGGGAGACTCTTGGAGAACGTCGCTTTTTGTTTGTTTTCAAATATAAGGTCTCCGGTTTGAAATTTTACTTTCAA

>28
TCCGGTTGAGTTCGCTCTCCGTGGGGGTCTCCTGTGTGGCCTCGCTATCGACAGCGTCCGCGAGAGGCGAGGCTGCCGTGAGGTTGATGTCGTCGCTCATCAGAAATCCCATCCGTCGTCACTCGCGAAGGCGCGCTTTACCGTGTACGGCACACCCCGATACTTCTTCCACTGGTCGGTGCCTTCGATCGGTTCCGACAACCGAAACTCAACGCTCTGGTTATTCGCGCTGTCGGCGTCTCTGCTCAGCAACAGGGTCACACTTTGGAACCGGTCGCGCCCCTCAGCGCTGTCCGAGTCAAAGGTCATCTCTTGCTCGTTCGAGATCAGTTGGTCCCCGAAGTAGAGTCCAGCGCGCAGCCGCCGCGCGGGCCGGTTCGGCTCCACCCTGGTCGATTGGAACAGCTTTACCACTACTTGACCGGTCGTGAGCTTGTCGGACTGCGGATGGATCTCAACGTTGACCGGCTCGACTGTATCGCTGCGCCCCTTGTTGATCGAGATGACGGGTACGACGATCTCCTGCAGCGACGCTCCCCCATGCACGAACTGGAATCCGGCACCGGGTTGCACGATGCGCTGGATAGAGTTCGGGATCTGCACCTCGAGATCGCTCGAAAGCCCGATCTGCTCAGGCTGGAATGTCCGAAAAGCGGAGTCCTGCTTCAGGCCCCGGCCGAGCACATAGCGTCGCTTCTCGGCCACGATCTTCTCGCCCTGCGGCTTCACAGTGAGGTTGAACTGCGGCGCCAGCTTCGACCTCTGGTACAGGAAGCCGTGGTCTGCCGTCTCGGATGCTCTGCGCTACGAGGTGGCTGACGAGCTCACTTCGAGCATCCGTGGCGAGAATAAGTTCGAGGCCAAAATCGAAGCGATGCTGGGCGTGCTTCCGAGCTATACCCAACTAGGGATGGCATCTTTGCTGCCGAACCAGACGCTGGCCCACTCGCCGAACGGCGATCCCGTGCTCGTCGATGGGGAGAAGTCGGACGGCACCGCTAACCGGACGAAGATTCTCAGCTCTGTTGGTGGAGCAGCGATCCAAGCTAGGAACTTCATCGAGATGAAGCCGGCCGATCGGCGAGACCTCTACGCAGCTCACCAGGTGCTGTATGTCTACCACGACACGATTGACGCCACCGGCGACAAGGCAGTGTCGGAGCACCGCACATTCACCGCCGCAGCGGACGCGATCCGCGAGCTGATCGACATCATCAAGAAGCTCGCGCTCTACCCCGTCGACCTGCGCCTGCCAGCTCGCACCGAGTTTCGCCAGGAAGTCGGTGACGTAAGCGTTCTCCACGAGATCACCCAACGCTTCAAGCGGCCGTTTGAACTCCGCAGTCAGGTACGCACGGGTGAACAGTCGGTAGAGCTGATCGATGCGGAACCATTCGTCGCGGTACCGCGTCAGCCCGTCGTCGAAGGATGCGACCTCGAGTTTCGCGCTTCGGATCGCAGGGATCAGTTCTGCCGCGGCGCTCAGTCCGTCATACAGCGTCGCGTAGTCATCGGACCAGACGCTTTCGCGGCGTCGAAGGCTGATCGTGTCGAGGATGTCTCGCGTCGACATCCTCTGCGACACAATGCTCTCGACGAGACGGTGGATGACTTCACGCTCGGATGCCTCGAAGACATCTGAGTCTTGGAGCGTCTCCCAGGGCAGCTGCGCGGCGACGTCCTTATAGCTGAGATCCTTTTCTATCTTCCGGGCAAGTGCCTTCATCGCGGGTGCGCTCCGCTTGGAATCACGGAAGCTGCGGAAATCGATGGCAAGATTTCGTGCCTTGTTCGAAGAAGCGGTATCGAAGCCCTCAGCGGCGCGCTGGAACATCCAGAGCGCGAAGCCCGCGATGGTCGGGGCGTCCGTTGCGTAGCCGTAGATGTGCTCGGCGCCGCCCCAATGGAAGTCAGCGAGATCGTGCTTCCGAAGGGCATCGACCCCGGCTGCGTTGCCGTCTGCGTATTGGATGAGCAACGTGCGCGTGAGCTCGGAGAAGCTGTGCTCCTTCTGCCCTAGCAGGGCCGCGCACATCTTGGCTCGCACGACAGTCGGGTCGTCTCCAGGCGAGAGCAGTGCTCGGAACCTGGACACCAACCTGCTGTCCCCGAAGAACCTGGAATGTTGCGCAACGAGCTCGGCGGCACCCGGTCCGGTCAGGCCGAGGGTCGCCCCCATGAGCGCGCTGCGGTCTGCGGTGAAGATCGGGCCGTTCGCGAGCTCAATGTCCAGCAGCCAGTTCCCCACGCCCTCGGGCACGTTGCCGGTTCGATAGACCAGGAACTTCGACACCTTGTCCTCGCGCAGGATTCGATGTTTGAGGGCGAACTCGTTGTCGGCAACGCGCAGCACCGTGACGCCGACAGGCACCTGACCGTCGAGCTCGTCGTCATAGCTGCCGTCAGCGTCATCCCACACGACGATGCGCGCACCCGCAAACCGGGCCGCGAGGTGATCGGCAATGGTCGGCGTCTTGCTCATTCTTCGTCCTCGTCATCGCGGCCAATACCGGGTGCGCGGTCCGAGACGATCTCCGGCAGCTTCTTCTGGGCGCGCTCACGGTCACCCATCGCTCGTCTCCAGGCCCGTGATCCTCTTCACCGCTGAGTAGAACTTCGGGTAGTTCGCCTTCACACCATCATCAAGGTCGATCGCGATCTGCTGGGTGGCGAGCGGGTAGAGCACATCGTGTTCGTAGTCCCGCAGCTCGGCAAGCACCTTGCGGAGCCGGTCGGCCTCCTTCGGATCCTTTGCCGACCCGCCAGCGGCAGCGGACGATTCAGCCTGTTGGAGAGCGACGGCGAGCTTGGCCTCGTACTCGCGCAGATACTCGTTGAGAACCGTTGAGACCGTGGACGGCGTGTAGCGGTGCATGTAAATAAGAGCGTTGAACGATCCCTTCGGGCTGGAGAACATCCAGTAGATCGGCCGCTTTCTATAGCGCTGCACGTGGTCGTCGTAGAACTTTGACTTGCCTGACTTCGTCATGAAGTAGTCGCGCAACGTCTTCACCCCCAGCGACTCTTCTACGAAGCGCAGGTTCTCCTCGAAGTGTTCGGCGCCGAACGCCGCCCGCAGGAACTGGCGGAACCGTTCGACGATGTCGTCCTCGAACCACCCGTCATCAACGAACGGGATCACGTTGTCGGTGTCAGGTCGGAATGACGGTGACGGAACCCTCGCTAAGTAGTCCTCGAGAGTTGAACCCTGGTCAGCGAGGATCAGGCCTGGCTCGTCGAGGCTGTAGCGACCGAACATACATCCAACTCCGTACGAGATCAGTTCCGCGACAAGATCCGCACGCTCCAGCTCCGCATACTCTGCCGCCGGTTTTCCGGCCCCGTACTGATACTCAACATTGCGCGAAAGCGAGACCGACTGAAGGTCTACCGCGTTTGAAACGACGCCCTCTAAACCAAACGCATCCGCCACAACACGATTAATTTCTGCTTCGATGTCGCGAAGTCGATTCGACGAGCTCGCGGAGGCAAGCGAGAAGCGTTGCACCTCCTCGGGAAGCGATGCAGATCCGCGCCCATCACTCCCTAACAACGGGTTTTCCCGAAAGTCCCATGAAGACTCAAGCGAGTCCCAGTCATCCTTTGAGATACGCTCCGCCATATCTACCCGACTTACGAGCAAATCATCCGATTTGATCGCCCACGGGATCTGACCGATTTCGTTACTCGTGAACGTAAGTCCCGGCGACATCAGATCAAGAAAGTGTTGCGCGGTCGAGGAATTGAGGAGCGCGGCCAAAAGCTGCTGCTGGATATCCAGCGTGGGAAATATCATTCGCCCAGTGTCGTCAAACACGTGCCCCGCCGGGAGCGAACGCACGGCAAACCGCGCGCCGCCGATCTTCGAGTAGGTCAGTCCAGCTCGTCCCATGAATGCTGGATTCCGAATAGCGGATCCCTTATGTGATCGAATCCGCGCCCCGTCATCCTGCCAGTCCATAACAACCTCATTGTTTCCATACCAGCGGCGAAACCGACCACCGCTACTACACGGCGTCCATCTTCGGTTACCGATTGCCGCATCAGACCCAAGCTCGGAGATTCGCGACTTCGAAACTTCGAACCACAGCCGCTCAAATTGCGAATTATCTCCCGTTGAGATGCCAGCCTTCAAATCAGCCGCCTCATTGACCGCGGGATAGGTACGGAAGGCAGTTAGTGCGTCCGCAGAGACCCAATAAGCGACGGGGCTTCCAGGGATTTCTGCGAAGCTCGACATCTGCACAGTGCGAGTCAGACCAGCACCAGAAACCTTCGAACGAAGCGCCGAGCTCTTTGCGGCCTCCGAACCCGGCTGAGTGATGTCAATGAACACGCCCCGCCGCTCGGATTTGGTAGCAATAGGCTCAAGGGTGAAGGCCGTTGTAGATACGACTGCTCCGCTGATGGTGTCGAATGCACCGGTACCAAGGTGCGCCATCGTTCGAATGGCGCTCTGCCTGAGCATGCTGGCCCGAAGACCGCCAAAGGACGAACCGAACATCCACGACTGCATCGTGATCATTGCCGTAGCACCGTGCGATGCAGTTAGGGATAGGCATCGCTCAATGAACATGGCGAATAGGTCGGTCTTCGAATCTTTGAACTTCGCCTTAGCAAACGCCGTCAGACGCGCATCCATGCTCTTGCTACCCATGTACGGCGGGTTTGCCGTGACCACGGAATACTTATGTTGGAGCGCGGTCGCTTGCCGTACAGCCTGGCGTGCACGGTCCAGGGTCCCGCCCTGGAAGAGCCCCTCTTCGAGATTGGGCAAGAGCGCGGCCGCCTGCGCTGTCAGGTCGGCGTTTGGGCAGATCAGAGAGCCGAGAACATCTGCGTCTCTGAACTGATTCCAGAAGTTCTCCTCGGCACGGCGATCACCGGACTTTGTGACGAGGAAGTCGAGCTCATCGCGCGTGAACGAGATCGCTTCAATAACGCAGATGTTCGGCATCACATCGCGGGCGAAGAAACGGCGGTCCTTGGCCCGAGCCTTCATGGTTAGTGCGAAGGCGGCGAGTGCACCGGCACGAGGGTCGATCTCAGTGCCGTAGACGTTGTGCG

>29
AGCTCCGCAACCCGAACCGCAAGGAACCGCCGCTCGACATTCTGCGTGATCCGGCGTCTTACCTGCTGGGCGCCTATCCAGTCCTGTCCTTTCTGCGCTGCGTTGCCACGCACATAGAAAACACGAAAGCCGACGTTGAAGCGACGTGGAAGAGCGTTCGTCGCCACATTCGTCGTCAGTACGGCGCGGCCCTCAATTTCATCGCCAAGAACTGCCCGGACGATGAGGCGTTGCGGGCGGTAGTCGAATCCTGCACTTCGCCATCGCTGCCGAAGTGGGTCACAGGCGACACAGCAGCGCACTGGCCCGAAATCGCGGCCGTACAGCCAACCCAAAAGGGGTAACAACACATGAGCATCAAGGTCACCGTCCTCAAGAGCGATGTTGAAGAGCGCAAGGGCAGCTTCAAGAACGATGCAGGTGAAATGGTTGAATTCACCACGCGCAAGCAGAAGGCCAAGCTGGAAGCTGGCGGCTTCGCGTACCCGCTCGATGTGCGCCTGGACAACGGCCAGACCGGCTACCCGGAGGGGGAGTACGAGCTCGACGTCGATTCGATGATTCAGGTCAACAAGGGCGTCATCAACCTGAGCAAGTACACCGCACTGCGCCCGCTGCCGAAGCCTGCGCCACGCGTGGCCGGGCAGGCCTAAGCCATGGGCCTCTGTGTTGCTTTCGGGGAAGACGGCACGCTGATCCCAACCGGTCAGCCCGTTGATCAGTGCGCGGGGTACGTGCTGATGAGCAGCGCAGAGGCCTCCACCGTGGCGCTGATCGCAGAGGCGTTTCAGCCGCCGAGCAAAGAGCAGCTTGCTGTGTGGGCGGTATCGCCTATGGCACTGATCATCTTCTTCTTCGTCGTCGCCCGGATTGCCGGTTCCGTGGCGTCGTTCTTCAACACCCACCGGTAACCCATCCACTCATGAAAGGAGCTTCATCATGGATTTCAGCGGAATTCTGGACGGCCTGTCCGTCTCCTCGGCCACCACTGCCGTTGTCGCCGCGGCGGCATTGATCGCGCTGGTTGGTTTCTCCAGCTGGGCAGCAAAGAAGGTGGCGGGCTTCTTCGGCAAGTAATGCGAAGGGGCAGGGTGGGGCAGGGAAACCTGCCCCTTTCTATTGGGAGGTCGTATGGATTTTGACAGCATCATGGCGTCGTTGCAGCCGACCATTGTTGTGCTTGCAATTCTCGCTGCTGCGGCGCTCTATGCGCAGATCAGGTTCTGCCTGTGGGCCGCACCGAAGGTGGCGCGGTTCTTTATGTCGAGGGGGGTGCGATGATTTGGTGCCTCTTTGCGGGCCTGTTGAGCGCGCTCTGCGGCATGGCGGCAGCACTTGGGCTGGATGCCAGATGAGCGTCCTCTCGCGCATCCTCGTAGGAGCGCTTCTGATTGGCGTGTCGTGGCAGGCGCTCGCGGACGACCAGGGCGAGGCCTACGCGAAGTGCATGTCGCACGTGAATGATCCCAAGGGCGACGACATTACTGATCGACAATGCCAGAACGACCCCACGCCGAACGGTGGTGTTTATCGCGTCTACTACCGGCTAAAAACAAAGAATGGCGTGAGTGGCCTGATTCGCTATGGAGTTGATTACAACTGGACCAACAGCTGCTCATCTCGGCCCGAGGAGTTCGGCTGGCAGGGCGGCGAGACTGCGGCCAGCGTCAACGTCTGTCACAACGGCTGCATGTACACGAGCTCGCTCGATCCCAAGGGGACCGCAGGTTTTTCCTTCTCGCCTACGGGGGGCGCTTGCACGGAGACGGATGCACCTGCGCCGACACCTGGTGGCGATGGCGGCGATCCGGGCGAGGGTGGTGGCGGCGACGGCGGTGGCACCGATCCGGGGGGCGGCGATGGTGGTGGCGACAACGGCGGCGGCGATGGGGACGGGGGCGGCGGCAACCCCGGCGGTGGGGATGGTGGTAGCGGTGGCGGTGATGGGGACGGAGATGGAGGCGGCGACGGTGATGGCGGTGGCACCGGGCCGGGCCCCGGCGACGGTGATGGTGATGGTCCCGGCGATGGTGACGGTGATGGTCCGGGCGTGCCGGGCGGTGACGGCGACGCGCTCTATGAGCATGACAAGAATTTGACCGTCGAGAAGGTCTACAGCGAGTTTGAGCAGCGCGTAAAGAAGGCGCCGATCATCGACGCCACGAAGCGATTCTTCACCGTCTCTGTGGGTGGTAGTTGCCCGGTGTTTACCGTTCCGGCGACAGCGTTCTGGGAAGCCATGACGTTCGACCTGCATTGCAGCGGGGCGATCTACGCATTGTTGCAGCTGATCGGTTGGGTATTGCTCGCGATGGCTGCTTACAGGGCAGGGGAGATTGCGCTCACATGATCCAGCTATTCGGTTTCGTGACCGCTCAGGCCGGTTGGCTGCAGGATCTGACGGACTGGATTCGGCGGCAATTGGAGCGCTTCTGGGACGCCATCGTTCAGTTCTTCAACGACCTGATCATTCTGGCGATCAAGGCAGTTCTTGAACTGGTGGTCATGGCCTTCGAGCGCCTGCCGGTGCCGGACTTCATGCAGCAGTACAGCATCGGCGCGCTGCTCGGAAATGCAGGTTCAACGGTGGGCTGGTTCGTCCAGACCTTCCGCATCGGCGAGTGTCTTGCAGTAATCGCACTGGGGATCGCGTTCAAGATCACCCGCAAAATTCTGACCTTGGGGAAATGGTGACATGCTCGTTTTCAACGAAGGCGTGCCGCGTGCTGGCAAGAGCTATGACGCGGTCAAGAATCACATTCTGCCGACGATCAAGAAGGGGCGCCGTGTGTTCGCGCGCCTCAATGGCCTCAACCATGAGCGCATCGCTGAGTACCTGGGCATGCCGGTAGATGAGGTGCATCAGCTGCTAACACTGGTGGACACGAAGGACGTGGCTGCGACGTTCGCCTGCTACAAGGATGACGTTACCGGCCAGTGGTGCATCCCGGATCAGTTCAAGGATTCGTTGTGCGTCATTGATGAGGTCCATGAGTTCTACGTCGCACAGCGGCAGCCGCTGCCCGATGCAGTGGAGAATTTCTGGGCACTGCTGGGCCAGAACGGTGGCGACGCGGTGATCATGACGCAGTGGATCAATCGCGTACATCAGGCGGTGCGAGCGCGAATCGAGCGTAAGAACGTCTTCCAGAAGCTCACTGCGGTCGGCATGAAAACCCGTTACCGCGTGACGTACTTTCACACCACTTCGCCCGGCAAATATGAGCGAGTAGGGGGCAAGACTGAGAAGTACGATCCGGCGATCTATCCGCTGTATCACGGCTATGCAGTTGGGTCGGAGAACACCGAGGTCTACGAGGAGGGCGGCACCAATATCTGGAAGTCTTTAGCGCTGAAGGGCTCGATCTTCGGGGTGGTTGGTCTCGTTGGCGCAATCGTGTTTATCCGGTTCTTCCTGACCGGAGGCGGGATGGTCCCAGAGGAAGAAAAGACAGACGAATTGCCCGGCATGAAGGCCCAGGCATCGGGCGCAGCCAATCCTGCGCCACAGGTTCCCGGCATGCCGAGCAAGAAGGCCGAGCCGGACCCCATCGAGAAGCTTTCACCGGAACAGCGCTACGTCGCCCAGTTGTCGAAATCGAATCGCATCCGTCTGGCGCTAACGGCATCTTTCGGTGAACGCCAGGTCGGCATGGTGGAATGGGTAGACAGCAGCAACAAGACTGCCGATCAGCTGAGCTTTGATGCCCTGACTGCGATGGGCTACCGAGTCCGCGTATTCGCCTATGGGGCGAAGCTGACCGCCGAGGAATACACCCTCATTGCCACGGCTTGGCCGCGAGAGGCGCCGCAGCGGGATGTGGACGCGCGCCTCTACCGCCTGGACGACGCGAGCGCGGGCGCCGGCCTTGCGACCGGAGGGAGTGAGGCCGGCGCCGGCGTCCGCGTCAGTGGCGGAAATGGCACAGCACCCACGGCCAGCAGCACGCTGGTTCGCGTTGGTGAGCGCCCTATGGGGACATTCCCAGAGTCGAAGCCGTATCCGCCCAGCTTCTAAGGCTTGATGCGTCACGCAAATTGACGACATCGAGTAACATCCCTCCAAACTGGAGGGGGAATATGGACATTCGACTTGGGGCGATGTGCGTATTGCTGGTCGTAACCGGCGTGGCGCCAGCGCAGCAGATTCATTCGGCGAGAGGCCCAGCGCCAAAGGCAGTACCGGCAGCGCCCAAGGCGGCGTACAACTCAATGGCGAAGTCCACAACGCCGTTCAACTGCGAGCAGTATCGTTGGCCAAATCATCCGCACCCAGGCATGAAGCCGCTCTGTGATGGGCTTGAGGCCAATGCACTGCAACGGGAGTCCAGCCAGGCAGGACGCCCAAGCCCATCTGCTGAGGTGGTGACGCTGCCTGCGATGGGTACTGATGCAGCCAAGCGCTCAGGAATGGCCTGCATCGGCGGTCAGGCGATGCGTAGGCTGCCAAACGGGTGGGAACAAATTTCCTCGCGCTCTGGCGGCTGGTTGCGCTGTCGGGAGCAGTGATCCGGGGTGTAGGGGCAGCGCCCCTACGGAAGCGCCTCACACGCGCTGGCGGCGTTTCGGCCCCGGTACCGGCAGGACACCTGCAGGTGGCTCGGCGTCAGGGCCAGCGATCACTACTGCGGACCGCTTCTTGCGGTTGGCTATTAGGGTGCTGATGGTGACGACTTCAGCGCGACCGTATACCAATTGCGATTCCGTGGGCCTTGCGGCACAAGGCTTTTGACTGCCGCGGGACACTGCAGGAGTTCGCCTTAGTTCGCCCATCATCCGGCGCCATTCCTGTGCCTGTGCAGCGGTGAGTGAGAGCCATGCCAGGTCCTGTGGTTCCAGTTCTCGGCCCTCGGGCGTGACCAGTCGGC

>30
GCACAAGACCTTATTGATAAATCCTGGACCGGGAAAAGCCTAAGTGGAATACGCAGGCAACGTCCACATCGACAACAAGACGCGATCGTGGTGAGCAGCAACACGCCGGCGACCGTCCCTTCGGAAAAAACCGAACCGGCCCCCGCGTCCAAGAAATACCCCAAGGCCCCCGTCGACTTCATTGCGAAAATCATGGATGACATCGCCGAGGAAGACGGCTGGGCGCCGTTGGGCTCGCTGGGTAACAACATCACCAAGTTGAGGCCTGGCTTTGACCCGCGTACGTATGGCTTCAAGAAGTTGAGCGATCTGGTCCGGGCCTATCCCCACGCGTTTGAGCTACAGACGCGGGCGGCTTCCGGTGCGGGAGCGGGGATTCTGTATGCGCGGCACAGGCAGGCGGGAGGGTGAAGGCCTGCGACGCTGCGCAGTTGTGCGTTTTTTCAACAGGGTGGTTGATCAGGATTTGAGGGGCTGGCAGGACCGCTAGTCTTGTTGTCGATGTGGACGTTGCCTGCGTATTCCACTTACGCTTGATGGTCCTATGCATAGCGAGTCCAGACATGTTCCTCACTTCCAAGAATTACCTGAAAGAATTCAAAGGACTGATCGAAGGAGGGGAAAATGTTTCTCTGGCGGTCGCTTTTTGGGGGAAGGGCGCACAAGACCTTATTGATAAATCCTGGACCGGGAAAAGCCTAAGAATACTCTGCAACCTCGGAAGCGGAGGAACCAACCCCAAGGTCATTCGAGATCTAATCAATTTAAAGAGCACCAGGAAAGGTCTAGAAGTCCTGACCCTTGATGATCTGCATGCAAAAGTCGGTGTTGCGGAGTCCAAAGCCATTGTCGGGTCTGCCAACCTTTCCGTGAATGGGCTTGGCTTTGAGGCTGTGGAGTGCGCCGGCTGGCAGGAGGCTGGAACGTTGGTCGGCGACCCGACGCAGATTTTCGAGATTCAGGAGTGGTTCGAGGCCTTGTGGGCGCGCGGTGAGAAGATCACAGATGTTCGACTGGCCGAAGCCGAAGTGGCGTGGCTCAGAAATCGCCGAGGTCGGCCGAATGCGGCCACTCGATTTGTTGAAGCGCCGGACGCCAGTCTAAAGAACCGAGGTATTCACGTGGCAATTTTCCAGATTCCGGCCACGGAGCAGGCGAAGAGAGAGGCGGGCAAAGCTCGGATAGAGGCGCTCAGTTCTGACGTTCCAGAGGTGCGTAATGCAAAACTGGATTACTTCGAGAATTGGCCTGACGAATGCGAAGAAGCGCTTCCTGTTGGATATCCCATTTTATCTGTACGGTACGGCCCAACGAAGCGGTTGAGCGGCCTGAGCCCCTGGATACGGTTGCCCCAACTTGACCGAACCTTCATCAGCAATAACACCGGCAAGCGGGTATGCCTGACGATGCTGGGCAAGCTGGATTTAGTGGCTGGCATGACCCTGACGCCAAAGGATGCGACGGCTTTCGCGAAACGCTTGAAGCCTTGGATCGCTGAATTGTATAGGGGGGAAGATCCAGAGGTTGGCCGTTGCCTGCCGCTCGATGATTTCTTGGCGTGGGAGGAAAACCTATCTTCGCGCGCCCGCGATTCGTATTGAAACCTGACGCGATTGCTAACTGAACATGCATGAAATCGCGGGCTCCAGGCTCCAAATCATAGACTGGGCGTATCTGTATTGTGGAAAGCAACGCGTCAAGGGGAGTACCAACGTTGGGTTACGTCTGCTCCCCATGACGGTAGTTACAGGTTTGTTGGCAGTTCACGGTCTGGTGGTTGGTTCCTCCACGCGCTTATTCCATCCTGGAGTACCCGTTGTTAGTTCGCCGACGGTGCCGCCTGCTCAAGTACATCAACAACTTGCAAAAGCTCGTCCTTAGTTGCACAACGCCTTCCCTGTCGCTTGAGCTCGGTCGCAAGATGCGCAAGGGCCCCCGGGGTATTGATGAGGTATTCAACCCTTTCCAGGGGGGTCATACCTTGATTGTTGCGCTGCCACGCCAGTGCGGGTGCCAGTTGCAGTAGGCGTCGGGTCGCATGCAGGTTTGCGTTCCAGGCGGCAGTGTGAAGGGCGGATTGGCCGTCGACCGTAAGCTTATCCAGCCGGCACGGATGATCGAGCAGAGCATCTACGCAGCCGTCCACGTGGGACTTGATTGCCGAGTGCAGCGGCGTCATGCCTTGATAGTCCTGCATCTCTGGATCGGCCCCGGCTTGCAGCATGAGCCTCACCAGCGCGCAATCTCCGGCTTCGGTCATTAACATAAGCGGGGTCTGCTTTTTGAAGTCGGCAAGGTTGAGTTGCTTGGGGGCTTGCTGGGCCAGTAACCCGATGTTCTGGCGCCAACGTTCCAACATGACTTCGAGTTTGTCCTGGTCGTTTTTCAGTTCGACAGGAAGCATCTGGCGCATGGTCGGCAAGGATTTCACAAAAAGGCTGTGCCCCTTGATCCAGCTCATCAGCAGCGAGTCACCGGTTACCGTTGGCATGCGTGAGTTGAGCTTGCTACGGTTGCATGTCATCCATTGACGAAGGCCATTGGCGTCGTCGGTCATCAAAAGCCTGAGTGACTCCTCGACCCTTTCACGCATCAGCGGTGCGATGCGCTCGACGTCCGCGTAAGGGGTATACAGGGTTGCCCAGAAGTAGTCGGAGGCCCAGCGCGCCGTATCTTCGATGTTGGGGACATCACCGTCTTGGATTGCGCCACCCGTCAGCATCTCCCGGTAGTATTTTTCGTGGTTCTCCGGTATCAGCCGTTGGTTGGCTACTGCCATCGCCAGACAGTCCCTGGCTATCTCACCACGTAGCCGCCCGTAGTTTCGTTCGCGCGCAGCTTCCAATGCTTGCCTGAAAAGTTTTTCAGCGTTCTCCAGATCATTACAGGCTAGTAGGTGCTTGGCCCTGTATTGCAGGAGTGGTGCATTCCACAGTTGCTTACCTTCGCAGGCGTCGGCTTTGTCAAGTAACGCTTGTACGCGCTCGCGCGTGCCTTTTGGTTGGGATTTGCCTTGCGTGTTCAAATAACCATCAAGTTCTAGCAGTAGGGTCTGGACGGTTTGCGCAGGCGTATCGGCCAGCTCATGCAAGCGCAGGATAGCCGCCTGTTTCGCACGCGGGCTGAGGTCTGTGTGATGTGCCACCTGGCTGACGACCCAGTAGCGGTGCTCCGATTGCAGGGCGCGCCATGAGGAAGAGTTCTTTAGCCTGGAAACCAGATGCAGTTCGCTGTTCAGCTCGTCCGCGATGGACGAAGTTCGTTGAACGATGCGCTGGATGATCGGCATTGCCGATGCAGCATCGATTCCCACATGATCCTCGAGCTCTGCCAGGTCCTGGCAGTTGAAGAAGTGTCGACTCAGCAAGTACGCCAGCTCCAAGTACGCGGTGTTGCGACGCGAAGGCAGAATGCTGAGATACAAACCCTGTTTGTCAGCAAGCGGCAGGTGCTGCTCGAACCAGGCATTCTCTGCATCTTCGCCGTGTTCCCCGCAGTTGCGCCAGGCTCCAATCGTCAGGTTGTAGACAAGTTTGTAGAGAGTGAACAGCTGCAACAGTTTGTTCTGTGTGGCATCGGCACATAGGCGGTCAACACCTGGGCATATCTGTTTGAGTAGACGGGTGTAACCATCCTGCACCATGCGCGCAAACAGCAGCCGCTGGCGGATGGTGTGGGGGGAGGGAGCCGCATAGCGCTCAGCCAGACACTCCACAAAATCGGCTTTTTCATCCTCATTTGCAGCACCATTCAGAATCATCTCCAATCGCCCCGCCTGCGTCATTGGGATTTCTTGTCGTAGGCGCTCGGGCGTGAGGTTCTTATATGCAACGAAGTCGAGGGCGTCGGTGAACTGATCGGCAGGGAGACGGTTTTTGTTCAGCGAGAAAACACCCTTGAAAGCCACTTCCATTTCGTCAGGAAAATAGTCCTTCAACGAGTCGGTGTTGGGTGTGGTTTCCCTGCGCCAGTTGTACAGCGAGCGCATCAGTGATTCCGAAGTGGCGTCACCAGAGTCCGGAAGACGTTGGCTGCGTTTGTCGACAAACTCTTCAAGCGGCATTCCCAGCAAATCCAGCAGCCAATCCACAACCTGGGCGACCGGCAGGTACAGGCTGGGCATGCCCCCCACCTCACGGGGTTCCGGCAGGTACCAGAAACGCCCACCTGGCATGCCTTTGTCCAGGGGCATTCCCAGATTCCAGAAAGCAGCTATGCGCGCGATACCTGGCGCGTAGGAGTGGCTCAGCAACATCCAGAGAACCTGGCGCTTGTCGGCCGCAAAAGTCCATGTATTCAGCTCGAGGTTTTTATTGAAGTTTGCCAGGTCCAGCACGTTGTGCATGATGTCGCTACGTGCGCTTGGGTCGAGGTCAAGCGCATCGAATATGGCCGTAAAGATTTCGTCAGCCATCTCTATATGATGGGAGAGCTGCTTTTGGCCGGATGCAAAATCGCGTTTGGGTGTGGTCTGGTAGGGGGGGGCATCCGAGGCTCTGATGAACCTGTAGCAGAATGGATTCAAATGATGGAAGCGTGCTCATGGTGTCAGTCCTTTTTAGTTTTGACGGTGAAGCAATCCTTGCAAAACCGGGCCAACTGGCCACTGTAAAATCCCGTAACCCCCCCCACACCGAATTAATCGAAGGCACTCAAACAGGTTTATGGGGCCGTGAGTGGGGTTAACT

>31
CTTCCGAAACACAGGAAGAAATTAAGCGAATTTCAACAGCAAAAACAAAAAAGAACAGCAGTGGGATTGGGGGAACCCTAAAAATTTGAAGGACTCCTACCAGTAGTTTTGGTAGGAGTCATTCAAAATATCGCAACATGGTACCATGTTGCTCTGCTCGCAAAAAGAAAGCCTACCCCAAAATGGAAGTAGGCTAATCTTGATATTTTTCGAGTGTTATCCCAAATAGTCAACATTTTTTTATAACAAGCAAGGGTAGTTTTTATTCTTCTTCGTCTAGAGATTGACCGTCAATCTTCACAATCCCACAGGAAATATTTTCTTCTAGCGTATCTTTGCAGGCTACCGTATCAAGAAGTAGAATGTATGACCGACTTAGATAATTAAACATTCTTAGCGTTTCGTCTCGAACTACAGTATCTAATCGTGATAAGTCAAGTGGCTCCAAATCAAGCAATAGCGCTTCTAGTTCACTCTCAAACTTATCTAGTCGCTCCAGTACAGCCTGTGTGACTTCGTACTCCTCTTTTGTCATGTTGTATCCTGTCATTAATCCCATAAGTAGGACCTCCAAAATAATTTATTTTAGAAGTCCTCACGCAAATATGCTAAAATAATCTAGCAGTCCGGAAGATTGCGTGAGGAACTTGCTAACTTGCTTAATGTGAGGGGGCAAGTTCTTTTTTTATTCTCTGTTTACCCAATCGTGCATGGTTACGCTTGGTTTGTTGGTTTTCAGACCAGTAAACGTAAATTCTAGTTTGGCAATCTTATTGCCTTTTTTAGCTTTGATTTTTGTTAATTCTAAATTCTCAAAATAGTTATGGAGTTCTTTCATTGCTGGTTTTAATATTCTTTGATCTATGTTAAACATTTGATAACTTGCAGGAACATTTAGTAACTCTCTGAAGTCTTCAATACTGACTATATAATAGCCTGTTGAACGATATTGCATTAGCAAGCGAAACAACGTTTTCGCATAGGTTGAACGGATAGCAGTGAATGCAGAAAGTTCAAATCTACTAAATCCATTAGATAGACCATTAATAATTGGTGCTAATTCAGGGTTTACCGTAACTTCAACGGTTTGTTTTTTTACACTTACTTTGAATCCTGTGAATAAAACAAATTTACTAAAACCATTATCATCGTCGTCAAGTTCATCACGATAGGTTAGCTGTAACATTTTACTGTAGAGGCTATCTAAGTCACTTATAAATGACTTGGTAGCAGTAATTTTGTAATCACTCAATTCTTTCAATTCTTCAAACGAAAATTTTACACTGTCTGTTCCTCTATCTTTCATTCGTGCGCATAGAGAAAAAAACAAGTCCATTTCCTTAGCATTAAAATTTTTTAGTGGTACTAGGTTTAATTTATTCTGATATTTAACAGCTAATTCCGTGTCTTTTTTCATCCTTTCGCCCCCTCACGAAAAAGATATTACAATAATAACAAACATATGTAAATGGTTTGTTATTATAAAGAGATAAAACAGTGTTCTTAGTCAGATAATTTGTTATTAGTAGTCAGATAATTTGTTATTAGTAGTCAGATAATTTGTTATTAGTAGTCAGATAATTTGTTATTAGTAGTCAGATAATTTGTTATTAGTACCCCCTTCTCTTCCTTAGAGCCACGTGGCGCACAGCTCGCCTAAAAAGGTTTTAAAAATATATATAAAATATATATAAAATAAACGCGCACGCGCGCGAGGAAATTTCCCGCCAAAAATCTATCTCTTTTTTTCTACAAACAGGTTCGCGATATTTACAAAACTGTTACCAAAAAATCAAAAGAAAAAAAGGAGTGAGCGAAAATCACGCTCACATTTTACTTGCAGCGTTCCCTTCGTTCACTCGCTAAATTCAAAATCAAAACCATTGATTAAGGGACTCTTCGGATAGTCTCTATTTGATCGTCTAAGGCTCTCTAAGACGGTTTTAGTGGTTTCAGGTATCTTTTGTTAGGCTTGCGCCTTTCAGGCGGTCAGGGCAAGCCCTAACAACCTAGGAGAACTTTTATTTCACTAAGTTTTTTTTTTATAATTATCAAAGTAGCTAATTACTGTGTATCCAATGCTAAAAAATAATACACCCATAAGATAATTAATTAAAGAAAATTCTCCGTTTATTAGAATTAAGAATAGTATTAAACTAAACCAAATTACTGTAGATATTATTTTGATAAACACCCTGCAGCAATACCTCCTCCAGCAGCGCCCAGAAATTGTCCAATTGGTCCACCAGCACTACCTGCGATTAATCCACCTAGCATTCCTGCTGCACACTGTTTTACGTTTCCTCCACCTTGAATCATTTGCATTTCTTTAACAGTTAATTCTTTGACATTGTTCATAATATTATTCCTCCTATTTCTTTTTTTATGAATTTGAAAATTCATAAAAAAAGAATATCATGTGAAAATTAGAATCGTCAATTGTTGTTTACTTTGTTGCCAAACCTTTCTATCCGTCGACTGTTCAAACGTAAAAGCCTTATTTTCTAGTACTTGTTCTTCAGACAGTTGCAAAGTATTTGTGCGCGAACGTCCATTAGCCATATACTCGCCGACAAACTCATAACACCCTGTTTCTCTGTTGTAAAACGGGGCTTTTAGGGGGGAGAAATGTGGGTTTAATGACATTGTTACCCCCTTTGACCCCGTATCTGGTGGTAAAAACAATGTCCCTTTTTCGTCAATGAGGTAAGTTCTATCCTTGGAATATCGCTCCAGGGATTTTTTTAATTTAGGCGCGTTCTGAAGGTACTTCACTCCTTGCTGAATCGTAAATAAAATGGTTTCTTTAGCATGACTTAGTCTTTCGTGAAGGTAAGTAGTTAACCCGTCAAACTTTAATTTTATTTCTTGATATTTTTCATTTAGTTCAGAAAAGTCGTAGGTTAAGTCAGTAATTTTATCTTTTAACCGCTTATTCTCTGTTTCTAACACAGAAACTGTTTGTGTTGTTGTATCAAGTTCTTGTTTGATTTGTTCGCTCTGGTCATAGTTTAGTTGTTTTTCTTCAAATGCTGTTAATTGTTCTTTTTTCAGGGTTAATTCATAGGCTAAGTCCGTTATTTGTAATTCTTGTTCATGATTTACTTGTGTCAATTCTTTATTTTTCTGTGCCAAGGTATTGTTTTTCGATTTTAAGGTGCTTATTTTGCGTTCTAAGCGTCTCGAAATCTTCCATGATACCTTTTAATCATCTAAAAGTCAGAAGCGCTTAAAACGTATTTTAAACCGTTTAAACTAAATTTCTTTTCTTTGACATTTGCTAAATCAGGTAAAACGGTTGTTTGTAGAGAGTTAATGATTTCGTTTCCAGTTGGTTCATTGCTTGGACTTTGCCCTTTACTTCTTCGTTCTTCTCTTCAAGAAGGCGGTCAATACGGAAGATTGCCTGTTCATAAGAATGGAGTTCTCTCTCTTTTTCTGCCAGAATTTGTTCCTGATTAGCGAGTTCCTGTTTAGAAACTTGTAGCTCCTTTTGAACGTCTTTGTATTCTTTGACAGATAAATGCTTTTGCCGACTCCCACGGAGTCCACGCTCAATAGCATAGCCTCGTTCTTGCAAATAGGTTGGCAATTCTTCTTGAATCTCTAACAAATTTTGCCGACTAAACACCTGTTTACTGCTCAATCGCCCTTCGTACATAGGCACAATTCCTAAGTGCATATGGGGCGTGGTTTCGTCTAAATGTACCGTGGCATAGGCGACATTTTGTCGACCGCAGCGATCAGAGAAATACGCGACAACATCGGTAAAAAATGCTTGTGTGTCTGTATTCTCTTGAAAAAAGGCGGTATCACTAGTGATTATCCATTCGTTCACAAGGACTGCGTCTTTTCTAACCGCTCGTTTACTGATTCGTTGGCTCTCAATGATTTGTTTGATTTTCTCCCGATAATTGATTGAACCAGGATTGACTAAGTCATAATTCAAGTGAGATTTCTCAATATCAATATCAGGATTGGAATGATTATTGGTTTCTCGTTGATTATGTCGTTGGATACCACTTAAATTTCCGTCTTTCATTTTTTCCATACGTGCAACAATTTTTGACATGAGCGCTCCCCCCTTTTTTTTCTTGTGTCGTTCGGTGTCTTTGGAAGTACTGCCGAGAGCTGTCGTCTAGCACTCGAAAGGTCAGCCTTTAGGCTTCCCAATCTCGCACTTAGCCGATTGCCTACGGTCAAACTTTCCATTTCTGCTAAGGCAGAAACTCCAAATTTCCCTCCGTCAAAAAACCGTTTAAATAACGACTGCCTGAAATTAGTGAACGTGCTAGCTTTCTGCTAGCCGGTGCTAGTAATGTGCTAATTTGGTGCTAAAAACCTGCTAGTGAGTGCTAAAAATGTGCTAGTTTACCTGAAAGTACCTGCTAGTAAAATGCTAGCGAAGAACGAAAGTGTACCCCACGGGAAAGCCTTGCACTGCAAGGCGTCCCACCTTGTGTGGGACCCAGTTTCCCTTATGCTCTTCCGAAACACAGGAAGAAATTAAGCGAATTTCAACAGCAAAAACAAAAAATAACA

>32
CTGCTCGCGCACCGCAGGCAGGACGCGTGCCCAGAATGCGCTCGGCACGCTGTAGGCGGCATCGAGGCGCCAGCCGTCAATGCCACGCTCGAGCCAGTAGTTCATCACGCCGATGACGAGGTCAACGACTGCATCGGACGAATGGTCGAGCCTGACGAGCGCCTCATGTCCCTCGAAGACCTCCGCGTCCCCATTTGCTCCCATTCGGAACAGATTGGACGAGCCGGTCGCGAGGGCTTGCTGGAACTCGGGGTGCTCGCGACCGACATGGTTGAAGACGCCATCGAGCATCACGCGAATGCCGCGCTCGTGTGCCGCTGCGACGAGCCGGTCGAGGTCGGCGTCATCCCCGAGCCGCGAGTCTACGTGCAGGAAGTCGGTGGTGTCGTAGCCGTGGGTGCTGCTGGCAAAGATTGGGCCGAGGGCGATGCCATTGAGCCCGAGCTCCAAGAGATGGTCGAGCCATGCCTCAACGCGCGCTAGGCGGTGCGGGGTTGGATGCTCAGCCTCCGTCGCTCGGATCGGGGCACCGGTGAACCCCAGGGGGTACACGTGCCACCACATCACCAAGTCAGCCCAGTCGCGTGCGGAGTCCATTCGTTGAGCGTAGTTGAGACTCCGAATCGGGCATGATCCCTCGCGCTCTGTATGGCTGTCTGCTACCGAGGCAGTTCCGAGCTGATCCCATCGCAAGGCCACCGTGTCGACCACTGAACCCGCCTCTCATAAGCGAGTTAGGGCGAACTCTTTTCATCCGCGCACGGAAGTGTGCCTCGAGGTTGCCGTCATTGATCGTCATCGGCAGGTCTCGTTGGGCGGCGCAGCCCGCTCATTGGAGGTGAGTGCTATCCGGTGCTTGCGGATGACGCGCGGTGGCGCAATGGGGTCCCGGCGGCGCGGGGCGGGGCGTAGCTTCAACGGTAACCAACTGCTACGAGGAGGACATCATGGCTCTGGACGACAAGATCAAGAATGCTGCACAGGATGTTGCCGGTAAGGCGAAGGAAGCCGTGGGAGAGCACCGCGGTGACGAAGACCTGAAGCACGAAGGTAACGCTGATCAGACGAAGGCGAACCTGAAGAACGCCGGCGAGAACGTCAAAGACGCCCTGAAGTAGTCATCGGCGCACAGCACCCCGGGCACGCGTGGCCCGGGGTGCTGTGCTGTCTCACCTCATCGCGTTGCACGCTTTGGGACCCGGCGGTTCCTTGTTGCGCACACCATCTAGGGTGTCGACACCCAGCCGGTGTCCTCTTCGTCGACGATGAAGTCGTTCAAGTTCGTGGCGCATCCCTTGCGGGATAGCCGTACGTCAGCGTTCCCGATGGTATGAGCAGCACATCACGGGCGATGGTCGATGCGGGCGTACCCCGGCGCCACTGTCAGGGTGATGAATCGTGATGCCGCTTATTGGGTGAGTTCCCGGTCAAGCCTGTCAAGGAGTGCTTCGAGGGAGATCTCGAACTCTTCCTGGCTTCGGTCTTGACTGAGCAGTGAGCGCAGACGGACGACTTCGTCGGCGTTGTCGAGTGAGATCTTGCCGTCGCCTTGCGGGATGGTCGCGTCGCCCTCATCCAGTGGTTCTTCCACCGGTGAGGTCTGTGCCCCACGGACGACAGATTCGAGGAGCAGCTGCCCGAGCAGGAAGCTACTGAACGCTCGATACGCGCCGACCGCTTGCTTGTCCGAGAATCCCTGGCTGATCAAGGCCGTAAGGCAGCCGCCGTTCTCTACGGCTGCATTTACTCGTGGGGTACGCGACGCTCCCTGCCCACGTATCTGATCGTGGCGACGGCGTTCATTCTGTGACTGTGAGATGAAACCGCCACCCCTCGTGCCTCCGCTAATTTTCCACAGCCCGCCGGAACAACGGCCGGTACCCGGCTGGACGACTCACGCGGGGACCTCGAAGAGGATTTCGAGGCCGTCTTCGTCGTCCCACCGCTCACCCTTTTCGACGAACCCGTAGCTGCTGAGGAGTGCGAGTGACGCGGTATCGACTGGGCTGACAGACGCGCGAACGGTATGCACACTTCTAAATATGGACCTTACGGTCAATAATTCGGCTACTCTAGGGGCATGGTCCGCCCTCGAAAGTTTGATGAAGCCGTCGTTTCTCTCGCAGTTCGAGATGAATTCTGGGACAAGGGTTATGCAGGCACATCAATGAGCGACCTCCTCCGAGCGAGCGGTCTCGGTAAGGGTTCGCTCTATGGGGCCTTCGGGGACAAGCACGCGCTCTTTCTGCGGGTACTGCGCAAGTACGGCGAGGACAAGATGGGCGCTCTGCGCGAGAGACTAGAAGCTACTCGTTCCGGGGCGCAGGTCTTGCGGGATTTCGTGCTCGAGCCTGCAGCCGATACCACCGGCGCGGCTAGCCGCAGGGGTTGCTTACTTGCGAACAGCAGCGCCGAGCTTGCATCCGTCGACCCCGACGTTGCTTCCCAGGCACAACAGATCTACTCATCGATGACCGCTGTACTTACCTCCGCCGCGGAGCGCGCCCAGATTGCGGGCGAGATCACTCAGGACGTTGATCCTGAGAGCGTCGCGCAAGCAACGTTGGCTGCGCAGTTGGGGGTCGTGGCTCTCGGTCGAGCTGGCATGAGCCCAGCTCTTCTGTCCGCAACTGCCCATTCGGCAATTGACCGGATACTCTCGCCTGCGCCCGTTCGGTAGCCCTACTCGACGTCCGTGACGACGATCACGGTTGGTGTCGCAGCGAACAGCGCGGCTGCGCGCTGCATACCTGTTTGGAAATGAGCGCTCTGCTCGTGCGCGGTCATTGCCGCGGTGTCACGCCACCGGTCGTGGAAGACAAATCGGGTCGGCCTGGCCACATCACGACTTACCGAGAAGCTGAGATTGCCGGGTTCACGACGCGAGTGCGCGGCGAGGGAGCGAGCAACCTCTTCGAAGGCGTCGGCACGGGCGTCAACCACTTCAACGATCGTAATGACGCCGAAGGATTGGTCCGCGCTGCCGAGTTGCAACTGGATGCTGCGCGCAAATGGGGAATCAGTCATCAGATGCTCGTCTCTCTTGTCATGCTGCTTGGATCGCAAGACCCGGGGCGCTGTCCGTGCCGCGCTGGGTGGACAACGCCCCGGGTCGAGGCGGGGGCCTTGGCGTAGGGAAGGGTCGTTACTGGAGCCTCTTCAGAACCGGCTCGCCATATCCGAGCGAGGCGTCCTCGGCCGCGAGGCGTGCGTCGAAGGTGACCACGACGTCCTGCGGCGCCAGACCGACCGATTCGACGAGCTTCTCCTTCAGCGCCTGCATGGTCGCGAGCTTGACGGGGGCCTGACGGGGATCGGAGAGGATGTCGATGATCATGAAGTCATCGGTACGCGGCTCCGGCACGCCGAAGTTCCGGTCGAACTTGAAGGTGTTCGCGTCGAGCTCCTGGAAGATGTGGAACTTGTCGTTCTCATCGAGGTTGTAGGCCTCCCTCATCACGGAGTAGATACTCTGCGAGACTTTGTCCAGGTACTCGGGCGACTTGCCCTTGTTGAGAGTGATGCGAGCAATAGGCATTTCGCGTCCTGTCTGGTCGAAGTCGACCGTGGTGGTGGTGGGTGGATACAGAAGCGATGCGTATCGCGTCGCTGTCCTTCGTTGACTCTAGCAGGGTTCTGTACCGCGCGGTCCATAACTGCCTAGACTCCCCCTTGGCGACAGCTACGCTGCTCAGATGACTACTCAGCTCCTGGCCTTCGCGGGCATCGCGCTTCTCCTGGAGGCAACGCCGGGACCTGACTTCGCCGTCGTCGTGCCCAACGCAATCACCTCGCGGCGAGCCGGTCTGGCGACCGCTCTGGGCGTGGCTGCGGGCCTCGCCACTCACGCCGGAATTGCAGCCGCAGGTCTATTCGCCCTACTCATTGCTTCCGAAACCGCGTTCACCATCGTGAAGGTCATCGGGGTGGGCTTTCTCGTCTGGCTCGGTATCCGGTCAATATGGGCCGCTCGACACGGCCGCCACAACCACAACGATGAGCCAGCGAAGCCCGTGGTGCCCGTCCGTCCGAGCACCGCTTTCCGCAAAGGGCTCCTCGTGAACGTGCTCATCCCAAAGCGCCGATCATCTACCTGAGTGTGATGCCGCAGTTCATCTCGCCCTCCACGAGCGCACCCGCACAACTTGCCGATATGAGTGTCATCCTCGTTGCACTAGCGCTCATCTGGTACACCTCCCCCACGTTGCTCATCGGCCGGCTGCGACCACTGATCGTGAAAGCACGAGCATGGATCGACCGCGCCGCGGGAGTCGCACTCATCGGCCTCGGAATCCGACTCACATTCGAGTCTCGTCCCAGCTGAATGCGGGATGGTTGAGGGTTGAGGCGCACGTTTGCGGCCGGCGCCCCAGGATGCACGCGTGGCTGCACCGATAACGATTGTTTTCGGCGGGGGTCCGGGGCTTGAACTCGGAACTGTGTGACGGCAACGCTACAGATGGCGGCGTGTCGTGCATTCGGGCTATTCCACCGCGCGT

>33
CGTCGGCGGTGTCTTCGAGACCATTCGCAGCGTTGGCTCTGCGTCGACGAGTCTTGTTTCCGGCCGCGTTGTCGTCGGGACGATGGCGGCCGTCCGGGCCGTGGGACTCCCCTGACTCACCAAGTCGCATCTTCCAGCGGACGGGCCGCAAGCCCTGGTCGACCTGGTGGCCGGCGTCGCCCGGCTGGTCCTCGGAGTACTCGGAACGGCTGTCGCACCCTGGCGCGTGACGAGCGGCGAAGTGGGCCGCCATCACCTTGCTGTGGAGTGCCTTGATCTGGACCTTCGCGCCGCACTCGTCACCCCCTGGCAGCTCCCCCGGGCACCACAGCAGTGGGGGCGAAGCCTGGCCACGGATCATCTCGATGGTGACGAGATCTCCTGCATCATTTCGTGCGACATCCATCGAGAGCCCCCTTCGTCGCGTCTGCGTATGGCCTCACCATAGCGACCGCGCAGAGCCGGTTATGCGGGCAGCGGCGCGGTGAGCTGTGGACGGTTGTCGCTGACCTTGAAGGGGGCTACTTGGCCGAAGGTGAGGCTGGATGCTGCGGCGACGCCGGCGCGGACTGCTTCGTCAACGAGGGCCACTGCGCCTCCACTACGACCTTATGAGCGAGCACCGGCGTAGCAGCGTAGCGGCGAGTGACTCTCGGGGTTCGAGCAGAGTTCTCATCCGATCGGTCACACTACTCGCGAGGAGAAGAGGCGGCAAAGTTCAGACCCACGAGAGCGGTCTTTTTCAGGAGGCTGGCGGACCAGTTGGCTTCGGTTGTCCAATGGCCGTGGAATCTCGATCAGCGGCATGCGCGAGTTCGTCTGCGAAGGCGCGTGTAATCGCGGTTTCATCGGGAAGGGCTGCCTGAGCTTCCGGTGCGAGCTGGTATCGGCTGACGGCCACTGGCTGAGCGGAGCCAGCGAGCGCGTATCGCACGACGGTGTCGTTCTTGTCCGCAACCATCAGAATCCCAATCGTGGGTTGGTGCTTGTTGGGGATTCGGAGTCGGTCGTCGACGAGGGCAACATAGAACCCGAGCTGGCCGGCATCTCGGGGCTCGAACTTCGTGACTTTGAGTTCGATTACGACGTAGCGAAGTTGTTCGACGTGGAAGAAGACGAGGTCGACGTAGAAGTCGTCGCCGTTCACATCAAAGTGAACTTGGCGTCCGTAAAAAGCAAGTCCGGGCCCGAGTTCTCGCATGGTGTCGAGGATGCGGTCGGTCATGCGTTGTTCAAGTTCGCGTTCGGTTGTGCCGTTGTCGACGGCGAGGAAATCGAGCGCGTAGGGGTCTTTGGTGATCTCTTGCGCGGCGTCAGAGTCGCTCGCATCGAGCGTGATGGCGAAATTACTAGGTGCAGCGGCTTCTCGCTCGTGGAGCCGGGTGCTGATGTGGTGCTGGAGTACGGGTCTACTCCAACCGTTGTGTGCGTCCTTCGCGGCGTACCAGTCGCGTTGGACCTGGTCGTCGAGCTTGTCGAGCAGCTCGATGATGTGGCCCCAGGGTAATTCGCCAACGGGTCGTTGGCGAATTGCGCCGAGGTCTGGCCAGGCTTCCGCGAACCGGCGCATGTAGCGAAGGTTGGCGGGTGAGAACCCTTTCATCATGGGGAATTCTTGCCGGAGGTCTGTTGCGAGCCTGGCGAGGATACTGGTTCCCCACGCTTCGCGTGAGCGCCGTTCTCGTATGACTTGGCCGATCTGCCACCACAGCTGCAGCAGCTCGTTGTTGGTCTTGCGTTGTGCTCGCAGCCGCGCGGCGTGGACTCGACTCTTGAGGTCTTCGAGAGTCGCCGCATAATCGTCTGGGACGAGATCAGTCACGTGTCCACCGTACGACACCGATCTCACCCTGCGCCGGGTGTCACGTCGTGAGCTCACGGCTTGCGCGCCCCGACCTGAGTCAGACCAGATGGCGGATGCGACGTGAAGATCGTGGTGTGCACGCGCGAATGTACGAGGTGGCCAACTGGAAACTTGCTTACATTTTTCAAGCTGGGTTCATCGAGAGGAGTCTAAAGCAGCGCTCGCGCTCCACCGCTGGGTTAGGGCCACGGCAGTTCGTTGCGAGCGCAGGGATCACACCGCTTTTCTCTATACCGTTTCGAACTGAATCGCTGTCGTACTAGCAGCAGAGGTGGTGCGCGCTGGGTTCGATTCGGTATCGCAGTTAGTCGCCTCGGCGCGGTTCGATGAGGAGGGGCGAACGGTAGATGCGGATGCCGCCAGCGCGTCCTCGTGCTCCCCGTACGATCTCTACGCGTCCTTCGGGGTAATAGCGCATCGCTTCGGTGAGTGCGGCTTTCCATTTGATGGTGAAGTTGTTCAGGGTGGAGTAGTCGTGGGTGAAGGTGGCGAAGAGGTAGGGCCATTCGAAGAAGGCGTCTGCTTTGCCGGAGCGGTGGAGCCAGTAGGTGACGCTGCCAAGCCAGAGCATGATGTCGAATGCCATCGGCTTGCCGGCTAGGCGTGCGAGGAGGTCTCGGCGGACAGGGACTCGTTGACCTTCGAGGACGAGTTTCACGAAGGCTGGCGAGAGGGTGATGGAAGGTTCGAACCCGTCGAGCGTCTCTTGCTCGGGCATCCAGAGTTCGTATCGGTCGGCGACCTTGGGGGCGTCCCAAGCAATGGCTTTGCGGCGCCCAGTAGTCGCATCTGTCTCGGTTGTGGACAGGGTGATGGTTGCGCGCGCGGTTGCCGTAACTTGTTCGAGTACTGCGCGGTTCTGGCTGCCTTTTCGAAGGCCAAGTCTCTCGGTGGTGTATCGGTTCAGGGTTCTGCCCAGATCGATGACCTCGGGATGTTCTTCGCCGCGACGTTGTGCCGCGAGGACTTCGCTGGCGAGATCGACAAGGAAGAGCCGAGGCAGTCCACCGGCTGGGTATCGCGTGAGGGTCGGGTTGCCTTCTCGGTCGAGTGCGACGCCGCGGCTGATGGTGACGGCACCGAAGGGGTTCTTGCGTGACCAGAGTGGCGCGGATTCATCGGGAGCGGTGAGTGGGAACAACCCGAACTGTGTGAATAAAGACGGTGCTACTCCATAGCGCTCTTTGAGCTCCCCCCGCTCCAAGGACCCGAGGTGGTTGAGCGCTCGAACGAGGTCTCGTGCCGGCGCGGGTATCGCCGAATCCTCGTGGTGCGAGCTTGCCGACATTAGCTGACCCTGTCATTGGTTGTACCAGTACGCGGTGGGCATTGTTCGGGCTCGTGGCTGCGTAGATTTTCCCGACAGTGCCATCTTCTCATTGAGCTCGGGTGTTCGAGCATCATGTGAGAGGTTGTGTTGCGTTTGGCGCTGGACGCGGTGTGATCGCTTCGCGCGCGCGTCGTATGGTTGCGCTGGAACGCCCCGAGTTAACTGTTAAGACTTAAGGTTAGGCGTCAACTGGTTGCCGCGCGGATACTGGGGTCCCGCTCTAAATGGCTATACCGGATCGAACCTGATTGAGATACTGATTCGAACCACTCGTTGACCAGGGTTCGGACTTATCCACAGCCTCAACGGGTTCGATGAGGTATAGGAAAAGCCCGAACGCGGTAGGTCGGCATGGTCATCGATATATCGAGATCCGCTGCTTCTGATGGAGTGCGGACGGCGTTTAATCATCTCCAGGAAGACGGCTCGCAACCGCTGGCCCGATGTCCAAACTCCCCTCGATGCCCCGTCGCCAGCGGATCCACCCCAAGTTCGCCCACACGAGCGCGCATCCGTAGCGGAAACGATTAATCGCGTATCGCCGATCGCGGTAGGTGAAACTGGCGGGGAGAGGTCCTGGAAGCCCGTCCGTTAGCGGGAGCAGCTCGCGGAAGAGTTCCGGGAAAGTCGGGCCGCGTCCGGTCTCTTGACGCACTTGTTGGGTGACTCGGGCCGCACGCCGCCCCCACCCCTGAGACGACGGGGAAACCGTCATCTCAGTAAAGACCGCGGCCCATCCATCCGGTTCCGGGATGTCCGCCCGATCCCACAGCGCAGCATCGCGAGATCTCCGTCGTCGGCCACCACTGTCCGCAGCATGCGTTCCCACGAGGCAATTCTGCCCTCTACAGCCAGCCCACCACCCCGGCGACACGTGACAAGGCGCGTCATCGACCCCCGGGCCCTCTGCGCGGAGTCGCAGCCGCAGCCGCAGGCGCAGCCGCTCAGGATGTTGGCACAGTTGTTGTCCGCCTGCTCTCCCCCAATCGATCGTCGCACGCGTACCGATTCGTGAACTGAGCCGTGGTGACTGTGATCCAAGCGAATGTCCGTCCCCCCTCGTAGGGTTGTAACTGTCAGGTTCACAACATCATCTAGGAGGATGACATGTCAGACATCACCACCACCGCCCCGGCCGCTCTCGGAGAAGGCGCGATGG

>34
GACACCCTCGATCCGAAGGACGATGCGCTGACCTGGGCGGACCTGTCCGTCACCATCAAGCAGCCCCAGTTCCAGGGCGGTCAGTCCGACGAGATCGAAACTACCGTGCTTGCCAGTGTGGCAAAAGAGTTCACCATTGGCCTGGCTGACAACGGCACCTTCAGTATGTCCGGCAACTGGAAGGCGGACGACGAAGCCCAGACCGTACTGCGCACCGCGCGTGACGACGCAGAGCCCCGTGCTTTCAAGGCGGTGTTCAAGGATGGCACCTCGTCGGCATTCCTCGGCTTGGTCACCCAATTCACCTGGGACGCCGCACCGAACGGCACCGTCAACGGCACATTCAACGTGCGCATCACCGGTGCCGTGTCCTTCGACATTCCGGTGATTCCCTGATGGCCCGGGTAAAACCCGCCGAGGGCGGTCTGCGCGCGTTCGCACTTGATCCATTACGCAACTTCAAGCGTGAAGAGGTAGTGGTGCCAGAGTGGGACGGCGCAAAGGTCACAGTCCGGGCGCTGAGCGCCGGTGACTGGGTGGAGTATCGCAAGCGCGCCACCGAGTTGATCCTGGCAGCGCGCCAGGCGGCGGGCCTGAATGAATCCCCGGCAGCGGCCGAGGATGTCGCCAAGGAAGAGTCAGTCGAGGTTTCGTCCGCTCCGCTGTATGCGTTTGTGCTGACCCGGACGCTGTTCGATGAGTCGGGCGCCCGGGTATTCGGTGATGCCGATGTTGATGAGGTGGCCGAAGCCTTCAGCCCCGTGCACGACCTGCTGGTCTCCAAAGCGTTCGAGTTGAGCGGTATTGCCTCGGATGCGGACGCCCCTGATCCGGTGGAAGCAGCGGGAAACGGCTGACGGCGGAGCCGGCGCTGACATTCATGTTGGCGCTTGCGCTTCGCCTGGGTATGACGTTGCAGGATCTGCGCGAGCGGATGAGCGCCGAAGAGTTGCTGCTGTGGATGGCCTACGATCAGGGTTCGCCAATCAGTGACTCGCGAGGAGACATTCTCGCAGCTGTTACTGCCGCCGCCGCCTTCCAGGCGCAGGGCGCGAAGGTTTCAGCGCTGGACTTGATACCGAAGTGGAAGCCAGACGCGGTCGCGCCGGTTGATGAGGAGCAGGAGGCTGAGCAGGGCGAGGAGCTGTTCAGGACCTTCTTGATGGCGAGTGCCGCTGACGAAGCTGGGTAGCATCATGGAAGATGCGTCCTTTCAGGTGCTAAAGTGGCGCTTTTAAGCGGACGAGGATGTGGCAGATGGGCAGGGATAAGTGGGACGGATGGATTTTTTTCTGCTGGATTGTTCTTTTTGTGTCGATTGCACTGTCGGCTGTATTTGTTTTTAGCTTTGGCACATTCAAGCTGGACACTGGTTATGGGCTTTACAAAACTCAGTTTAATTGGCCGCTGATCTTCGGCGGGCTTTTAAGCCTGGCCTTTACGGTAGTGCTGGGCGTCGTGATCGCGATGCTGAGAGATGTCTACAAAATGAACGCAGCCCAGTATTTGCCTAATCCAGCAGATGGTCCAGGCGCCCTTGTAAAGGAAGTCGCAGAGGACTCTGCCATTGCTCCCTACATTGGTCCGGGCTATTACATTATGTCTGTGAATGGCATGACCGCTGGCGGCCCACTGAGTATTAAGCAGGGGCTTCTCGCTGCCAAGAACGATTCAGACGATCATAAAATTATCGTCAGGTCGCCAGGCGGCGATGTAAGAGAAGTTTTCCTTAAAGCTTCAGTCGAAGATTTGAAGCTGACTTTCTAAAACCTGTTTGCACATTAGAGCCCGGCCAAGCGCCGGGTTTTTTATGTCCGGAGAAAAGCATGGCGGGACAAACTCTGCGCTCGTTGGTTGTAAGCGTGTCCGCCGAGACCAGCGCGTATCAGCGAGAAATGGCTCGCGCCGGGCGTATGGGTCAGAGCTACTTGCGCACCATCACCAATGGCAATCGCGAAGCTGTGAGTTCGTGGCGGTCGCAAGAGGCCGCCATTGCGGCGCAGGAGCGAGCCCTGGGGTCTCTGACCAATGCGGTCGGTGGGTACGCGAAAGCAATGGCTGGCGCCTTAGCAGTCAGCAGCCTGATTCACATGGCGGATGAGTGGGGGCAAATTTCCTCACGGCTGAAAATCGCCACCGGATCTCAGAACGAGTTTACCGAGGCGCAGACTCGCCTCATGGATATCGGCAAGGTCACGTACAAGTCATTTGCGGAGAACGCCGAACTGTTCATCCGCATTACTGGCGTGCTCAAGGATTACGGCGGCACTGCAAATGACGCGCTGAACGTAACTGAAGCCCTGTCTCTCGGTTTGGCTGTAAGCGGAACAAAGGGTCAAGCCACCGCTGCGGTAATTGATCAGGTCAGCAAGTCCCTTGAAGGCGGAAAGCTGCAAGGCGATGGCTTCAACGCTGTCGTTACGCAGGCTCCGCGGTTGCTTCAGGCGCTGCAAGACTCGCTCGGTAAAAACCGAGACGAGCTACGAAAAATGTCGACCGATGGGAAATTGACCATCGACGTGGTTGCCAAGGCCTGGATCAGCCAGGTCGGCAAGATGCGCAAAGAGACAGATGGTATGAAAACCTCTGTCGCAGATGCCGGCATTCGCATGAAGGACGCGTTGCTGGAGTATGTCGGCACCGTAGATGACGGCGTACAGGTAACCACAAAGCTCGCCGCCGCTATTAACTTTGCAGCTGACAACCTTTCGACCCTCGCGTCTGTTGCGGCGGCAGGTGGCATTGCCCTTATCGCTAAGCGCGGGGCCGAGGCTACGCGCACGCTTGTGGTCTCGACGCGAGAGGCTATTTCGGCATCCGTAGGTCGCGCAGCGGCACAAGTGGATGCAGCCGCCGCTTCGCTAAGAGTTGCACAGGCTGATGTCATTGCTGCGAGCCGACAGGTTGCATTCGCAACCACAACGGCGGAAGCAACCGTCGCACAGAGAGCGCTGACAGCTGCCAAAATTGCAGACCTTGAGGCAAGCAGGGCGCTTGCGGTCGCGCAGCGTTCCCAGGCAGCAGCAGGGTCTCTGATTGGGCGATCTGCGTCCGGCATTATGGGGTTACTGGGAGGGCCGGTTGGCTTGACTGCACTTGCTGCGGGAACCGCTGCGAGCTTCTTGCTTTTCCGAGATGGGGCAAACGCGGCGAATACCGCTGCAATCGATCTAAAAAGACCGATCTCGGATCTGCGAAAGGAGTGGGAAGGCCTGGGTAACGCCCAGCGCCGGCCGATCCTCGATAAGCTGATCCAAGAACAGGCCGAGGCGAAGAAGAAGGCTGCCGAGATTGTCCAGGAGATGCAGGCAGTTGCCCAGGGGCCGTCCGGCGACTACATGGGCGGACAGCGTTTCACCGCCAACCAGTATCAGCGCACGACCGCATCCGGCAATTTTCGTCGAGGAATAGCTGGTGGCATCGATATTGACCAGTCGACCCAGAACCTTGTCAGAAACACGGGAGCCAACAAAGAAGTACAGGGAACACTCGAGGGGCTGGCAGCGCAATACCAGGAGAATATCCTCAAGGTTGGCGTGCTGGGCGATCAGATCGGAGCCCTGAACGGAGTGATGGTCGATGCAAAGGGGGCCGCCGAGGGCGTCAGCGCCGGCTTGCAGAGTATTAAGCCCCCAAGCGCAGAACTTGTTACTGCATGGGAAAAGCGTATCGCCTCCCTTACGGAAAAGGGCGCCAAGTTCAAAGACGCCACATCTCTCGGCGAAGTGAATCGTCAGGGCGCTCTCGACAACCTCGATCAGACCCCTGAAGGCAAAGCGATCCTGGCCAAGGCTCGGGCGGCAGCAACGCAAGCGGATGCCGAGGAAAAGGCTAAGAAGTCACGCGAGGAGTCGGCCCGGCTGGCAAAGCAGGCGTCGGATAGAGCGAAGCAGGATGCTAAGCAACTTGAGGATAATTACACCCGAACACTGAAAACCCTTAACGAACAGGCTGAAGTTCATGGACGAAAAACTGAACTGGCCAAAATTGAGTTTGAGACTACCAAGGGCACCTTGAGCAAGCTCGATGCCTCAAAAAAGGTAGAGCTTGAGCGCGCGGCAATTGCCCTGGATCACCTGAACAGTCAAAAGGCCTACAAGGATTTGATGGGTGATGTTCAAAAGCAGGAAAACAGCCTGCTTGTGACTACAAAAAAACGATACGAAGAACTGAACCGCATCAACAAGCAGGGAGGCCTGAAGGCTGATCAGTACCGGGACGGCGCCGACGCTATATCAAAGGCTTCAATCGAAAAAGCGCCAAAGTTCTCGGGGCTGGATGCGTCTGTAGGC

>35
TGTCCATTCTTCAAATAAAGAATGAATTGTGATTTTAGCCACATTTCCATAAAAATCTTTAAATAAACATTGACCTTGTACCATTGTTTGTAACAATTTAATATTGTCAGGACTTGTTTCATCTAAACCAAGATGATATAAAATATCGGACCTTTCTTTGGCATTATCAAAAGCAAAAAAACATCCAAAATTACCATGATCATTACGACTTTCTGTATCTTTTACAGATTGAGAACCGAAAATAAGTGCATTGTTCATAGAACGTCCCATACGTTTTAATGTATTTAATAATTTTTGACCGATTTTAGACATGTTTAATAACCAAGACTCATCAAAGAAAATAGCTGTTTGTTCATGAGGATATTGACCAAATTTTTCCATAAATTTAGCAATTGTTAACATAATGATGACTGAATATTTCTCACTAATTGCATAATTTTCTTTGGTACTTGTGCTATCTGGTAAATCTAACCCATAAATTTGTAATATTGTCGATTTATTATTTAAAGATAGAGTAGCTTGTTGACCTTCTGAAAAAATTAATTTCAATAATCCTTGTTGAGTTTTTGCAAATAAATTGTCTCCTGCATCTGCCACTATTTTAGAAGTACTTTGTTGCAAATATCTAATGATATGCAATGATCCCCTTTGATATCCTGCACATCGTTCTGTTACCACATCATCAATGGCTTTTAATAGTGCTGTTTCAATTTCCAGATAATTTGAAAAATCATAGATTTCATCAAATATTCCCTTAATCATTTCTTTTGATTCATTGGGTGGCAAGAAAACAATAGGATCTAAGATACCTACATTATCAGCTTTTGTATAATCTAAAGTAACATATCTAATTTGTTTTAATAAATTGATAAATAGTGGATACTGTTGAGCTAAACTAGGATTATTTAATACTTTTTTATGCCATATTTGAAATTCATTTTTCGGATCAAAATAAAGTACTTTGATATTAAATAACATGGTAATATAAAATAACATTTTCATTAAGAAAGATTTACCACTACCTGTTTTGCCAGTAATTGAAATATGAGGACTATCTGATAATTTCTTGATATCTATATTATTTTTATTTGCTAAAAAAGGATGAAATAAAACAATATCTCGAGAATTTAAAATAGCTTGACGATGTGTTGCACTTTCTAAATGTTTATCAATTCTTCCTATATAAAAGCCAATTTGTGTACCTACATGTTGGGTCACACCAAATAACATTTCACTTATGCCATCTATCGATGTAAGTTGTAACCAATAATTTTGTTCATCTAATTTTTTACCTAATAATAACAAATAACAAAGTGATAGCTGATCAGCAACAGGTTGCACAAAATGATATTGTTGATGACTAAAATATTGAATAATTTGCTGGCTACGTGATTTTAATTGCTCTTTACTATCTCCATAAACCACAATACAAGCTAACCATTCTGTAAATAAGACATTACTATCTAATTCATCACCTAGCTGTTGTAAGATTTTAAAATTATCTAATCTTTTATTTGATAATGTCACATTCAATCTACTTTCATCTTTCGCTGTTTCTTTTTCTCTTAATAAATATCTTTGTCGTTTGCGCATCAGTGCATCATTCGATTTAAATCTACTTTTTACATGTACTTCTACTGGAAAACCAAAATTTTGAGCTTGTTCAAACAGATGACATTGATCAATGTAATCAGGCGTTGTGTTTAAAACCAAATACGTTTTAAACATTTCACCTTGCATTGAAGTTATTTTTAATTGTCCTGGTACTGTGGCATCAATTATGCCATCAAAAATTGCTGTACTCCCCCTTTTAATTTGTTCTTGATCAAGTTGATGTGGTAGAGGCCCGATAAATTGTAATCTTTGGATATAATTCAATTCATTTTCTGATAATCGTTGACCATGTATCATCTTAATTTGATGATATAATCTATTTTCTAAAATACGATAGGTATCAAAAATATGATCATCTTGATAAATATCAAAACCCAATGATGATAGTAATTGCATAGACATATTGGTTGTTTGCAATTTAATTGAAGTCAATCATGTTTGTGTAGACATATTTCGTTTTGTTAAACAAATACCGATAATAAAAATATTTTTAGTTAACATGCTACCTAGTTGCTGTTTTAATAATTCAACAGTTTTATGTGCATAATAAGTAGCAATATTTTTATTTTGTTTATCAAAATCTTTAGACAATTCATCGAATCTTTGATCTAATAACATATCTTTAGGGTACATTTGTAAATGAAAATCTTGATATTCAGATAAAAGTGTTAAAAAGTTTTTAAATTTCTGCTTATAATCATCTTTTTTCATTTGATCTGTTAAAGGCATAATTTGTGGTTCTAGTTTATAATAAGCTCAAACTTCCCCACTTTGTGTTAATAAAAGATTATCCTGTGTCATTTTATATGGTGCTTTAAAACTGATCATATTAGCCCCTTTACATTGTAATAATTTTATTTAAACATTATCTTGCTGTTCATATATATTACTTTTTCATCATGACAATATTTTGTATTACTTCTTTTTATATAAAAATACCATTTGATATAGTCGTAAAAAAACATATATATTTTCTTACCTTCCTTATCAATTTTTAAAAGAAACAAACAAAAAACTAAAGGTATACCTAGGTAAATATATAATCATCCACCTGGTAATATTATTGCCAAATATTTTATTGGATAATGTATAAAAGGTATATATATAAAGCATAGACTACAGATGATTCACACAAAAAATAAAAAAATTCTTTGGTTTTATTATTCTAGCAGCTATTGCATTATTTATTGTATCAGATGTGTTAGGTTTTTTAGAGAATATTAAGGCGATTATTCAACTTGTTTTTTCCGCAGGTTAAAATGAATGAAACATATTAATTATCGTCGTGTATTTAATGAACCTTACCGCATTTATACTAATTATGGTAGTTTTCCTATCGCTACAATAATAAGTTTTATTTTAGTGTGACGAGAAGTAAAGCAATCATGATGACTAAACCACCTGCTATCAAATATTTCACTTCTCCTGTTAGCCAGTCATAAATCCCTTGAAGTGTTGGTAGTCCGACAAATAGTGTTTGATATACTTGACTGATTAATGACATTTTATCTCCTTTCTTTATCTAATATGTTCTAAACTATCAATAAAATATTTATCATCTTTTTGGCTAATATTTAATGTGTAAGTTTCTATATTCATATCATTAAATGCTCTATCTTTAAACAACACAAGTGCTTTAACCAATAAATGTTGTGGCCCATTTTCAAAAACTTGATAATTTTTCAACTCTACGAATTGTCTTTCATTATTTAAAGCACTAGGTTGTTTCATCATATATGCCATATCTTCTTTAGTTTGACTCGCATATTTTTTAAAAAACTCAACTAAAAAATTTCTAAAAAGTTGATGATCTATCATTGCTAATTTTGCTGAAGTGTAATTGTCTAAACCATGATAATCAGCATGGTCATTTGTCAGTGGTGTAAAATATGGAAAATCAACGACACTATATTTATGTTCATGAACATATAGAGGTACATGTAAAATTTGTTTTCTTTGTGCTTCTGTTTCTGAATTATCTGTTTTTCCAACAGATGATAATTGGTACGTCACTACATAGCTCACGTCATAAATATTTTCTTGTATTTTTCTAAGATGATAAAATTGTTTATCGAGTAAATATCTTTTCACACCTTGATAATAAAATAAAATATGGTGAGATTGCTCATAAAAATTTTTTGTATAATATTTTTGTAATTCATGTTGATAACTTTCTTGTTGTCCATAATCTGGTGGTACATTAATAAATAATGTCACAAAGTCATTGACAAAATGAACTAATTTCTCGTCTACTACTGTCTTTTTTTGTTCGGATACTTGCGCTGATAATTTATTTAATAATTGACTATGCTGATTCATTGTCTTTATTAAACTGCCACCTTTATAAACAAGTATGCTAGATAAAATTAAAGGTAATAAAAATAATAACCATACAATGATTCTCAAATAACGATATTGTGAAAAAATAGGAATTTTATTGTAGCGTTTAAAAGAAAAAATATTACTCATTTATACATTATTTTTTTTGAATAATCGACGCATCATGAATGTCATCAATAAAATAATTACACCATAAATGACTGTATGTCTTGATGTGACACCTGCTGCAGGTAATGATGATTTTTTCACAATATCGTTATTTGAGAATCATTG

>36
CGAAAGACGTTGATATACGATGGTACGAGAGCAATTGAGGAAGCTCGAATTAAAGTATGCCAAAAACTATCTGAAATTGATTCCGCGAATGAAAAAATTTACATGGAGGAAATCAAAGATAGAGTGAAGCAGCTTGCCATTGCAAAAGGTATGACTATGGTACAGCAAAGCAAGGTGTACGTAGACGTCGATGCAATTAGAAAAGCGCTTCGTAGTAAGCTTGGTAACTCGTATGCTATGTACAAGGCCGCAACATACGCTCCCCAGAATCAAGTCGAACAGATGAAAGAGGATTTTCCACAAGTATACTTTGAGGCCGACTCAGAAGCGGCTTCGATAGCAAGGCTGATAGCGGACATTGCTATGATAAGCCGAGAGTCCACAAGCGAAGCGGATGTACAGTTTGACGCCCTTTATTCGGAAGTCACTAATGAGTTTCTAAGAGGAGGCCATGGATTAAATGCATACCTTAGCACTAGGGTTAGGCACGGAACGCTTAGCAACACACTTCGTAAGCCGGTAGAGGACGAAAAACTCGTCACTAGCAAAGAGAAAGATCGGGAAACCTATACACCTAATAGTCATTGGATGGAAGCTTTCTCGGAATGTTCTTCTCCTGAACATCTGAATATCCTTCGCGACTCTCTAAATGGCTTCTCTCGAGACTTCGACGCAATACTCGACATTCTTCGCGACAAACTTCTGCAAATTCGGATTGTGAATGAAACGGTCACTGGCGACAAATCGAACTTTGGTCTTTTCATATACAATTCTTCAAGACTCGAAAGAAAGCTCGCACAACTTGAAGATCAAGAAATAGAAAGTATTGATAAATTCATCGACAAATGTGTTGATCGACTGTGGGAAAAAACAGACCAAAATTTGGAACTGGTACAACGGGTATTTAGCACGAAAGTTAAAGATTTCTTCCATGATGTTTTTGACACCCTAAATCAACGAATTGAACCCCTAGCAGGAAATGCGGCATACGGCGAATTGGTCAACGCCATAATGCGGGCACGCACGAATACTAGGATTCGACTAGACGTAGTTACATCGTGGTTCAAAAGAAGCGAGGTCTATGACCGGCAAGATTACTCGGTTGACTTCCCTTTCCATATTGCCGTTAACATGATCAGAAATACTATCTCGATCGCGTCAAATTGGGAGGGAGCTACACTATCAACAAACCCGGACTCAAAAGCGATGCCAGGGCGGACATTGGACGCGATGGTTTATGTTTTCTACGGGCTTATTGAAAATGCGATTAAACATTCAAAGGTTGATATCAACGACCTTAAAGTACACGCCGAACTAAATTATTTTGACGGCCGTTACTCCATGGCGTTCAATAACAATGTTGACTCAGAAAAGATATCAGAAGAAGATTTAAAAAAGGTAACTCAGATCCGAGAATCCATCAAATTAAAAGAGTCTAGCAGGCGCGCTCAAGGTGAGGGAGAGAGTGGCTTACATAAAATATGGCTTACCGCAAACGGCCCAGTCCATAAAGATGCAACGCTCGAATTCCATCATACTGACTCTGCCTTCAAAGTTAGTCTAGGTTTTGTTATTGAAAGGGGTTGAAATTGAATATTTTAATCATTGAAGATGACGATGAAAAGCTGATGAAGATTACATATTTTGTTGAGACGACCTTTATAGACTCGAAGGTAAGCTCAGCAAGATCTTATGCATCAGGACTAAGGAAAATTATCAGCCTTAAAGGCACCACGGATATTATTTTAATGGATATGAGCATGCCAAGCTTTGATATAGCTGAGCACGAGCCAGGAGGCGGAACACCGGAGCATTTCGCCGGAAGGGATTTATTGGCTCAAATGAAACTGCGAAAAATTTATGTACCAACGGTAATAGTCACCATGTTTGATTCATTCGGTGAAAAAGGAAGTGAAAAGTCTCTAAACCAATTAAAGAATGAACTCAAATGCGAATATGCGCCGCCGTTTGTTGGCCTCGTCTATTACGACTCTCGCCAAGAAGGATGGCAGGCTGAACTAAAACTAATCATTCAGGAGTCTCGTCTATCATGATCAAAATATTAGTTGTAGACGATGAAATAACAAAGCTGCAGGAAGTCGCTGCGATTTGTGAGGATACCGCCCCTGGGATCTCCATTACGCATGTGGCCACTGCAGTAGCGGCACGCAAAGCTATGCGCTTAGATAAATTTGACGTTTTGATAATCGATCTCAATCTTCCTGACGGACTTCGAGATAAACCTCAGATTGAAGGCGGCCTAGATTTACTTGACCTGCTGCTTACCGACGTAATCTGCCGTCTTCCAGCTGATATTATGTTTATTACAGCCCGTGAAGATAACGTCGAAGCAGCCCGCACGAAGGCCGCCGAAAGGGGCGCAGTTTTGTGGCAGTTTGGCCATGGAGACGAATGGAAATCTTATTTGAGAGGCCGTCTCAAATACTTGATGACTCGCTTAGGCAGAACTCTAGACGGTTATCCTGTAGATATCGCATTCGTGACAGCTCTTCAATCACCGGAACTTGACGCTATTTTAGCCCTAGATTATAGCTGGAAGACTAAAATCTTTTCGGGTGACCCATCAACTTATCACTTCGGCCGTTTTGAAAAATCAGGAGATACGGTTCGAGTTGTGGCAGTTAGCGCTCCACGCAAAGGAATGCCGTCCGCGGCCTCTCTTTCAGCAAAAATTGTGGCTTTATTCAAACCTAAGATACTTATCATGACAGGCATCTGCGCAGGTATAGCCTCTCGCACGAACTTCGGAGATATCATCGTCGCAGACCCTGCATGGGACTATGGCAGTGGCAAAAGAGCATTAGACTCCAACCGCTCTCCCGTATTTCAAGCTGCCGCTTATCAAATGTCGCTAGATCCTAACATACGGCAAGTTGTCAATGAACTTGCGAGAGATCCGGCAACTATGCAGTCTATTAGATCTGGATGGCAAGGTAATTTTCCTCAAGGAGTGCTCAATGTGAAGCTCGCGCCAATGGCATCGGGTGCGAGTGTAATTGCAGATGACTCAGAAGCTAGAAGCGTTACTTTACAACACCGAGAGCTAGCAGCTATCGAAATGGAAGGATACGCAGTAATGGCTGCAGTCGAGTCCGCCGCTAACCCGAAACCGCTAGCAATAGTCATTAAGTCTGTATGTGATTACGCTGATTCAGAGAAAAATGACGACTGGCAAGCTTATGCTGCATATACAAGCGCAGCTTTTGCTAACATACTGCTTAAATCCCCATCCTTAGAGTTACAGTAGCTCGGACATTGGTGTGGACTTGCTTCGGCAAGTCCACACGCAGCGATAGGATGATTATGGCAATCAACACGTAGACTTTTTTATTAAATGATTAGTTAGCTCATCACGCATTAGCTAGGAAAAATGGACAACCCTATAGGGCATCACCTCTAATACAGGATTTAATATGATTAAAGATCGTAATCATGACGATGCAATGGCAGAGCTCTACAGCAGGGATCCTATGCTGGCAGCAGCCCTATTAAATGCTATTGAAGCAGATGGCAATAAAGCTGAGTTCACTATCATTAAACGCCAAATAGCAAAGGCCGCTAAACTGCCTCACAAATATGATCGTAAAAAGCGATAACGATCAGTACATCTATAATAGAAAAAACGGACATCTACCCACGAAGGACCTCATTCCGCCATCTCTAAAAAACCAAATGGAATGTGCATTACAGCCAAGCATGGACACTCTCATTTGTTTCCGTAAACGATTTCGCTCATTTTCGCTCTTACTTTCGCTTGCAACTTTCTGAATTCGATCATTACTTCTTCAACATCTTCGGGTCTTGCGCCTTGGCCACGCCTCTCTGATAGCCATAATTTGAGTAGACCTGCAGCTCTGCCGAGGTCGCCATTAACCTTAGCCAAGTCTGCTACTGCCAATAAATCTACTCGTGACTTGATTGGCGTATTTAATCCTGTAGCCAGTAAAAAGCTAGACATAGAAAGCCCAGTCTGGGCGGCTCGCCGAGCGATAGTTGCCTTCTCTACATCAGACACCCAAACCTTGATTGGTGGAACTGCTCTACGCGGTCGGGCTTGGGGCTCTTGGTCTTTGAGGTCTTTCATTCCAGTTATCACCTTTGTTTTTTGATCTTTGGTCGCGGTAACGACTGTATGCCTCACGGAGTGAGATTTCTT

>37
CGACGCGAGGTGCGGCATCCGCGATGTCCTGCAGCAGGGCGGCGGAGTGCTGGTCCCCTCCGGTGACGAGGCTGCGCTCGCGGAGGCGGTGCGCCGTGTGCTGTCAGACGACGATCTGCGCGACAGACTGCGCGCGGAGGCCCCGACCATCGCCGCAGCCTGGAGCCCGGAGCGCTCGCTCGCCGCGCTCACCGCGGTGATCGCAGCTGCCGTCGAGTATCCGTCACGCCGCGCCTGACAACTTTCGAGAAAGAAACTTTTCCGGCATATCGATCCGGGTCGTTTCCGTTCGATGTCTTCAATGACAGGGTCTAACAGCCGGCCCCGGAACAAGGAGGACATCATCGAGTACACGCTCATCATGCTCGCGACCGACGAGGCCGTCGAGGCAGATGAGGAGACCCCGTTCGAGCAGGTCATCGCGGCCATGGGAAGTACAGCGAGTCGATGATCAAGGCCGGCGTGCTGGTTGCGGGCGAAGGCCCGACGGATGCCGCTGAGGGCTTCGTCGTCGACTTCAGCGTGGAGACGCCGTTCATCACCGACGGCCCCTAAGGCCAGGCCAAGGAGCTGTTCGACGGCTTCCGGATCCTCGACGTGTCGAGCCGTGGAGGGGCCGCCGAATCGGCGAGCCGCGCGCCGCTCGGCAAGGGATCAGTCCTTAAGGTGCGCCGAGTGACCGACGCAGTCGGCTTCCCCGCCGACAACGAGTAGATCGAGAAGGAAGCCGGCTGGCGCGAAGATGAGGCCAACCGCTCGCGGCAGTGACGTGCGCAACACCCCACCGACGGCGGGACGACGCAGCCCGTCCCCGTGTCGGGGCGACGAAACGCGCCGTCGCCGCCGTCTGGCGCATCGAGGCAGCCCGTATCGTCGGCACGCTCGCCCGCTCGGTCGGCGACTTCGCGCTCGTGGAGGATCTGGTCCATTGGTCCAGGAAGCGCTCGTCGATGCCCCGCGACAGTGGCTGGTCGAGGGCATCCCGCGCGCGCAGGCAGCCTGGCTGATAGCCGTCAGCGGTTCCGAGGCATCAGCGACCAGCCCTCGACGAGCGGTCTAGCTCCTATCGCTTGACGGGCTGACTGCTCGCTAAAAGGTCGCCCCTCGCGATTTCGAGAATTCGCTGTGTCTCGCTGCCGAGGACATCTCGGAACGTTGCTCGTTCAAACGCATCACGTAAGAGTCGACGCTTGTTGGAATCGATGAGACCACGGTGTTTAGTTACAAAAACGCCTGTCTGCCTCAAAGCAGCCGAGTGACGCGCGAGTGCATGGTCCGACACATGGTGCAACGAGCGCACTGCATGGAGTACGCATTCTGCCGTCACATTGCACAGTCGCCCATCTCGCGGATGTTTCTCTAAAAGAGCACGGCCCTGGTAGAAGCCAGTCAAAGATCTGGTGAGAGCCGGCTCCGCTTCGTGCTCCCGCAAATTTGCGTCCGCCCACCGGCCCCAGCTGTCTACCAAAGCGGTGGTGATGGCGATCACCTGACGATTGCTCGCACCCTCCAACGCCATTTCGAGTTCTTCTTGCCCTGCAGCGTACTCTCCGGTCCAGTAAAGAATTCGTCCGTGAAGAAAACGAGTGTCGGAGCATGGCTCAAATCGAGATGCTTTCTCGGCATGAGGCAGCGCTCCTGGGGTGTCGCGGAGGTTTCGAGCGAGCACATCGGCCATCTCGTGATGCGCCCTTGCTCGAGAGGCGTCGTCGTGGGCGTAGGACAGGGCCGACTGAAGTTGAGAAACGGCGGCTTCAAATTGTGTTTGCTCGGCGAGTAATCGCGCCCACACCCGATATACCTCGGAGAATTCGGGATTAAAGCTGAGTGCACGCTGAACTTGGACCTCTGCCTTCGCAAAGTTGCCCGCCCGGCTAAGGTTCTCCGCGGACTGCAATAGAAATACAGCTGGGTTATCGTTTGAATCGCGTGCCGTTATCGGTGGGTATCTCCGGGTTTTGGCGCCCGCGTCGAGCGCGGCACGGTAATCGCGCTCCCGCTTTCTCACCGTTGACAGGAAGTCCGTATTGATGGACGGCTTCTGCAGGAACATTCGAGCAGTTGCAGTCAAGGCAAGGCGCCCCGCAATGGCGCCAGCGGAGTCGGCCTCCACCAGCACGAGCGATCCGCGAGTAAGCTCCTGTGTGGCCCTGCGCAACGAGTCGACAGACATCTCTGTCAGAACCGCGAACTCATCGAACGAGATCGCACGATCTAGCGTCCGCAGAATATCGAGCACAGCTTGGGAGTCCGTTGTCAGGGTGTCGACCACATTTTTTACGCAGAACTCCAACAGTTCGCTTTGATCCCGAAGGGTCTCCAACGGAATGCGTCCAGCTTCGCTCGCCAACACAAACCAACGGATGGCAAGAGGGCTGTATCGAAGGGCTTTGACTGTGTTCTTTGCTGCTATTGGGCTGAGTCCGGCAAGTGTTCGTTGGTCTCGCGCTGACGCGAACTTGCGCAGAAGTAGCTCGGACTCTCCCTCATTTAGTGGCAGCACCGGCATGGTACGCTCCAATTGCCCGATGCCCCATCGGCTGGTGAAGAGATAAGTCACCGACTGAGGCAGCGCATCGTACATCTGCACGATTTCTTCTCCGTGCGCGGACTCCAGGTTGTCGATGATGATCAGCGTTTCGATGCCGTCTAGCGCATCCGACAGCTCCTGCAGCGAACCGCCGAATCCCGAATCCAGCCCGCGACCCAGCTCTCGGATGGTGCTGTCCACCCCACGAATCGCTCCTCGCAGCTCTTCAACTCCGTATGCGGTCAGCTTTTCGGTCTTGAGCGAGACCCATAGTATGGCTTCGTACGGGTTGTCGTCGCTATCGAGAAGTTCGTACGCCACATCCAGGGCGAGGGCAGTTTTACCGATTCCACCTTCGCCGATAAGCGTAGTGACGGGGTTGCGCCGTCTTCGGAGAGTGTCAATGAGCTTAACGCGCAAGTCTTTCCGACCGATGAAGCTAGTCTCGTCGTAGTCCACCTCCGGGAGATTGTGCAAAGTTCTTTCGTTCGGAGCGGAGCGCTTCTCAAACAGAGGCTCCCAAGCGGGGTCCACCTCGAGCCGCCGAAGTACGCTCTTCGTGTCGGGCCAGTGACGGGACCTCAGTCCTGTGAGCAGATCGACGGCAGTGGTGGGATCCGTGTCGGCAAGCGGTCGTCCGTGCATAACCCGGTGTCGGATCGGTGTGAGCTTCGGCAAAAGCGGCAGATTGTCGCGGAACTCCACCATTAATTCGTGAGGCAGGAGCGCTTTGTGTCTCGCTAGGACGTCGATGCCCGTCTGGAGGTCCAGGAAGTGAACCGACGCGTTTGAGTCTGCATCCCCATCGGATTCGCGGCGACCCTCGATTTGTGCAAGCTCGCCTGCGGTGTAGATCTGATCCTCATCGAGATGATCGCAAAGATAGCGTTCGATACTCGCGCGCAGATCGGCCTCAAAGGCATCGATGAGTACATAGAGTCGCGCACGACTCATTCGGAGCTCGTTCATTGTCCCCCCAGTTCTGTCCCGCAAGAGCATATCGGTCATGCGGCTGGAATGGATCTTTCCGATGACAGCCAGACGGCGCGGTCCGCCCCCGGACACGGGAGCGCAGAACGCGCCGGGGCCGCCGTGTGGCGCATCGAGGCAGCCCGGGTCGTCGGGACGCTCGCCCGGTCGGTCGGCGACTTCGCGCTCCCGGAGGACCCGGCCTAGCGCGAGAAGCGCTCGTCGATGCCCTGCAGTAGCGGCCGGTCGAGGGCATCCCGCACGCCGGTAGCCTGGCTGACCGCCCGTGGCAAAGCGGAAAGCGCTGGACGGGTGGAGCCGTCGCGAGCGTAGCGACGATTGCATCCCCGTGAAGCACGCCGTCGCGGTGATCTCCAGCGAGAGCGACTGTAACGAGCTGTAGTCATCTGGCAACTCGCCTGAATATCACCCACTGCCCGGCCATCCACGCCGAACTGCTGCGTCGGCTGAGACGCGAGCAGGAGGCTCAGAGCGAGTTCGCCGTGGCCGCCGGGTCGCGCCAGGGACGGTCGCCCATGAGCGGTGCTGCAGCGCCGGACGCCGGGGGAATGACGAACGCCCGTCCCCTGCGGCAGAGCCGAGGAGGACGGGCGTTCGT

>38
GTGGCACCTCGCTGAGCAAGGCGTGGAACCTCATAGAAAGGTTTTCCGAAGACATTGATTTGGCCATCGAAAGAGAGTTTCTTGGCTTCGAAGGAAGTTTGACTAAAAACAAGAAAACCAAATTAAGGAAGGCTTCCGGCCAATATATCAGCGAGGTTTTTTATTTAGAATTACAGGAAAAATTTAAAGAGAAAGGCTTGGAAAATGTCACTTTCTCGTTGGCCGAAACCCAGGATTCCGATCAGGATCCTCGTATTATCAATATTTTTTATCCAAATATAATTGTAGTTACGGAATATCTGAAGCCGAGAGTTCAAATAGAAGTCGGGTGCCGTTCATTGATTGAGCCATTTACGATGAAAAAAATTTCCGCGATGGTTGATGATGAATATCCAGAGCAGAGTTTTTCGGAGAAAAGCGAAGAAATACCATCCGTTAATCCGGAAAGGACTTTTTTAGAAAAAATTTTCCTTCTGCATGAAGAGTTTCAGAAAACCGCTGAAAAAATAAGGGTAGATCGGCTCAGCCGCCATTTGTACGATCTATATGCTCTTTCAAAAACAGAATATGCAGAAAGTGCCCTACAGAATAAGGAACTCTATGAAACCATTGTAAAGCACAGAATGGAGTTTGCCAATATCTCCGGTATCGACTATAGCCTGCACAGGCCAGCCACAATAAACCCTATTCCACCAGAAAATATCATTGAATTATGGGAAAAAGATTATGCCAAAATGCGAGAAGAAATGGTTTATGGCGAAAACAGACCAACTTTTTCTGAAATAATTGAAACTCTTAAAAAACTAAAAGATAAAATCAACAGCCTCAATTGGGAAATGATTTAAGGGAAAAGGTTTTGCTAAAATATTAAACAAATACTCTTACTTCAAAACCTCGTCAATAATCTTATCCAATTTATTATCCGGAAGACTGTTTAAATAAGACAGTGTAGATTTTATATCTTTTTGCCCAAGTGCTTCGCGAATAGTCTCAATTGAAATATTATTGAACTTCAAAACTGTGGCAAACGAGTGACGGGCGCAGTAATAAGAGATATTCTTCTTGATTTGCAGTTCTTTCATTATTTCTTTTAACTGCATATTCACATAATAGGTCAGCACTTTTTTGGATCTGTTTTTTAGGTAAATCTGCGTTGGCTTTTCGGTATTCATTATGTTGAAAATGAACTTTGAACTGTCTTCGGATTTGTATTTTTCCATGATATTCCGAGCGTAATCATTGATTTTAAAACTCACCGGAACGCCTGTTTTACTGCGGATATAATTAATACGATCAATATTCAAGAATTTTTTTTCCAACTTAATCAAATCCAAAAAGTTGATTCCTCTTGCATAATAACTGAACAAAAACATATCTTTTGCAAAAGAAAGTTTTTCGTCTTTTGGCTCATATTTCTTGAGTTTTTCTATTTCTTCTTCATTCAGATACTCCTTTTTCCCACTTTCCTTCAGTTTTGAAATTTTATAATGCCTAAAAGGATATTGTTTTTCCGTAATTACTTGGTTTCTAATGGCTTGATTAAAAACCGAACGCAAAGTCCGCATTCTAATCGCGATACTGGACTCCCTATTCCCGCGAGAAATGCAATAGGCTTCAAATTTTTTCAAGTTAGAATAATCCAATTCATTAAAGCTAATGTCTTTTTTGCCAAAGAACCGTTGCAGCGCATTCAGAGTATCTTTTTCCACTTTCGCTGTTCCGGTTTTATCCGATGCCAAAAGATTTCTAATCAAATCTTCGTGGAAACTCGTATAGGTTAAGGAAATGCTTTGTCCGCTGCTCGTCTTTAGTTTATTGATAAGATCAGGAAGCGTGAAGTAGATTCCATTTTTATCGAAATCGTCGATAATCTCGTCAATGATCTTAATTCTGCGCTCAATAAATTTGTTGAGGTTAGCGTGATTGGGATGCGAAGTTTTCAGACGACAAGCGTCAAAACTCCAGTCCTTCTCCTTGCAAGTTTTCCCGATTGAAAGACTTGTGTTTTTGCGGTCTTTTATAAATGAAATTATGATACTTCTCTCCCCTGTTTTATTCGCTTTTGGAGCAAGTGTAAAGGTGTAACTTACCATTTTGTGTCAATTTTTATCGTTTTTCACGAACATTTTTTTCAGATGTTCCTGTTTATCGTGTTTTACAAAAATTTTTTCACGAACATTTCACGAACATTTGCCCTCCAAAAGTAAAATATTATAAAATACTGTACAAGAAAAATATTTGTAAACAATTGATAATCAAAGAAAATAAAGCATAATAAAGATTAAGCAAATTATAATAAAACACAATAAAACCGACTGTTAATCAGTGGGGTCTTGGTTCGAGCCCAAGAGGGGAGCAATAATAGAGCCCTGCAGTACTGCAGGGCTTTTTTGTGGCTTTACTTTGAATTTTAAGTAATTACCTTGTTATCCATTTTGTTTTGTAGTGTGTAATATTTATTGCTATTTAGCCATATTCACTATATGATTTAGCGAATTATGGAACAAATTGTCTGATGATGCTTTTGTAGAATTATTTCGTGAAAAATAATATTATTGGCAATCTTTCGGCAAATAGTGTAAAAAAAGGATTGTAAAGAATACAACCCTTTTTCTTACTAAAATTAAACTTATTTTGTGGTTACAATCATCATATGAGGGCTAAAAGGCAATAAGAATTCTTCATTCTCTGTTGTTGACAAAAGCTCTTTCAGTACTTTCTTTCTTTCTTCATCCAACATATTGGCAAAAAAATTACTGTCAAGCCAAATAATTCCTTCAACTGCATATATCTTTTCAATCTTCAAATTACATTTTAAAAATTCATTTTTAAATTCTGAAGGTTTATGATAAAATGCTTCTGCCAACAACCAAGGAAAATCATCCGGAGGATTATGGATTCCGGTCAATAATTCACTTTTACACATTTCAAGAAAAGTAGGTTTGTAAATCAGTCCGTTTAATAAACCTGCTAATGTAGAGGCTGTGGAATTAATTCCGAAGCCCAATATAATTCCGCTCTTTTTTACAACTCTTTTCGCTTCATTTATCACAAGAAGCCTATCTTCTTCCTTTTGCAGATGATAGAGAGGTCCATGTAAAATAACAACATCTGCAAAATTATTCGGAAATTCCAGTTTACGGGCTTCGCCCTTGATAACTTGAAACTTATTCTTTAGTTTGTTGGATCTGTCTTTTGCAATATGAAGATGCTTGTCAATAGGTTCTACCAAATAAACCTGATGTTGCAATTTTGATAACCATTCGGAATATTTTCCTGTACCTCCACCAATATCAAGAATGATAGATTGATGTTTTAAATGCAATTCAATAAGGGATTTAATCCTCTCAAATTCGAAGATGCCCATTCCTTTAGAAAGTCTGTCTTCTTCAGATGCTTTATTATAAAAACGTTCAATAGATGAACTGATTAAATTAGTTTTTCTCATACTAAGTTTTGCGTAGAAAACGCCCAATTAAAAAATAAAATGATATAAATAGGAAACCGCAACTGCATATAACAGTTGTAAAGAACCTTTAGAACAAAGGTGGTATGTCATACTTAGTATAGAATGAGGCAAAGATAGTAATTTAAAACAAAAAGACTACAGCTAACATCGGTTTGGCGAAATGGCGGGTTAAGAGAAAATTTATTTTTTATGATAAACTTAGGCATACTCTTAATAGCTTAAGAGATCAAAATAATCATCGCTGAGCTTTAGCGGCATTGCGTTCGTTAAAAACAGTATGAGCAGGTAAGATATCTTTGTGTTCCTTGCGATAAATATTAAACACGAAGGCATTAATAATTTTTTATATTCAACCATGCTTTTAAGGCACGAATTGCTGCGTAATAGATTACTCTGGAACTACAAGAAAACTGATTATATTTCAATCATTTAGAAATTAAGGAAATTTAGCAGATTTTAAAATCTGAATACTCTAAATTTCTTAATGGTTTAATAGATTAAAATCATTATCTAATTGCTGAGCTTTAGCGGCATTGCGTCCGTTAAAACAGCATCAAGGGAAAAATCCTTTGCGCTCCTTGCGATGAATATTTTGATCTCTTAAGCTATTAAGAGTATGCCTAAGTTTATCATAAAAAATAAATT

>39
TTGGCGTCTTGGGGATGTTGAAAACCTGCGGAACCCTGCACCGAGGGGGGTATTTCTTCGAAACGTCTAAAGGCTTCGCTGTGGAGGTAGAGGGGGGTATTTCAAAAAGAGTAATTTCAGTAACCACCAGGCGGGAATGGGCTAGAGGCCGCGTAATCCGTGGTGTTCGGTATTACAAAAAGGAGTAACAGAGAAGTAATTGAAAAGGTAATTATTTTTCAACCTGTTGTTTTTAAAGGGTTTTTATAATCATGAGGATTACATTTATAAAGAGTAATCAGGTTACTTAAATATTACTTAAAGATTACCTTCTGTTCGAAATAGAAAATCCTTTATTTTCAATGGTTTGAGCGTGAAAAGCGGTCAAGATTACTTATGTTACTCTTTTTTTTTGCTCAGAAAATTCAGGGTTCATATCCTAAACAGGCCGGCGGGCCCGTATGGATCGCATCTGCGCGCTATGATCAGAATATTTAGCCGGTGGAAGATGCAGATGGACGATACCCAGCACGAGATTGAACGATTGAAGAACATTGTCGACACGGCCCGACAGGAGATCGAACTGGCGGTTATGTTCCATGAGACGTGGCGACCCGCGGCATATGACACCGGTCTTCATGCCCGTATCGGAACTTCCTTTGCGGCACATGCCTTTCAGGTCATTCGGTTGTCGCTGCGTCGTGAACTATTACTGGCGCTGACGCGCATATGGGATAAAAACAGAGATGCTATAAGGATGAGCCTGATCGCGGATCGCCTGCGAGACAAAAAATTCTTTGAAGCCCTGGTTCAGTTCCGGGCCGGGCGCATAGGCCTTAGCTCCAAGTTCACGCCCGACATCATGAGGCAGTCACTCACGCCAATACGGGATCAGGTTCTGAAATTGATCGACAAGTACAGCGTGAATGGCAACGCCTTTCAGGTTCTGGAGAAGCTAAGGACATTACGTCACGAGCATCTGGCGCATCGGCAATTACCAAATGCACCGGTAGCAGTAGCAGCATCGGATAGCGCTGGGCAACAAGACGAGGAAGGTGAGTCGCCTGCTTGGGCGACCGATGAAGAGATTGAGACGTTCTATCAAGACAATCTAGAGATCATGCGACTACTGTTGAGTTTGGTTCTAGGTATGGCTTACGACCTTTCGGAAGCCACTGACGTTTACAAGCATCACGCGAAATACTTCTGGGCTTCTGCGCGTGGTGAGCGCACCGAAGGGCACCCCGATTATCATTCGCCGCTTTCAGGCTTGTGATAACGGCTTCGGATGGATTCCGCGATTGCAAATTAAGGGGGAGAACTTCAGTGCGGGGAATGGTCTTGGTATGAAATTGGTTCGAAGCCTGTTTGGTTTGAGGCGCATTGTTAAGGGCATAATCCGTGCCTATTTATGGTTAAATCCTAGGAGCTTGCATGCCTCGTATAAGTGGAAAAACCCTAATCTCTGAGACGACCGAGAAAGTGCTTAGTCGCACTCTCGTAGTCGCCTCTGCCACGATACTTACTAAGTTCTACGATGTGCCGTTAAACGACCTCAAGGCTTTGGGCATGGAATTGCCCGCAGCGCTGTTTGACTCAGTTCTCTTAGTTCTTGTTATATATTACATTTATTCGCTGACCATAAATTGGGTCGGTGACTTGGCAGCTTTTCGCCTTTGGTACACCGAGAGTTCTATTTGGTCTGAATTCGGTAGCAACATGACGCTCGATAAAGAATTCATACGCGGTGCAGTTCCTCTCATGCTAAAGCTGCACGAATTAGAGCAAAATCGGGCATGGCCTACTACTTTTGAGTCACTTTCGGACGAGGACCGCAGAAACTTCGCAGACTTTAAGGCTAACGTTGAACTCTACACACTCCGCCTAGAGTATGCCGGCAGGCGCTTCTCTTTGTTGTCGAAGTTCGGTCACTATTACGTGTGGTTCCAGAGTTACATATTTCCTATGATGCTATGCGTTGGTGCCCTCTGCCTGCTGTTCAAATATGGTACGTTCGCCCCTCCTGCTAGAATCTGGAGTGCGACCTAGAAGTTCGTCAATGTCGATGCCGTTTCATGGTTCGACTTATTGGGGCGCGCAGGTACAAACGTAACAGCTGCCATTACCCCATAGAACTCAAATCGCAGACGGCCCTCATTGAATGACTGCTTTTGGCAGATTGCAGCCTGTCGTGAGTGGCAGTGCGTCAATACTTTAAAGTTGTGTTGGTACGGTAGTGGTACGCAGCTTTTAGTTCGGCTCTGTAGGGCAAGAAGGAGTACGAGGCCTGCAGGATTATTCGCTCCAATCCATCAGAGGGCGACGGAGAAGCGGCGGGAGAGGGTTTGCGGTTGAGCTATGACTGAGGGTATTGGGATCTGGGATGGAGAATGCGAAGGGTGACAGTTTATCAGGAATGGTTCAGAAACGAGCTGGATGTTGATATGCGACGCGAGAGCCAGTGCTAAGTGAAGCTGTAATCTTTAGGGCGTTGGGGTTATATCGTGGTCTGGTCCTGATGTATTTTCCCTAAAAGGGTGTGCCGATTTTTAGTGCATACTTCATTGCGTTGGTCAGCAATGAGTCGTCAAGTTGTTCGGTGTGCTGGCTCAGTGTTGCAGCGCAAACTTTAGAGAAGGAGGAGTACTTGTCGTCAGCATTCTTTAATGATTGTAATGAAATATGATTACCATCAAACTCGGCGATGAAGAATCTATTGATCTTTGAGCCGTTTGCCAAAAGCATATCAAAAAGGATTTTGCCCTTAATCTTGCTTTTGCACAGTTGCTTCTCGATATTTTGTATTTCATCAAAAGGACTCTGTGGGCTAGTCGCGAAAATGACCGCCCTTAAGTCAGGAGAAGGAGTGTTAGTCAAGGTGCATAGATAGTTTTTCATGGCTGCTCGCGAAGTAGGGCTCGTGAAGATGCTTCCACCAGATCGAACACATGCGTGACGACGCTCCTAGCCTCATTCGCATCCAAGCGCCGTGTTGTCTGAGTGTCAACGCTGTCCATATGGAAAAGCCGGTGTCGTTGGTCTGACCAGTAACGATAGCATTGGTTCAGAACTTCTGCTTTTACAGCTCCGGCATGGTTGGCCTGGTCACGTCGCATTTTCCCGTCATCAAAATATTCTCCAAAGCCCAATTTAGGCTGTACTTTATAACCTGCAGCTCTCAGGACATCCTTTAGAAAGCCTTCCAAGCCTCGTAATGCAGGAAAAGTTATATAGGAGTGATCTTCGATATCTAATTCGACTTTAGTAAGAGTCAGAGCTGCCGAGAGCTGGATTCTGACAGCTTCACTAATATATGAGCATGCTGTAGGAATTCTCTCTGCGAGTTCGTCCTTTACATCTGAAATCGTTAGGGCAACCGAGAAAATCTCTATTTGACTCCGTAGTACGTCATCTAAAGATAAAATGTTGCTCAAAAAGTCAGATAGCTTAGTTGAAAGATCTAAGCGCTTTCCTTGGAACTGAACTGTGTCGTTTCTATGTATTTTTATTGTGAGCGTGTCTCTCTGTGGCCCTCTCATACGAAGTCGGCGGCCAGTTGCATCAACTACATCGTCTTCAATTAAAGCACCTTCGTGTAAGAGATAATCAATTATCTCTTGAGCGCGATCAGCAAGATTTGATTTCGAATAATTGAACGGTGTGTCGTCACCCGCGCACTCACTGACTATTTTTTCGGCAAAAAAACTGAAGGTTTCTTTGCAGTAGCCAGTGCACTGTCCAATAGTGAAGGTTCCATTTCCCAGGATGAATAAACTGAATTTGTGGGGGATTTCTTTGTGTAAGTATTCATAGATGTGGGGGCTGTTTTTCGATGTGTCTATTCCGACAACTGATGCACCGTTACGCGCCAAGCAATCTGGTATCTGCTGTGATTGCAAAGCAATTTTCTGAAACGGGTTTTTAGCCATCGAAGCCATCCATGAACAAGGTCGACCGACCGTTTATCGTCAACGGTTCGGCAAAAAGGAGTGACTATACATGATGTGGCTTTTTGATTGCATCAGGGAGGTAGCCCTTCCATCTGATTTCCAGATTGTAAAGCGGCGTGAGCCGTCGTCCGCCCACCTCGCCTGGGGGGCTAAATG

>40
CCAGAATCATGTCTTCTAACGTTTCCATGATTTTAGTCCTTCAGGCGGTCTGATTTCGGATCGTAGAGGCAGCGAGCACCTCGCTGTGCGGAATATTGCTGACCCAACGCTTCGATGATGAAGTCGGTTTCTTTTGCCAGCTCAACCGGCACGTAACCGAATGCGATAGTCTTCTTCAGGAGATGGCTGTACGCGGTGCTGGTTGTACGACCAATGACTACCCCGTCTTTAAGGATGGTCTCGCCGCCGTGGAAAGGAGCGAAGTCATCTACGACAAAGGAGCACAGTCGACGACTAACACCTTTTTCTTTGATCATGGCAAGTGCGTCCTTGCCGATGAACTCTCCCTTGTCGAATGCGACGCAGAAACCCAATCCAGCTTCAAATGGGTTGTAGTCAGGAGTGATGTCGCCCGACCAGTAGAGATAGCCTTTCTCCATGCGGCAGGAATCGATTGCGCGATAACCCGCATTAGCGATGCCATGAGGCTGACCTGCAGTCCAGAGAGTGTCGTAAACACCGGCGGCGTATTCTTGTGGGATATAGAGCTCCCAGCCCAACTCACCGACATACCCTACACGCACCGCGAGAACCCGAGCAAAGCCGACCTCGATATATTTAGCGCTCAGGTATGGGAAGGCTTCGTTGGAAACGTCGTCGTCAGTTACCGACTGGAGAATTGTCCGGGACAGCGGGCCACAAATATTCAAAGTAGCTAACGAGTTCGAAATGTCACGGATTTGCACGGTAGCCGGCAAATGACGGCGAATCCAGTCGCTGTCACGTACACCGAATCCTGAACCGGTAACCATGATGAAGCGATCATTTTCCAAGTGCACGAATGTCAGGTCAGCTTCGATGCCACCTTTCTCGTTGCAAAGCTGTGTATAAATTGCTTTGCCTTTCGGACTCAGATCATTGACCGCAATACGTTGCAGTGCTTCGAGGGTGCCTGGGCCGCTGATTTCGAATTTGCTAAACGATGTTTGGTCAATCAATACCGCTCGTTCACGGATGGCTTTGCATTCTTCAGCAACCGCGCCAAAGAAGCTCGGCTTGTCCTCGAAAGTCGAGATTTCCGTTGGACTATCTATTCCTGGGCGGGCGAACCAGTTCGGACGCTCCCAACCGAATTTAGAGCCGAAAACTGCATTGGCATCTTTGAGTTGCTGATAGAACGGCGACCGACGGAGGCCACGTCCAACTTTGCTTTCCTCTCCCGGCCAGTGAATCTTGTAGTAGTTGCCATAGGCCTCGATTGCTCGTTCTTCGAGGTAGCGGCCAACACTATGAGGGGCTCCGAAGCGACGGACGTCGAATGCCCAAAGATCCATGCCAGGATCTCCATCCAGAATCCAGTTTGCCATGGCGACGCCTGCGCCACCTGATGCCGCGATTCCTGCTGTGAAGCCACACGCTACGTAGAAGTTATCAAGCTCAGGAGCCAGGCCCATGATGGGCTCGCCGTCTGCCGATGCAGGGATTGGCCCATTGATGACAGTCTGGATACCGATTTCATTCAGTACAGGCAGGCGTTCCGAGCATGGGAGTGCGAAGAGCTCAAGACGATCCATGTTTTCTGGAAACAGTTCGCGACCGAAATCGAATGGTGGGCGAGAGCGCCAGCATCCCTTGGTACCATCTTCCCAGCCGCCGATCGCGAATGCGCCGACATCTGGTTTGAGGTAGAAGTTTTTGTCCGGATCGCGGAGGGTAGGCAAATTTTTCGGGAGGTTTAGTTTCTTTTCGGTTAGGAAGTACTGGTGCTCTACCACGCCAGCTGCAAGGTGTACGCCAGCCATGTCACCGATACGTTTTGCCCAGAGACCTGCGCAGTTCACCAGGATATCGCAGCCAATAGTTCCGTGGTCTGTCGAAACGCCGATAACACGACGGCCATCCTTAATGATGTCGGTGACTTGAACGCCTTCGCGAATTTTTGCGCCACGCTTACGGGCAGCTGCTGCGTACGCGTGAGTTAGCGCATATGGGTCAACGTAGCCATCAGACGGGATAAAGGCAGCGCCCACGACACCTTCAGGATCGATATATGGAAACAGATCCAGGGCTTGCTTGGCGTCGAGTGAATGACACTCAAAGCCAAAACTCTTTGCCAAAGTCATTGAGCGGCGGATTTCACTCCAGCGATCACGGGAGGATGCCAGGCGAAGAGAGCCTACCTTGCGCCAATCAATCGTGTGCCCAGAGTCTGCTTCCAGCTCATCGAACACAGCAACGGAGTTTTGCATCAGCCGGGTGAGGTTCAGGCTGCCACGAAGTTGGCCTACCAATCCCGCAGCGTGCCATGTGCATCCGTTGGTAATCTGAGACTTCTCCAGAACGACCACATCGCGCTCGCCTCTTTTGGTGAGTTGATAAGCAAGCGAACAGCCGATTGCACCGCCTCCAATGATGACGATTCGTGCATGCGAGTCGAAGGATTGTTGCATTGTTATTCTCCACGGCTAAGTAATGGCCACGCTCTCGCGCTGAACTTCATACATAAGAGTTCGGGCCAGTTTTAAAGAAGGGCAGATGCTGGAAGATGCGCTAGAGCGTAGGCAGCTTTCGCCTATCAAGCGCAGGAGTGAGGGTGTTAAATCTTTTGATGATTTGATTTTTATTATTCATTTTTGCAGACCCTGTGTTTGTTTGAATATGAGTCGTGCTCCAAGATTATCCTCAGCAGGGAAAATGACAATATTCCTCTCGAGGTACGGCATACGCCTAAAGGAATAGTTAACGACCTATTACTTCAATCGAACACTGGAGGGAATAATGGGATGTGGCTGGTATGTGTGGTATTTAGGTCAAAACAACGATAAATATTCATAAAATACCACATTCAAACGGGCGTATCGATAAATTGGTGTTGTTTTGCGTGGGTGTGTGTTGACAAAATTGGCCCTCAGGCGTTTGCTAAGGCTGGTGACAAGAACAAGAAAGCCGCTTCCAAACCTTCAAATCTGCCATCCAGATAACCAATGACCAAGGTTAAAACGCCATGGTCTATAAGAACGGAGAGCCAGGTAATGGGCCAGATAGGAATTTACGTAACCTATGTGATCATGATTTTTGTAGTGCTTGGAGCACTTGCTGCAATTCGGGATAGCCAACAAGGAATGGGCAAAGAGTTTATTGAAGGGATTCATTGTATAGGGCCAACTTTTATTCCGGTTGCCGGAATAATGGCCGCACTTCCTTATTTGTCGAAATTTGTTGAAAGTACCTTTGGGCCGGTGTTTGCCTCCATTGGAGCTGATCCAGCTATCGGTGCCACGACCATCATTGCTGTAGATATGGGTGGTTACCAGCTTGCTCAAGTATTGGCTACAACGAAAGAAAATTGGCTAATGGCCATGGTGGTAGGGTACATGGCTGGAGCCACCATCATTTTCTCGATCCCTGTCGGCCTTGCGATGTTGCAGCCGAAAGATCACAAGTACATGGCGCTAGGCATCATGTCCGGGCTGCTAAGCATTCCGATTGGAGTTTTTGTCGCTTGTGCAGTGCTGGCACTGGGTGAGCCGATGGTGCGTGACGCCATCGGGAGTAATCTAGAGGCTAATTACCAGATTTCACTAAGCTTCGCCGTGATCCTTAGGAACTTGTTTCCACTCATTATTTTCTGTGTGGTACTAGCTCTTGGTCTGCGTTTCTTTCCTGACAAAATGATCCGAGGCTTTCTGTGGTTCGGACGCATCATGTACGGAGCGATCACGATGATACTGGCATTCTCTATCGTAGAGTATTTCACCGGCTTCTTTACCTTCGTCTTCGGTCATTGGGGGTTCGACCCGATCATTGCCGACAAAGCAGACCAGTTCCGCGCGTTAGAAATAGCCGGCTACGGAGGCATCATGTTAGCGGGGGCATTTCCGATGGTTTATGCAATCGGAAAATATCTCGAAAAGCCTGTGAGCGCCTTGGGTCGCCGTTTTGGCCTGGATACCACGGGTGCCGCTGGCATGTTAGCGGCTGCGGCTAACATTCTTGCA

>41
CGAGATTGGCTCGCCACCTGGGAGTTCTCACGTCCCGGCCACTCGACGTCGCCGTGCGAACGGGAGCACATTGGAGTCGATTTGAGTATCGCTTTGCCCCACATCTGCCCCATTTTCTGACCCCTTTTTGACGCGCCTTTTCATCGGGCTCGGCAGTGCGCGAAGAATCTCTTCAGTGTCGGGATCGAGCAGGTGAGCGTAGCGCTGCGTCGTCGCGGGGGAGACGTGACCGAGGAGCTGGCCCACCTTCGCCAGCGAGACGCCCTCTTGGATCAGCCAAGAGGCGTAGGTGTGGCGGCACGCATGGATGTTGAACGGTCCTATGCCTGATCGCTCGACCGCGTGCTTCCAGATCCGGTTTCGGAAGTTGTGGTAATCCAGGGGCGTGCCGTCCCCCGTGCGGAAGATGAAGCCGGATTTCCGCCCGGCGACGAGTGGCTCGATCTCGTCCCATACCCAATCCGGGATCGGGACCGATCGCCGCTTCTTGCCCTTGGGGTACTCCTTCAGCTCGTTGTTCGCGTCGTCCCACACCTCGGCGACGCGGTAGCTGCGGCCGCTGTCGGTCACACGGATGCGTTCGATTCGCGCGCCGGCGGCTTCGCCCCATCGAAGACCAACTCCGAAGAGCGTTGCCGTGATGGCGCGTTCGACGGACTCGTCGGGCATCTCGTCGAGAAGCATCTCCGCCTCCTCGTGTGAGGCGTAGCGCTCGTTATTGTTTGACGGGTTCGGAAGCCTGAGTCGAGCGGCGGGGTTGGCCGAGAGGATCTCGGCGTCTACGGCGCCCGCCAGGGACGCGGAGAGCAGGGCAACGCATCGCTGCACCGTAGCCGGAGAGAGGCCCTCGTCGCGTAGCTCGGCTGCCCAGGCTTTCACTTCGTGGCGCGTGATGTCGGAGAGGGGCGTGGTGGCCCAGCGGGGCATGAGTCGGCTATCTCGTCGTGACGCATCGCGGAGAAGCGTGCTCGGTTCGACGGCGCGTGTGCCCCACCATCGCTCGCACCAGTCGGCCCATGAGATCTTCGCTGCCTTTGGGTCGCGCCAGTTGGGTAGCGCGGCGTCGCTCTCCGCCGCTGCGCCTACGTTCTGTGCGGCCTTCTTGTGAGGGTGTGTGCCGGCGACGTAGTGCTTCTTGCCGTCCGGGGTTCGGTAGCCGGCTCGATATTTGCCTGAGGGGAGCCGCTCAGTCCATGCCACGGTTACGCCCGTCGGAAGTAGCTGCGGTCGAGGAACTGTTGGTAGACGTCGACCATGTGGATCGTGACGCCCAGTTCTCGAGCGATCGCGAGCGGGTTTGCGTTGATGCGCTCCGCGGTTTCGTAGTCGGCCGGGTGGATGAGGAGTCTCGCGGCCCACTCGTCTGCGCGCCGGTCGAACGCTGCGCGGCAGCTCCGATCGCGGTAGTGCCGGTGAGCGAGTTCATGTGCGAGGGCCTCGTGCTCTTGTGTGCGGGTGAGACCTTCACGCAAGTAGATGCGGTCGTGGTCGTCGAGGTAGCACCCGCGCCGGTCGGCCGGTAGAAGGTCGGTGAAGAGCACCGTTGCTCCGACCTCCACCGCATACCGCCACGGATCCATTTTTCCCCCATCATTGTTGTTCCTCGTAGTGCTCTTGCTCGCCCTCGATGTCGGGGCGGTCGGATGCGGCCAGCGCGTAATCGGTCGCTTCGCCGCGGAGCGCCTTCACGAGTTCTTCCTCGTTCGGCGTTTCGTCCGTGACCTCAGCATCGCTCGTGCTACTGACATTCGATTCGGCCACTTCGCGCAGCTTGGTCCGCACGAGCAACTCTCCAAGGAGCGTTGCGTCGTCGAACTTCCGCAGCTCTGCGCGCAGCTCGGGCGAAGGAATCGCCTCCTGCGACAGGCCAGCGGCTTCGAGTTTCACCTGGCGCTCGCGGCGTTGCTCGTCACTCTCGACGAACCCGGCGACCTCGAGCGCGCCGCTCTGATCGACGCCGAGTGTGTTCGCCACGATGACCGCATAACGGTAGCTCGGCTTCTCTTTGCCGTTGATCCATTTGCTCACGCGGTCGCGCTTGATCGAGCCCTCGGAATAGTTCACGAGATCTGCCTGGCGCCAGCCTCGTTCGTCGAGTCGTTCTTGCAGCCACATGCCCCATGAGTTCGCGGGGATCTGAGATGTCTGATTGTCCACGCCCTAAGTGTTGCGTACGCGCAACCAAAACACAAGCGTGTCTATGTTGCGCAAGACAGACATGCTGCGTATGGTTAACCCACCAACCGATGTATGGTTCACCAGACAGGAGGGAAATTGATGCTCACCATCAACCCCGCAGCCCTCACCGATATCGCTGAAAAGCAAGGTTGGCTGCACACCACCGGACGCCTCAACGGCACCATCAACGCAGCTCGAATGGCGGAGGCTCTCGGCGTATCGAAGACCACCATTACTCGCGCCTACGACGGCGGGGGAGCGGGCCCGAAGCTCCTCTCCAAGCTGCAAGACGTCAGCGGTCTTCCGCTCGACGACCTCGTAGAGAGGCGGCGAACAGCGTGACTCTATGGCTCACTGCCGCGGAGGCAGCCAGGCACACGAAGCGACACCCCCGCACGATCACCGACGCGGCCCGTGCGAAGGAGCTTCACGGCGTGCAGGGAGCCCGCAACAAGAGCTGGCGATTCAACGAGGAATGCGTCGACGCCTGGGTCGCGGGCGAGACGTGCGAGCACCAAAAAAACGTCACACAGATCGGGCGCCGCGCTCGCAAAAGCGCCTGACCCACATGGAAAAGGCCCCTGCTGAGAACAGGGGCCGAGAGACACGGAATAGGAACCGCAAATGTCTGAAGCAAAAACTACCACCCGTCCGTCGAAAACACGAGCACCCATCGTTAGCCGTCTCACGATCCCGGCGACCAGGCTTCGGGACATGGTGAACGGCGTGATGCCAGCCGTGTTGCACAACGACGTCACCCCGATCCTGGCGACCGCGCTCTGGACCGTTGAGAAGAACTCTCTCCGTCTGACGGCAACGGACCGCTATCGCATCCACACCGCAGCGGAGACCGACGAGGTGCGCACATCCGGGAACCCGGGCCAGTTCATCGTGCCGCGCTCCGCGCTGATGTGGCTGTCGAAGAACGCCAATTACTTCGGCCGCACCTCGGCAATGCGTCGCATGTTCCAGCCGGTCATTCTCGCCGAGTTCCGGGCAGGCCGCCCCGGCACCGCAGCGAGTGTCACCTTCCGCGTTCGCGCACAGAACGATGACGAGTTCGAGCTGTCCCTCACCGAGTCCCTCTTCGCTGGACATTTCCCGCCCGTCCTCAACCTTGTCGAGGCAGCCCGCGCCGCCGGTACCGCCGCCCCCACCCGCCTTCGGCTGGACTACTTGGCCGATGCGCAGAAACTCGCCGCCAGCCGCTTCGAAGCACCTCTCATCAAATTCACCGATGACGCTCAAGGCCGAAACGCGCAGCCCGCGCTCATCCAGTTCGCCGACGAAGCACGCATGGGTGGTGCGCCGTACGGCGAGGCCCTCATTCAGTCGATGACGGAGATCCGACCGTGAGCAGCCGTCGCTCTCTCGCCCTCGCCGTCTTCTTCTGCAGCGCGCTCGCCGCCCTGCTCGTGGCGCTCCTCGGAACGTTCAACGGTGTCTCTTTCGTCGCCGTCCTCACCCTCATCATCTCGGCGTTGTGGCTCATCTCGGAGCCTGCCGATACCCGGAAGGAAAACTCTCATGGCTGAGAACACCCCGCTCGACTCTCTGAAGCAAGCCGTCGCCGTCGTCACCGACTTGCTCGAGACGGCCCGCCCCCTCCTCGCTGACATCTCCGCCACCCACATCAAGGAGCACCACCTCGCGGAGCTCGTCGGCGACGTCATCACCCGGTCGCAGTTCCTTCTCGACATCGCCCTCGTGCCCCACGTCCACGACCTCAAGGTGCAGTTCCTCGTCGACGCCGACGAGACGGTGACCGTCGACGTCGCAGGACCGA

>42
CGCTGCCGTATGACGAAAACCCACGGACTACGCGCAACCCAAAATACGACGACATCAAGGAGTCGATCCGTCAGCGTGGCCTGGATACGCCTCCGCCCGTGACCCGTAAGCCTGGTGAGGAGAAGTTCCGGATCAGGAACGGCGGCAACACTCGTCTCGCGATTCTGAATGAATTGTACCGTGAGACTGGGGACGAGAAATTCTTCAGGTTCCACTGCCTGTTTCGTCCGTGGGATGCAGTCCGGGGGGAGATTATTTCTCTCACCGGGCACTTGGCCGAAAACGATCTGCAGGGGCAACTGCTGTTCATCGAGCGGGCAATTGGTGTCGATAAGGCAAGAGCGCTATATGAGGAGGAAGCAGGCGGATCGATATCTCAAAGTGAACTCTCTCGACGTTTGAAAGCTGACGGGTATCCGATCTCTCAGCCCCACATCAGCAGAATGCAAGATGCTATTCGCTACTTGCTTCCTGTAATTCCTGCAATGTTGTACTCCGGCCTCGGATTTGATCGAGTTATAAAACTGTTAGGTTTGAGAAAAACCGCCCTTCAGTGCTGGGAGCGTAATTATCAGCAGCATGGAAACGAGCTGCCTCTTGAATTCGAAACAGTCTTCCAAGATGTTCTGTCTCAGTTTGAGGGAGATGCCGAAGAGTTTCTGTTTCAGCGCTTCCAGGACGAGTTGATAGCTCAACTGCAAAAGCCGCTGAATCTCGGGTACGAGAAAATCCTGCTGGAGATTACCCAGAATCAGGACCAATTGCGCAGATCCACACCGATACTCGAACTGCCTCAGCCCACCATAACCTTCGGCAGTGTGTCGCAGGGCGGTAGCTCGACCGAGGGCGGTAACAATCCCCCTCAAAACCCGGTACCACAATCGCCCTCCCACCAAACCGGGGGATGGATTAAAACGAGCACAACACCACAAAAAAGCAAAGAGCCAATCAAGCCGCAGCTCACGCCTCCGCCCTTGGAACAAATGAGTCCGGAGGAACAGAAGAGCCGGCTAGACGGGCACGTTGCGAGCCCGGTGAAAACATCTGCCAGGGTCGAAAAGATGAGGCGCGAAGTCGCGGCGCTTGATGGGGAGATTCTGCCTGACTTCGCGGCCAATGCTTTGGTGGCCATCCCGGTTCAAGCCGGTGGACTGAATCCCATTTCTGACCTCTGGTACATCGAACGCGAGATCGATAATCCCGTCACCCTGCGCCAGCATATCGCTCAGTTGGCACGGGAAGTTGCGACCACAGTCAATGCACCTGGTGAATTCCTGGACCTCGACGGAGGGGTGGGCTTTAGCTATCGACATCCAACTGAAGACGTCGAAGTCACCGCTACAGCCCAGCACACTTTGACGCTGCTCCAATCATTGAGCGGCTCAATCGCCATCGCGCTGAAGATGATTCAGCAACAGCCTGAACAGGCTGGTTCACTTGCCGATTTCGAATTTGCTGCAGGTCTCGGCCAGATCCTATTGGGTCAGCCCTATGCCAAGGATCAATCTCCAGAGAACACGAATCGTCTGAGCGATGGCGCGCTGGTGAAGCTCTTTCGAATTATTCGTCTCGCAAGACGTTTGATCGACTTAGAAATCAAGTCAATGGCCAACAACAATCCGAGTTCACCTAGCTGATTGGGTCGATGGCAGGGAGAGAGTCGTATGTCCAAAACACCTATCAATGAAGCCATCCTGTCTCAGGTGCTGCACCACATGCGCAACGGCCAACTCCGTCGCTGCATAGAGATGGGATTGGAGCCCGAAATCTTGGCCCAGCTTCAACAACCTTCGGTGCTGAGCTTGCTGCTTAACACTCCCGTTTCCTGGTGCAGTGTCACGATAGATGGAGACATGGTGAAAAAGCTTCTGACCGGGGCTCAACGATCAGACGAGGAAGTGCGCATGATTGAACGTGCTCTTCGACTCGGGGCAACGACACAGATGCTGCAACAGTTCTTTGGCTTATCCCCCCAAGATGTTGCCCTTCAACGCCTGGTGATTGGCGTAACAGCACGCCGTGGCCGGTGGCGAGAGTTTAGCGAAGAGATGGATGCTCAGCTTTGGTACCGCTGGACCCATCTGATGAAAGAGCATCAGGTTGAGCTGGATGACAGCCTGGCGTTGCTGGACGTGGCCATGCTGGTGGCAGAAGAACTCAATGCTCCACAGGGCGCCGACTCAACTGAAGGCACGGAAAACCTCAGTTTAGCGATAATCTGGCACCGCGTTCAGTCATGGATCAGAGACGGCCTTTATCCGCCTTCGCATCCAAGCGCTGGATTTACAAAAGGTTTGAAGCTGGTGTCATCGGCCAACCATCAGTTGGCCCTACCAGTAGTTACACTGGGGCAAGGTGACAACGACCTATGAAGTTGTCCCGGCTCCCCTTCTCGACACTTCTGGACTCTGCATCAGGGCATCTTGAGGCTCATCTGCGTCAGAAAAAAGAGTCGATGCCCCCGGGGATTGAGGGCTCAGCGCCCTACTCCGGCATTATTTTCAGCGGCGAACTCCTTCCAGGCTATTTCAGCAACTTCACGAATCGCCTTGGTCTGATGCTCCATCGATTGAGCGAGTAACTGCAGATAGTCTTTGTCGAACTCCAGCGCTTCACCAGGCGTTACAGGTTCATCGTGAAGAAGGTAGACGTTGCCTTGAACCTGACCACTGAGGTCATTACGCACGCGACGACCGAGGCTGAGCCAGCGAGTCAGGCGAAGGGTGACCAAGGCTTTTGATACCGTTTCACGGGACGCCGGTCTGCCGGGTAGCATGCCCAGGTATGGCCGTAGCTGCTCACGGATCAAAAACAGAGTGCCCTTGTGGCGTTGCAGAAAGTCCCACCAGAGGTGAAGCCTGCGCTCATCAAGCAATGGGTGCACCGTTGTGATACGGGAGGCGTTCGAAACCCTTTTGGGTATCTGATGACGCTTGTCGCCACGGCGGTACGAGGTGACTTCAACAGCAATTGGAAGCCAGACGACAAACCACGTCTCAACCACATGAACACGGGTAGCCCGTCGACGGGCTCAAGCACCGTTGAAGTTGCTCAACCGGTGAAAGCGATGGTGACTCCACGCAATCCGGAATCGATACAAACCGCCAATCAAACACTGAGCGAGATGCTGCACCTGCTAAAGCCCAATCGGAGCACACATTCATGACTCCGGACGGAAATGTCAGTCAGCCAAGCTATGCCGCCCGCATGGCGCTGACCAGACTTGATACCGGTTATGGCAGAGAGCTGAGTGATTCGGGCCGAATCATTCAACCAGGATCCCAGGTCAGCGGCATAGCCGAGCTGAGTGTTGCTGCCCGCAACACCCAGCCAGGATTCGATATCGGTGGAGGCATTCAGCCAAGTGATGCGGCCCGCATCACCCTGACAGGATCCGTAATCTGTGGTGGCCGTCGGCTCAGTGCTGTGGCCCACAACACTCAACAGGGATTCGATACTCCAGGTGGCAACTCGAAGCTATGTGGGCCACATAACTACCGACTGGATGATGCGGCCCGCATCACCCTGACAGGATCCGTAATCTGTGGTGGCTGTCGGCTAAGTGCTGTGGCCCACACCACTCAACAGGGATTCGAAACTCCAGGTGGCAACTCGAAGCTATGTGGGCCACATAACTACCGACTGGATGATGCGCACCGCATCACCCTGACAGGATCCGTAATCTGTGGTGGCCGTCGGCTCAGTGCTGTGGCCCACAACACTTACCAGGGATCCCGGATCGCTGACGGCAGTCAGACAGACAATGTTGCTTCTCTCCTTCTATATATAGACGCCTCAACAAATCCCCTTCCGTCTGACTATGGATTTAATGCTGCGTCCGTAGCAGCCCAATTGCAGCATGGCCATGTCAATCCTCTTTCCAAGGAATAACTGCACCATGGCTGACAATTACCGGCTCAATATT

>43
CTCCACCGGCACAATCACAGCTAGTGCTTCACTTCGCCAAACGCATGCATCAAATCCCTCTCGTTGATCCCACCATTCCATAATGGCCACATCGACTTCAAAGTTTTCCAGTTTTTTCACAATGGTAAGATTATCGCCAATGACTACATCAAAATTGCAAGTTGCTGTTTTCTTGAACCGCCTCAAGTGCGGTGGCAATACATAGATGCCGATATTCGAGCTCGCGCCTATTACAAGACGATTTGTGTCGAATAATGCGCACGCTCTGGATCCGGTGCGCACTAGGTTTTCCGCATAAGGCAAAAACACTTTGCCTTCCTCTGTGAGCGTACTACCTGCGTTGTTTCGCACAATCAGATTGACACTCAGCGACTCTTCTAGGCGCCTAACATGCTGAGTCACAGCTGACTGTGAGAGCCCTGTGTGCTTGGCTGCTTCACGAAAGCCACCCCGATTCACGACAGCCAGAAAAGTAACTACGCGTTCAAGATTGATCAATTAACGCCTTCCAAAATTGGATTATTGATAGCATCGGATGGCCTTTGGCCGGTCAGTGCCTGTAAGATATTATTGGCTGCTAGTTGCTCGATTTCGAAACGCACGTCGTCGACCGCAGACCCCAAATGTGGGGTGAAAAATGTTTGCGCTGTATTGGTCAGTAACTCCTGCGGAATAGCTGTTGGCCTATCAACACGGATCCACTCTTCCAATTCGAAAACATCTGCCGCATAACCCGCCAATTTTCCAGATTCAAGTGCTTCGGCAACAGCTAATTCATCGACAACTGAACCACGACACGCATTGATCAAGTAGCTTCCTGTGCGCATTGTGCCAATTGTTTCTGCATTCAATAAGTGCAAAGTTTGCGGCGTCATTGGCAGCATAGGTACAACAAAGTCACTGCTACTTAATAATTCATCGAGACTCACCTGTCGTGCATTCCAGGCCTTTTCCTGCTCTTGATTCAAGGCGATGTCATCGCAATAAAGCACCCGCATATCAAAACTCGATAAGCGCTTCGCAATCGCTCGCCCGACCGCACCCATACCGATGATTCCGAGTGTGCGTCCTGTTAAACCCGTTCCGTATAGTTCCGGTCTCCACCCGTTAAATCCGTGAGTTCGGATACGGCGATCCCCCTCGGCCAGATGGCGAGTCAGGCCAAGAAGCAATCCAATTGTCAGCTCCGCCGTTGGGATGGTCAGAAGGTCCGGCACGATGCTGAACCAAATACCACGGCGGGTACAAGCATCGACATCAAAGTTGTCATAGCCTTTGAGTGCTGCACCTACAATCTTCAATTTAGGGCAGGACGCAAGAAAATCATCATCGATACTGTCAGGCATGAATACCATCAGTGCGTCAGCATCCTTTGCTCTCTCCAGCAATTCTGCGCGCGACATAGTATCGCGGGTCATGTTGGGAACGACATCCGCAACAGATTGTAAATAATCGATAATTTCAGGATGAACCCAGTGGGTAAGAACTATTTTTTGTTTCATGTGTATACCGGATTTTTTATATGGGTTAGCTACTTGAACTTGCGACGCAAGAATGAACTGAATGTATCAACTAGCGTCACCATCCCAAGAATGACCAGCAATATCGCGGATACTTCTTGGTATTGCATAAGACGCAGCGATCCTATCAACTCGAAACCTATACCGCCGGCACCGACCATTCCCATCACCGTTGAGGCGCGAAAATTGTATTCCCACCGATAAATCGCGGTGTCGGCCATTTGCGGTAATACTTGCGGAAAAATGCCATGAAATATCACTTGTAGCGGGCTGCAACCTGCGGCCTGCGCAGCTTCAACTGGTGCTTGATCTGTATGCTCAATCGCTTCCGCAAAAAACTTAGCGATCATGCCGATTGAGTGCAGGCCTAATGCCAACACACCCGGCAGTGCACCAAAGCCGACAGCTGCCACGAAAACTATACCCATAATAAGCTCAGGAACAGATCTCAACACATTTAACAGAGCACGCGCAGCCTGATAGACCGCTGGATGTGGACTGGTATTGCGTGCAGCCAAAATACCCAAGGGCACGGACAAAAGCACAGCGATGGCGGTTCCAGCAATACTCATGGCTAAGGTATCGAGCACTGGCTTGACCCATGCTCTCCACTCACTAAAGTTGGGAGGGAACATCTCACCAATGAGACTAACAAGACTTGGCACGCCTTCGCCTAAACGCTCACCATCAAATAGACCAACGTAATACCAACATCCGACGACAATAGCTAAAATCAATATCACATACCTAACTACTCGATTCCAGCTTTGGCGCTGCTCTGACAATATGGCTTCGAAGTTCGTATTCATTGTAGAGACCTCAAAAAATTAGAACTTGGAAAAATCTAGCTTTAGCAAACTACCTAAATCACGCACGACATCGTAATCCTTATCTGTTGCAGGCCCGAATCCTTCAGCCTTGAATGGTTTCAACACGTTCGGATCTTTCAAATCGAGGAAGGCAGCACGAATTTTTTCTTTAAGCTCTGGTTTTAAGTTAGAGCGCATAGTCCATGGGTACTGAGGAAACGGTTTTGACTCCGCTAAGACCTTCACTTTGTTTAGATCGATCAAGCCGCTCAGAACGAGCGATTCGAAAATGGGCTTGCTCAGACCACCGGCCTGCGCGTGTCCATTCTGAACTGCCATCGCCACTGCATCGTGAGCGCCTACGAAATGCTCCTCGTAATCCGTTTCGGCAAATAATCCTTTATCAGCAAGCATTGATTTGGGGATCAGGTGGCTGGATGTAGAGGCCTTGTCACCCCAGGCAACGGCTTTTTTCTTGATATCTGTGATGTTGTTGATGCCCGCCGCCTTATTCACAATTAGCACTGACTGATAAGTTGTTGTGCCTTTTTGTTGCATTGCTGCAAATGGTTCAATCTCACTTTTCTGTTTGGCCAATACATAAGACAAGGGCCCAAAATATGCAAGATCAATACGACCGAACCGCATTGCTTCAATCATTGATGAATAGTCAGTGGTAACAATAAGCTCAATCTTTTTGCCCAGAGCTTTTTCAAGATACATCTCTAGAGGCTTATTATTTTTAATGACGGTTGATGCATTTTCATCAGGCAAGAGAGCAACTTTTAATGTGCCGGGGTCAGGATTAGGTGCGGCATATGTGACACTACCTAAGAGGCTAAACGATATTAGAGCCAGTACAGCGAATAGCTTTTTCATGGTTATTTCTCCTCAGTTCTTAAGTTAAACAATGGTTATGAGTAATATTTGGAATGTTTGAATTCAATTGCGCTTTTTGTTCATAGAGTTCAGTTACATGCGTTTGTGTCAGAGCCGCTGGTATTGCATCGAACACAACCTTGCCATGAGCCAGACCGACGATTCGGTCAGCATAGCGTTTAGCGAGATCGACTTGATGTAGGCTGACTACAGCGGTTATGCCGTCTTCTTTGCATATCTGGTGTAAGAGCGCCAAGACTTTGTTGGCGGTTGCTGGATCAAGGCTTGCCACAGGCTCGTCTGCCAAAACAAGTGCCGGTCGCTGCGCTAATGCCCGAGCTATACCCACGCGTTGTTGCTGACCGCCACTTAACTCATCCACTCGTGAGAGTGCTTTGTGAAGTAGCCCAACGCGGTCAAGGCTGTGTAATCCAATAGATTGATCCTCCTTCGATAGAGGAAAAAGAGTACGAAGCGTCGAGTGATAACCTAGTCTACCCATTAGCACATTTTGCAAAACAGAAAGTCGACCAATTAATTGATGCTGCTGGAATATCATGCCAGTACGCCGACGATGCTCTTGCAATATTTTTTTGTCCGACAATGAACCTAACATTGCAATGTTTATATTGCCGCTAGTGGGTTTTTGCATCA

>44
TCCTGCTGTTCAATATGGAAATTTTCGAAAAATAATTGATATACATGGGGCATATCCTGAGGAGTTGGAATACATAGGAGCCAATAAAAAAGTGATTGAAGAATTTCATATAACTGAAAAAGAAATAATAAAAACAGTCAACACTCTTATTGTACAGTCTGAAACGATGAAAAACCATCTTTTGGATAAAATGGATGGACATATAGAAAAGGAAATTATCGTTTATCAATGTGGGGTAGATACTGATAAATTTGATTATAATAACACTCACCAAGAGATTACAAGAAAACACTTGGGATATGTAGAAAGTGATATACTGTTTATTTATGTCGGAGGTTTACATAAATGGCAGATGATATATGAGACTTTAGAAATTTTTAAAACTTTTTCTGATAATGAAAATATAAATTATTTGATACTTTCTCAAGATAATCCGGCTCCTATTTTTGATTTTTGCAATAAAAATGATATTAAGAGAGTAAAAGTATTAAATAAGGTTCCCCATGATCAGGTATCTGCTTATATGGCATTATCAGACATAGCATGGCTCATAAGAGAAGATGTTATACTGAATAAAGTAGCTAGCCCTACAAAACTTGGGGAATATTTAGCATGCGGATTGCCAGTAATTGTTGGCAATGTGTCAGAAAATTGGCCTTGGGTAAATAACAATGAAGCCTTGTTTTGCATAGTTGATTACAAAGACATTCCTGACGCAAACCAACGGATAACCAACTTTTTACAAATACCACGAGATAAAGAAATAATACGTAATATAGCCATAGAACAATTATCTTCTTTGAGAGATTATAATTCATTATAGCAAACAGATGAAAATACTAGTAGGAATAAATACATTAAGTAGTGGTGGGGCAGAAGTCTTTGCTAGCGAAATTGCTGTCTCATATTTTGAAAAAGGAAATGATGTGCTGTTTGTATATTTTGGAGGCGTATTAAATAAAAAAGGAGAGGATCTGTTAAAAACCTTAGAAAATAAAGGGGTTAAAACAATTGATTTATCATCTGTACCCAGACTTTTATTAATTTTTAAGTATTATAAGATAGTTTCACAGTTTAAACCTGATCTTGTACATTCCAACCTGGAACAGACTGATTTTTTATTAGTAACCACTAAAATATTTAACAGAAAAGCTCTTTATATACGAACACTTCATAACATAAAGGTTTTTCAAAAATTCCCTTATTTTATTCATAAATTGCTTTTTAAGTTTTATGACTATAACGTAGGATGTTCTACCTTTACTAAAACTCATTTTGAAATACCATCATTAAAAGGTGAAATTCGTGTAATAGATAATGGAATAAGTATTTCTAGAGTAAATTTGCTCACAGTTGAAAAAAAACAATTACTACAAGAATTGAAAATAGAATCATCTGATGTTGTTTTTACAGTGATAGGTACTTCTCAAAAAAGATTTGGAGAATATCAGAAAGGACATGATCTCATTTTTGATTTGTCAGATAAGTTGCCTTTTAATGTAAAGATCATTTTCTTAGGAAATATCTCTAATATAGAAAAAGATTTTCCGCTTGCATGGAAGGATAGTCGTTTTCTATTCTTAGGAGTTCAGAACAATATCAGTAATTATCTTAATATTTCAGATTTTTTACTAGCACCATCAAGATTTGAAGGGTTACCTATATCAACAATTGAGGCTGTTTGTTTTGGTATTCCTCTAATCTGTAGTGATATTGAGGGGTTTCTTCCTTTCGACAGGGACAGTACTCTTTTTTTTAAGAATAAAAGCAAGCAGGGTTTATTAGAAAGTATTACCAAGGCTATTGAACTATCACAATCCTATAAATTACTTGCAGAGAATAACAAAGTATTCTATAAAGATAAATTTGATATTAATAATGTTACAGAAAAGTATTTAAATTTGGTTAAATAATGGATATATACATATTATTACCAATTATTATTTTGTGCTTTCATTTTTTATCTTTTTTACAAAATAAAAAATCAAGCACAGTTTGCTATATTATACTATCAATTATTTTTGTTTTAATTGCTGGGTTTAGAGAATGTGGATTTGATTATGATGCTTATGAATCATTGTTTTATATATTTAAACAGCAAGATTGGTTTGCACAAAGTCTTGTCTACAGCACAGAAGTTGGTTACGCCTTCGCTAGTCATATCAGTCCTAGTCTTGAATTTTTAATAATGATAACTACGCTGATTATTATTTATACTCAATTTAAATTTATTTTTCAGCAGTCTAAGTTTCCTTTTCTTGCACTATTCTTTTATATGGGTTTGTTTTTTTACAGTTCCCTGATGGGACAGTATAGACAGGCATTTGCTTTAGGCATGATTTTGCTAGCTATAACTAATATCGAAAATAAAAAGAAATTCTTAATCTATATTTTTCTTGGTTTCTTATTTCATTATACGGCTATAATAGCCTTAATATTACTATATATTCCTAAGAAATTATTACCCCTGAAAAAATATATACTAATTCTTATACTCAGTTTTGCTTTCAGTTTTATTTTTCCATTGATCTTCAAAAGTTTTGCATCCTTTAGCTCTTATTTAAGCCATAAGGCTGAGGTTTATGAAAATGCTGAATATGAATTAATTGCGGGTATTAATTCTGTCATGATAATTAGAGTGTTTTTATTTTTACTTTGTTATTATTATCGTGAAAAATTGAAGTTAATTAATAATATGGATTTTTATTTAAATATCTATTTTCTTTCATTGATTATTTATTTAGTATTTTCATTTATTCCTGCATTAGCTTCCAGAGGCTCAGCTTATTTTTCATTTTTTGAAATTATTCTTGTTTCAAATCTTATATTTGTATTAAAAAAGAGTCCGATTAGAATATTGATATTATTAATATTCATATGGTTATCTGTAGCTAGACAAATGAAGGTTTTTCAAGAAAAAGATTTTCACAGTAGTTTTTATCCGTATAAAAATTGGTTAATTAAATAAATATGATTATAGCAATTGATGCTTCAAATATAAGATCGGGAGGAGGGTTGACACATTTAAAGCATATTTTAGAAGATGCAAAACCTGAGCACTATAATATTCAAAAAATAATAATATGGTCAAATGAAAAGACCCTAAAACAATTACCTGATTATAAATGGTTACAAAAAGAAAATAGCCAATGGTTAAATAAATCATTTATCCATGCATTTATTTTTCAAGCTGTATTTTTATCTCGCTTACTTCTAAAATATAATGTATCTGTTCTGTTTGTTCCTGGTGGTTCTTTTTTAGGAAGTTATAAAAACGTGGTTTCGATGAGCCAGAATATGCTTCCTTTTGAAGAAACTGAATACAAACGATTTCAAAAATATTCAACACGCTTACGTTTTAAAATATTAAGAATTACCCAAGGTTACACTTTCAAAAAATCGAAAGGAGTCATTTTTTTAACAGAGTATGCGAAAAAAGCAATAGGAACTGCACTAAATTTAAAAAATAAAAATATTATTATACCCCACGGTATCAATACAAATTTTCTACAGCAACCAAAAAATCAGAAATCCATCAATGAGTATAGTTTTTCTAATCCATACAGGTTATTATATGTTTCCATAATTACAGCCTATAAACACCAATGGAATGTAGCTGAAGCAGTTTTAAAATTACGTCAGTTAGGCTATCCGGTAATATTAGATTTAGTAGGGGAACATGATCTGGAATCTATGGCATATTCTCACATGAGGAGGCAAAAACAAAGCCATCTGCTTCTTTATAAATGTTTGCTAATTCTTCATAAGCAACCAATCCTCTCACATTAATAATATTATT

>45
GCAAGGTTTTTGGTTATTGTAGTTTTTGGTTCTAGATATTTACTGGCTTGTGCGTTTAGGATTTTGCTGTTGTAAAAACTTAAATTTAATTGGGTTACGAAACCAAGCATGTTCAAACCAAATTGTTCTGTTTCTTGTAATCCAGTCCCACATGAAAAACCGTTTGTATAACTGAGTTGGTTTTCAAATCTCATGCAAGTATTGAATTTTTTAACTCCCAAAATTCCTTTGTCCGCGCTCCCAGCAAGAACCTCATCGATTGTGTAATTTGGAGTCGGAAAAACCTTGTCGTATTCATCTTGCCTTTTTCTTCTAAATTCCATGAATTCATCAAAGTCAAAATCACCGTATCTTGGCACTGCCAAACTCACATTGAACAATGCAGAATCTGTATTGGGTGCTTTCTCTGAATCACCTACAGAAACCAGATTGAAGCTTGCAGACATTTTGTTAGCAAAATTTCTAGGGGTTTTGTTTATGCTTATCTGATTTTTAATGAATAGAGTAGGAGCGTTGTAGAAGCCACGGCTTCTTAACTCACCAAATATTTTCAATTCTTTTTCTAGATAAAGGGCGCTCGTACACGCATACAAGGATTGTTCACACGCTTTTGCAACGCATTCTGCTATCTGGCTCTGTGCTGCGCCGGGTCTGAAATATGGTCTACCACCAGAGTGCTGTATGGACTCACAAAGCTCTGCCTCATTACCGACGAGGCTAGGGGAGGGGGTAACGTCTGAAAAGCTCCTGATGAAGCTCTTAGACAATGAGGATTGAACGTCTGTGTAGTAGACATAAGCGTCTTTTCTGGTTTGGGGCTTTTGGGCTGTCCCAAGGGTAAAAATAGTCCTGCTATTGTCATTTGTGTTCAGTGCTGTGATTGTCGCACCAACAACCCCAAGTGAGTTTCTAAAAAGCTCAGTTATAGAGCTTTTTATTTTTTCAATCTGATACTGACCCATATTTTGTTTTGAAAGATTGAATAGCTTTGCATCATTAACTATTACGCTATCAATCCCAAAATCCATTTTTAAGGCGCAAGTTTTGTAAGAAGCGCTTGTTCTTATTGTGTCGTTAGAAATCTGACTAAAATTTAAGTTTAAGCTTGTTCCGCCTACAGATGACACACACATTATGAAATCTGTAATTTCAGTAATTTCTTGTTCTTTTGCTCCGTAGAAAGGAACTTTGATTGTATTTACGAAAATTTTGGTGTTATCAAATTTGAAATAATATAGTTGATTAGCAAAATTACCTACCATTCCTTGCGTGAATAAAAACCCTTGTACTATATAGCTTACTGATTGATTGTTTCTTGCCGTTATTATGGAATGTAAAATTATAGAGCTGACAGATAAATTGATAACAACGTAGAATATAGCCAGTTTTTTATAATCCACACCAGAAGCATATCTGAAAATAGCGAAGAACAAGCTACAGACAAATAAGAAAATAACGAGCTGTCTTATTGCGTCTGCTTGTACGGTGTTTACAGCGATAGTTACATAATCTTGTAATCCACCGCTTGAAGAAAGCAATTGATCAAGTTCTTCTCTAGACATTTTTGCGATTTGATCAGAGACGCCTTTTGTAGTGCTATATGACACATAACTAGAACAGCCGATAGGCCCATACGCTGCACAATAGAACCTAACAATGTCGTCTTTTAAAGCTTCATCAACTGAGTTGAATAATATTCTGCTTTCATAAAAATCAGGATCAGATAAAGCAGGGTTCTTTTCAATAGAATAGTCTGAAAAACTGAAACTACTGTAGATAATAGGTAGTAATAATATAATTGTCTTGATTAATAGCTTTATTGATTTCAATTGTATTGTTGTTTGTTGTTATTATAAGTATATTACCAAAAGAATATATTGCAAGAGTCGTTTAATAAAAAAACCGCCTAAGCGGTTTCTTTTTATTCTTCATTTAAGTCATCGTGTTCTTTGGTCTTGTTATGTCTTTCAGATTGTTTTGTTGACCTAAACATTCTTCCTTTTCTGCTTCTGAAATTACCTGCTTTAACATTTGCTGTGAACTGTCTTATTGCCATACCTGTTCCAGCTAACAATGCTTGTGCAAGTTCACCAACTCGACCGTCACCATTGGCAGTCCTAACGATCAATTTCATCCATTCATTGAGCCAATCAACAAATGTAGTTTTGATTATGAATTTGAATAAAACAATACCTAAAAATGCCATTGTCATGAAATTCCAAATTACGAAACCTAGAAATTGTGTTACTAATGATTCTTGTGAGCCTGACACAGCGTCCATCAATCCGTAAAATGCTAAAAGAAATACGCTGAACACTATAAACATCGCATTCATGAGTGAGTTTGCAATAACCCCAATCATAGCTAATACGACTGGCAGAAAGGTAATAGTTAGAGCTGTATGTTTTGAGAACCCCAATGCAGATTGAAAATCATTTTTTGCAAGCTGAAATAACAATATAATCGGGCCGCAAATCACGTAATAAACAATCATCATGAATAACAAACATGTAACCAATTTGGTTGCGCCATATGGTAAACAAGTAATAATTGTTTTTGTTAACCAGCTCACAGTCATACCGATTGACGCTAGCCACATTACTACACTACCAAAATAACCAAAACCAGTTTCAATCAAATTTGCATTTCTAATTTTGTTTTTTGTTTTCGCATTTGAACTGTCTTTTTTATGTTGGTCTTTGTCTGAAAAACTCATTTTACCGCCGTTTTTTTTAGCTGAAAGTTCTTCCCTATTCTTTTTGTCTACGTCTTTTCTGAACTCGTTGTCTTTAATACTGCTGGCTATGTCAGCGGTAAAAGAAGCAGCTAATCCCAGAGCAAAAAGCTTTGCATTCTGGTCAAACATACTCGTTGCAAAATCATTCATACCTACAGAGTAATCAACAGTTATTTCTGGGCAGGTTTCAGCGTTTGGTGTTGTGAAACAGCTATACACGCCAATGGCATCAAACTTAGCGGTTTTTGGAATGCCCAGAGTATTGGATAGTGTTGTTGTAGGCATTTGCAAGAGCGATCCCATGTCATTAGAGTTAGTGCTTTGAACTCTACTGCTTATGTAGCTTGAGGACGCATTAGCTTGCGAATATTCAGCAGTTGCAACCAGTGGTTCGCTACTTTTTAACGATTCTGCAATCGTCTGTCTCAGTCCATTATCTTTCGCCACAGTCTTGAGGTTTGTATTGAATAAGGCGTTCCCCATACCAAGATACGAACCGTCATTGGTAGCTGGAGTGATTTTTATTGAATGCCTCATATTGGCTACAGATTGTGCTATCCCATTTCTGCTTGCGTAGGCTAAAGCGTTTGCCATGTGTGACGAACCTAGCTTTCTTATCTCAGCCCACTTATCGTAGCTTTGATAGGCCATATTCGCTTTGTAGTTCATCTGTTCAATTTGCAATTTGGCTTTGGTAATCAGCATTATTACTTTTGCATTCGCTGTATCAGCATCATTAACAAGACTAGCTTTAGTATTGGTTTCGTCTTGTATTAAGGACGTATACACGCCGTTATCGTCATAAGAACCGCATAGTCGCAAAGGATTAGATCTGTCTAATTCCATAACTGCATTTGAATAACCATAAGATTGATCCCTAATGCAGTCGGCCGCAACGATCTTGATTGCTGATTCTCTAGCTTTATTATTCACAGCGTCAAAAGCACTTGAGTATGTTTTGTTGTCCATTTGGCTTTTTACTAACAGCGATGAATAAGCAATATTAAAGTAATGATCTATGAAGCCTCTAGTTATAGCAATTCTTC

>46
CTCTGCATCTTCAAGATATTCGGCTATCCATCAGCTCGTAGGTGTGTCCGTCGCCAGCTGCGTTCAGGGCGTCGACAACAGCGGTCGCGGTCGGAAGCAACCCGCCGCCGAGTTCGTCGCTCTCGACCCGGTGCCAGCTGCTCTCGTCGGTGCCCTCACCGTCGCGGGTAGCGAACACCTCGTATCGGGCTGCGATCTCGGCCATGAGTGATTCCTCTCGGGTCTGCGGCGAGCGCCGAAGTGATGTGGATTGGGTGGGGTGGGTGACGGGCGGGAGCGGGGCAGTGACGACGGTGGGTCGAAGTCTCGAGTCCGTGTGTGCCCCGCTCGCGCGACGCGCTCGTTCTCTCGCTCCGGTGAGCTACCGGCAAGGAGGGTGCATGGCTTCACCCGCAAGACACGCACGGCCGACCACCCGCCCCGCCGTCTATCCCGCGAGGAGCGTCAACGCTCAACTCGACTAGCAGAGGTATAGGGCGGCGGTCGGCCGCACATCGTTAAATGGCAAAGGACGCCCGCCTCTTTCAAGAGGGAACGTCCTAACACCACCACCCTAGCCCAGGTTGATTGTCATAACAATGTCAAGCTTCGACCCTGTATCCGACCTGCGTGTCGATATGATTCGCTGATGGCGCGCCTAAATGAACAAGTTATCCGACACAAATCGTGGTCCATGTGGACTGGAAGTCCTGACGACTTCCGCAAACTCCTACGGCACATTGAGGCTCGATTTGAGGAGTTCATTGACGGCCACGTCGACAAGGCGACAAGCTATGAGAGGACCATAGTTTCACGAGCTGAGTGGTCAGTCACGCGCGTCAAGGCGAGGATAGAAAGCTACCCCGATCAGGCTTCAGAAATGCAGCCGCAACTGATAGGCGCTCAAGAAGAACTCCAACGCTCGCTCGCGAGATTAGATGAAGCGAAAGATAAAGCACGCCAGGCGGCTCGCCTGGACCTCACTATCTGGCAGAAGAACAGCACCGAGCGCACTATAACCGGAACAGCTGATGAGATAGCCGAATATCTTGAAGATGCAGAGTATTTATCCCTGCGTGTATCCGCGCCCAGCGGAACCCTCATGGGCTACGCAATCAGTTTCCGCGCCGACAGCGAAAGTGGTGTTTCGTTGAATGTTCGAGCGGACAGCGATCCAAACTGGGCCTCCGCCGTCTTCTCCGATCTGAGCGAGAAGGTCAGTCGGTCGGTTCCTAAGCTGCGCTGGCTCAGAAACAGGCTGACCCTGTACATAGCCTGGATAATCGCACTTGCCTTCTCGCTCTATTTCATATTCGATGCGATCGGCGACTTCATCAATCAGACGAGAGACAGGACCATCGACACTATTGTCGTCACCCTGTATCTAATGTCGGTTCCTATCCTCTCGGCGGTAGCTGTCAACTTCACGCGTCGATTGATCCCTTCGTTTGAGATTGTGAAGAATGGGAAAAAGTCGGTCTCGACGCGTATCGGCGCTTCCGCGGGGGCGTTTATTAGCGCTATCCCTCTGGGTCTGATTGGTGAGGTTGTTGTCCGCGCATTGTTGCCGACGGAATAGGCCGCAAATCTCGTCCTGCATCTCAAGCCCCTCCCATTCAGCGCTGTGCTTCGCTTCATCCTCGCCTTTGTCCGATGCTCGCCTGTAGTTTGTGACGCATGGACGACATCACCAAGATTGTCATCACCGCTATCTCAACGTTGACTGGCGCCCTCGTCGTCGGGATAGTCACATGGACGGTGCAAGCTCGCAGAGAGCATTCGAAATGGGTTCGCGAGCGCAGGTTCGAGCTATATAGCGAGATCTCCAACCTGACGTCCCATTACTTCACCCACTCGGAACTGCCGCTCGGGTCATATGAGCAGGTGTCAGCCGAGTACGAGAAAATTCACGCTGCACTCTCTCGCCTCGATTTCATGGGGCCTTCGTCGATATCCGCCTATGGCGTCGACATGCTGCTGGCCGCGGACGCTCTCCGCCCGAAGCCCGGGGAAACCGACCGGAGCGCCGACCGGGATGAGATCAAGGAATTCGCTCAGATCAGGGAGCGCTTCACCCGAGAAGCGTCCCGCATCCTCAAATTCGATTCACAATGATTCGGATCTCATTTGACTCTCAAGTCGTGCGGGCCACGGGGATGATCCAGCGATCGTCGATCAACACAGGCTCGCCGAGATCCTCCGGCGCTAGATTGAGGATCTCGAGCTGCGCATAGAGCCATTCGGGGCCTTCGCTACGAACCGCCCAGCCAGGCACACGAACCTCAGCCCCGCCGCCCACGAGACGGACGAGCCGCACACGACGGTCGCGGCTAACCACCGCTACACCCCCGCCCTGTCGATGATGTTCCCGCCTGCTACGTGATCGGACGGATAGAGCCACTCCGGCCCCTCGACCCCATTCGGCGACCAGGAATCATCACCCACGCGAATCCACACAACGCCGTTGCCCCACGTAACAGAGCTACCAATGCGCCTCGGCAATCCCTCAACCCCGACGCGAGAAGCGATGGCCGCGGCCTCTTTGGCACGAGCGCGTTCCAACTCCCTCCGATTACTCATCGGTCACTACCCGCCGCGCATGATCCATCTCCGAATTGTTCGATTTGCGGTCATGCGTTTCGATTGCCGCGACAAGCAACGCGGCGACAACAATCAAGCTGTCGCGGGATTCACTCCCACTGCCAGCGTCGTACCCGACGACCGCGAGACGTTCGTACGCCTCGATCAAAAGGTGCTGCACACCATGTGTGTCGTCGTGCTCGGGAGTCCACCCGCGATCCTCTTGCGCTGATCGCTCGCCGACAACGGACAAGACCGCCTCGAACGTTTCCTGCGGTGCGGTGATGAGCCGCTGCTCGATTGTGCGGGTCATGATTCCTCCGTTTGATCGTTCGATTCCGGGGCGGGTTCGTAATAAGCCAGGGTGATCGCGAAGTCGGGATGCGGCTTTATCTCCACCCAATGCTTGTGCCACTCGCCCTCGTTATCGCACCCCCAGCCCGTGTAGGCCTCGCAATTCTTGATCCTCGGGGTCAGCCGCCAGTACTGCTCATCTGTGACGAGCACGTCGGACTCTTCGTCGCGGCCGTACCGTTCAGTGAGGGCACGCTCCACTTCTCCGCGATCCAGACCGTGTCCTCGAAGCACCGCCGCACTGAAGAACGGATCATCCAGCGTGGTTGTGCCTAGTATTTCGATCTCAGCCATTACAGGCCCCCTCGACGGCCGGAGCCTCTGCGGCGAGCGCGATGAGCATGCTTGTGAAGCGTGCGAGGTCGTGACCGTAGCGGGCGGTGAGGTGGTTGGTGCGTTCCTCGGGTGTCATGTTGAAGGTTCTGCGGTAGAGGCGTTGCGCTTCGGCGCCGAGGAAGGCGTCGAGGTAGAGGGCGATCTCGGTATGACCGAGCCCGCGATCGTTCACCCCGGCAAGGATGTCTGTCGGCATCTCGCGATCCGGTGCGGTCGGTGGAATGAGCAGTCCGAAGATGTGCTCGACTTCCTGGCGGTCGAGGTTGGCGAACATGTGCACTCGGGCAATGCCGTTGTTGCTGTCGCGTTGGCTGTGGATCTCGATGGGGTTCGGGCCGGTGCTGAGGCATGCGCGCCCACGGTTGATGCCGAACCGTTCGAGGAAGGCGTCGGGTGGGAAGGATTCTTTGAGGAGCGGAAGGATGCGGTCGAGGGTCACTTCGACGAGGAGCACGAACTCGATGCGGTGGAGATAAAGCCGCATCCCGACTTCGCGATCAC

>47
GCAGGTTCGGGGCTGCCCGCTCCACACGCGGTGAGGCTCACCGCGCCGATAGCGGTCATCGCGCCGAGCGCAAGGATCCTCTTCTTCATGTCTGCTCCTGTCATCCGCGTCGGCGCGGATCTGATGTGGGATACCGCAGGAGAAACATCCGATGTTCCGCCTGAGGCGACATTAGCGCCCGGGGCACGCAAAACGCCGACGCTGTAACGCGTTTGTTACATGATTCGGAGTTAAACCCCAATATATATTCAGAAATCGAAGATTTAGCCGCGCTGACGGATCTGCTGATCGACCGAAAAGGGGTCGAGCAGTTCCTCCAGGACAAGCACGGCAGCTCCCCGTGCGCTCGCCTCCCACCCGGCGGAGGACTCGACGAGCTCAAGGCCGTTCGTCGACATCGGAAGGCAGAGGTCGTACACGCTCGATCGCACGCCGGCGACGAAGGCCTCCGCCGCCGATAGGCCGCCGCCGATCACAACGCGCTCAGGATTGAAGAAGCCCACCAGCGTGGCGATCACGGCGCCCGTGCGCAAACCAGCCTCGCGCAGCAGATGGGCCGCCAGCGGATGCGCGTCACGCGCGTAGGCCGCGACACCCGCCACATCCTCGACTGGCAGCCCGCTCTCCGCGAGAGCGGCCACGATCGCGCGGCCCCCCGATACCGCGTCAAGGCATCCGAAGCGTCCGCAGGAACACAAGATCTCGGGAGCGTCCGGCACCATCGTGTGGCTGACGTCGCCCGCGAGACCACGCGCACCACGGTGCACCTCGCCATTGTCGACGATACCGACCCCGATGCTCGATCCCGCCTTCACGACGATCATGAACGGCGAGCGCCGCCCGCCGACGACGTATTCTCCCCAGGCCATGGCGTTCGCATCGTTCTCGGCAATCACCGGGACACCCGCGATGCCCCGGAGGATCGCTGCGGCGTCGATGCCGTTCCAGCCGGGCATCCGCGACGGCGAGACCACGCGCCCCTCCGGGGCGCTCACCGGACCCGGAAGAGACAGGCCGACGCCGGCGAGCTCGCGACCGGGGAACTCTGCGGCCAGCGAGAGGATCTCCTCGTGTAGACCGCGGAGCACGACCTCGGGAGCCCGCGCGATGTCGGAGGCGATGCGCGTGCGGGCCAGTGGCTCACCCGAGGTGTCGCACAGCACGAGGCTGGCATGGTGTTCGCCGAGGTCGACTCCGGCGACGTAGCGCCGCGCGTCGGCGACGGTGAGAGTCCGTGGGCGCCGACCGCCGCGCGAGCGCCCCTCGCCGGACTCCGTGAGGTACCCGTGGGAGAGCAGCTCATCCACGCGCATGGTTATCGTGGACGGCGCGAGGCCGGTGAGGCGGGCAATCTCCGCGCGGGAGGATGCGTAGCCGTCGCGCACCAGAGACAGGATGCCCCCGGCGGACGTCAGGTGAGGGAAGTTTGTCATGTGCCATCGCCCCCGTTCGTTCGATCGTCAGTCGAAGTTAGCATTTCATCAACTCAAGATCGATCGTTGCACCTCTCGGATGCCCAGATCGAGGTGGGTGCCTCCGACTCAAAAGCAGCCAGGTCGAGTTCCTAACGTCGAAGTACGTCTTCTCAATTTTCATCCCTAGTAGCACTCGCACGACGTCGTCCGGCGTGCGCGGTCTTGCGCGTGCTCATCCGCTGATCCATGGGACAATATCGACGCCTGATCCGTTCTCGCGGGTAAGGCGAAACCTATGCCTCTTGTCAGTTACGACGAGCGTTTGCGGCGGGCGCCCTGAGCCCTAGCTCCGTACCCGCCCAGCGCGATCGTTGGCCGCAGGCGTTACCCGGGCAGCGGGCGAGGACGCGTGGACCCCTCTCCCGCCGCCGGGCAGTTAGACGAGCGTGCTGATTTGTGGTTCGGACTGCAGCAGTGGCAGCAAGGAGGTGAAGCCGCCAGCCGCGGAGAGGTGGTCCCAGAACGCGTCGCTACTTGACCAGCTTTGAATCGCGACAACGTGGGCAGTATCGGTGGTATCTATGAGGACTTGCCCTCCCAATAGCGCGGGGTCTGTCGAGGCGACGAGCGCACGACGTAGCCCTTCGCTGATCGTGACGTCATTTCCGGGCGTGGCGTGAAAGTGGATCAGAACGGTGACAGGCTGCTCGGTCACTGCTGCTCGACAATGCCGCCGGCGGGTGCGATGGCATCGATGCGCGCGAGGTCGTCAGTGGTGAGGGCAACCTCAGCGGCGGCGGTGTTCTGCGCGACGCGCTCGGGGTTGCGGGAGCCCGGGATGGGGACAATGTAGTCCTTGCGGGCAAGCAGCCAAGCAAGGGCAAGCTGCGAGAGAGTCACATCCTTGCTCTCGGCGAGTTCGGTCAGCTCGCTGACAATGCGGACGTTGGCGTCGAAGCTCTCCGGTGCCCACCACGGGATGCGCTGCCGGAAGTCGTTGTCGTCATACGCGGTACGAGGCTTGACCGCGCCAGACAGGAACCCGCGGGCGAGGGGCGAGTAAGCAACCATGCCGATGCCGAGTTCCTCGAGCATAGGGAAGAAGTTCTCGGCACTGTGCTGGAAGATCGAGTACTCAGTCTGGAGAACCGACACGGGGTGCACCGAGTTCGCCTTGCGGACGTTGTCAGGGGTGGTGTTCGACAGGCCGATGTACTTCACCTTGCCGGCGTCGACGTATTCCTTCATCACACCGACGACATCTTCGACGGGCACTTCCGGGTCATTGACGTGCTGGTAGAGCAGGTCGATGTGGTCGACGCCGAGGTTGCGGAGGCTGGTGTCGACGACCTCGCGGATGTGGTCGAGCTTTGAGTTCGGGGCAAAGGATGGGGTGAACCCGAACTTCGTGGCGATCGTGACCTCGTCGCGGATCGGCGCGAGCGCAGACCCGAGCAGCTTCTCACCTTCTCCCCATCCGTACATTTCCGCTGTGTCGAAGTGGGTGACGCCGAGCTCGTGTGCGCGACGGATTGCGGCAATCGACTCTGTGTCGTCCGCGGGTCCGTACCCGACGGCCGTTCCCATCGAGCCGTACCCAAGTGCGGAGACGGTCAAACCCTGCGTTCCGAGTGTACGAGTGTCCATGACTGATTCCTTTCGTCAAGTGACACTATACGCCTTACCTGTCCTAGTCGGACAGATTTGACGCTGTATGCTGATCTCATGTCCGGTACAGCGACTCCGACCCTGCGAGACCTCACCCGTGAGAGCGTGCGAGCGAGAATCGCGGACGTCGCGATCGACCTGTTCGCAGAGCACGGGTTCGACCAAGTGACGGTCGAGCAAGTCGCCGCAGCAGTCGGAATCTCGGCGCGGAGCTTCAATCGGTACTTCCCCACGAAAGAAGATGCCGTTGTGGGCGACGCAACACGATGGGGCGCGGTCGTCCGCGATGCCGTCGCCGCTCGACCTGGTGATGAGCCGACCTGGGATTCTCTCCAGGCCGCATATACGACGCTGCTGGAGCACGGAGGCACCCGGGACGCCCGACAGAAGCGTGTCATGCGCGTTCTCAACAGCACGCCGTCACTGCGAGCACGCAACCTGGAAAAGCATCTAACGTGGGCTCGACTGCTGGCGCCCGTGATCGCGGATAGGCTCGGTGGAAACGACGCTCACCTGCGCGCGGATGTCCTAGTCCAAGCCAGCCTCACCTGCTTTGACATCGCCCTCACAAGCTGGGCCAACGAAGACGAAACACGATCACCCACGCAACTGCTCGCGATCACATTCGCGACCC

>48
CATGAGGACGGGTTTGAAGTGCCCACCAACGCGGGGGACGAGGCTGAGATGTATGGGTTCGATAACCTGGAGGATTTCATTGCAACACGCGCGGCTATGGCCCTGGGTTATCAATCAGCATGCTTGTTGGATGTACAGTGACCACAGCAACAACACGATATAAAGAGGCCCGCTTTCGCGGGCTTTTTTATGGGAAAGGAACGGGGATGGCTCCGCACTTGTGGACCAACTAAAAGTACGGCTGGGAAATAAGTGTAAAGAAAAGGTCTTGACAATACCCAAAACTCTGTTTAGCTAAATACATAACAACAACAAAGGAGTGGGTATGGATAATATATTGGAACTGTTAAACGAACAAGGTGTTGTTCAGATCCACGACGTGTGCCAGGTCTGGACCCGTGCCGCTGTCATCCAAGAGGTGATCTTGCGCAGCAAGGTGAACGAGGAAGACTTCTTTGCCTGCGGCAACCACGGCGACTACAGCGCCGAATACTACTTCACGTTCAACTGGTGCGACGCCACTGCAATCACTCGGGACTACGTGCTTGAGTTGGTGGCGATCAGCGAACAGTTGATGGCTCAGGAAGCGAACCAAAGCCGTGAGGAGGTGGAATTATGCGCAGCTTGATCGCTTACATCCTTGCAGCAATGTTGGTTGCCTTGGGAATGGCCACCGTTATGGCACTGACATCACTTGCCACATTGGGTGGCGTCGATATCGGCTCCATCATCGGTTATCACTTGCTGTGTTCGTTTGGGATCGCAATACCTGTACTGATGATGGACTTCGATGAGGAGCAGGCAAAGGTTCCAGTGTTGACGAAATAGAGAACAAAACGAAAGAGAAAAAGGTCGGCATATGCCGGCTTTTTTTGTGCCTGTAATGCATAGAACAAGCAAAACAATTCAATATTAAATCAAAAGTGCTGAACTAATAAGCAAAATTGTGAGATACCTAACATTATTTGCATTTAATGTAAAGAAAAGGTATTGACATGTAAGCGTTTTCATTTACATTGAATACATGCAAAGCAAAACAAAGGAAACAAATATGATTATCGCAACTTTACTTACTGCAACCGTTCTCCACTTCGCATTGTGCCAAGTCGCCGAACGCATCTGCGAAATCTTTTAATCCACTTATCATTTACCAATTAGGAGTCACATTATGGAAAACATCATTAGCGAAACAACCTTAAAAGTAATCGGTGGAACCGTCGTCGCAATCGTTGTGGTCGCCCTGGGCTGGACCCTCTTCAACGGCTTGGTGAGTTCGGTTTCATCCAGCAGCAGCATGTTTGATCGCGCAGAGGCAATCAGCGCTTCCACCGTCAAAGGCCGCTAAGCCTTCCCCCAGTCGGAGAGACACCTTGAACGAGAACACAAAACCGTACGGCCGCAGCAACGACAAAGCCAAGCGCGAAGTCAAGCGGTTGATGAAGTTGAAAGACAAATTGAACCGCCGCTAATCCACAACACCTACCCAATTGGAGACACAGCATGAAATCGAACAAAGAACTTTTTAATGCAATCGAAACCGCAAACCTCACAGCGGTTCGCAACATCATCCACTCTATTGCACAACAGGATGGCCGCCTCACGCCTGACGCGGTAACCGCCTTTACCAACTCCCGCCAAGGTGAGATCGATGTGACCCCAGTGCATGTGGCTTGCGGTTATTTCCGCCACGCCGTGAAGCAACGCAACAGCACGTTGGCGGGTGTCTACAACAGCATCATCGAAGCATTGGTGCGCGAAGGGTACGCCTCACTAACCACCGAAATGTTCCGCGAGATCGACCGCCGCAAGGGCTTCAAAGACTCCACCGGCCGCACCATCTTCCAAGAGTTTGCCGATTGCCTCCCTCCGTTCGTGCGGTCCTACGTCAACTCCGTGGACATGAGCACGTTCGACAAGCACCGCCAGGACAACTTCAACGCGCAGTTGGACTTGGCTTGAACCCTCGCAGCACAGCCCCCCAAACTTTAGGAGCACGACTATGAAATTACACTACGCAAACAAACCCGCTCAAAGCACGTTCACCCGCTACGCCTTACGTGCCGCGTTGTACGCAGCCATCGCGTTCAACATTTATGGAGTCTTCTACGTGTTTTGCGTGGAAGAGAACGACCCGATGATCTATGAGCAGACCGTTGTGGCTGCACAACCCAACCAAAAGGCCACCCAGCAGATGCCCAACGCGAACGGAGAGTATCGAACCTTTGGTAGTAGGAACACTACGCCTGACGCCCCCAATCATTCTGAGTGGGTATCGGCTTGGCGGAATTTGGACAACGGAAACAAGGAGTGAGACCTATGAAGACATTACATTCCAAGCAGAAATTGAGAGACTTTGAAAAGCGCACACAGCTGCAGATCAACGCCATCATGGCGCTCATCTTGGCCGCTGCATCGTTTAGCTTCGGTACGATGATCTAAGAGACACCAACGATGAAAACTAACTAGAAAGGCCGTCATGCGACGGCCTTTTTTGTTGCGGCACTTCCCGCTTACTTGAGCTGCAGGCGCAACATGGTTTCCACGTTGTTCAGACGCGCCGCCCAATCAATGGCTTGCCCGGCCGCAGCGCGTAGGTCAACCATGTTGGCTTCGTACTGTAGATCCTTCAACCGTTCGTCTTGCTTTTTCTGGTAGTGCCGGCGCGCACGCACGGCTCCGGGGTTGCTGGACAACACCCTGTGTGCCCACGGGGCTTGTATTTCTCCGTACACCCGCCGCTTGCGGTTGAACTCGATTGTCACGTACGAGCGCGGCCAAAACGAGCGCCAGACCTTAGAGTCCAGGTGCTTGGGCGAACTGGAATGCGTGATCTCTTGGAGCCAGCCGTTCTCCTCGATCAACGCCATGGTCAGAGTGAGCAGAAGGGAGCGCTCAACGACAAACAAGTTCAACCCAATCCGATCGGCCGCCGCTTTGTGAACCCCGGATGTGTCCAGGCGATTGGCCTTGAAGCCAAACCGAAGCATGGCCGCGATCGATCCAATCCGCTCAGCAGAGCCACAACGGTTGTTCATCCCGACGATCACAGAAGTTGGCAGGACGGTGAGGAAGGCGGTGAACCGCTCATTGGGCCAGCGGGCCAGAACGTTGTTTCGGATCAGCGAAATATCGGACTTGGGCGATAGGTGAGTCAGATGATTGCGGGAACGTAGAGCGGCGGCGTCCCGAATGCCGTTGAGCTTGTTCGCCCAGGTGGGCGACAAAGTGGATCCGTTGTCTCGTAACGCAGCAAGGCAGTCCACCGCGCCGTACCGTTGAATGCACGAAATGCACGACGGGATTCGATTGTCCGCCGAGGACTCACCCCCCAAGTGCACAGGAACCGCGTGGGTGACACCCCATCCGTTTTTCTTAGTTGCGTTCAGGACTGTTCCGCAGTACGCGCAGACCCCACCGAATTTGTCGAGGATCACGGGTTTTTGGTAGCGCGGAACATTGATCCGTGCCCGCTTGCTGTGGCTCAAGATCGAAGAAACCAGTTCGTCCAATGGGTTTGTCATCCCGTCTCCTGTTCTTTAGATCTCTTCATCCAAGCAGAAGATCAATCTTTGTCAAACTTGGGTTGGACTACATCACTTCATCTATGAGCCAGTCAAAAGTACGGCCGGTTCCCTTGCAGTGGTGTGCCGCTGGCCGCTCATCCGGCAATCCAAAATTGTCCGCAGACGTGGGTTGTCACCGAGCC

>49
CGCTTTTATTTATGGACTTTATATAGCAGCACAGGCCCGACCAGTTAAATTAGCATTTGAGTATGATAGGCTTCGCGTCGTGAGTGCATCTGAGATATCCAAAGAATTTGTGAGCACGGCTTATCCAGCACTAAATAAAATCTCATGGACCAATTGCAATATCTACAAAGAATATCAAAAAAAATAATTCGCGCCCCCCAGATATTATCTCATAAGGATGGCGATACCATAGTAGAAATATTAACGCTCCTGATAATGCGGATAGTATGAGGCTTATTTTTAAATTAATAAAGAATGCACCCAATTTTATCTTTAGCAAATAGCTGCTCATGATTTTACTTTTTAATAAATATTTTCCTTGAATCCTTAGTCCTTATTGCAACTGGTTGCTTACTATGTTTCCTATAAAAAATCAGCGCGGATCAGTAGCTGTCTTAATGTCGACGTACAATGGAGAAAGATATGTCAGGGAGCAAGTTAATTCTATACTTAAACAATTAAGTGTGGGCGATCAGTTATTGATTCGAGATGACGGATCAATGGATGGAACTGTTGATTTTATTAACAAATTATGTGATCCTAGAATAAGCATTGTATCTGGAGAAAATGTTGGCTTCTTCAGAAGCTTTCTTTGGCTCTTGTACCATGTGGATCGTCGGCATTCCATATATATGTTGGCGGACCAAGATGATGTATGGCTGCCAGGAAAGATAGATCGTGCACGCGAATCACTAGAGTCTAGAGCAGATCCTTGTTTGTACTGTACTCGATTACAGATCGTAGATGAGAGTCTTAATAAAATCGGGATTTCCCCATTTATAAATAAACCCCCTAGCTTTCAAAATGCCATTTGTGAGAATATCGCGACTGGATGCACTATCGCGCTTAATCGTCTTGCAATGGATATAATCCGTAAGCCGTCATTCGAAAGCATAAATTCTTGTGAAATATATTATCATGATTGGTGGCTCTATCTGAATCTTGCTTATTTTGGCTGTGTTATCTGGGATCCCGAGCCTTCTATTATGTATCGACAGCATGCTAACAATATCGTAGGTATGGGGAGCGGCATCACGAGGTACTGGAGAATATGGACATCAGTAAAAAGGAAGAGCTGGGTTCGAATTCTTGTGGCACAGCTCCGTAGCTTTCTTTATCTTTATGAAGAATGTTTGCCAGAGCATGATCGGAAGTGGTTGATTTCTTTGTGTGAAGGTCAATTATTCAAAATTGCTTGGTCGCTTATGACTGACAGAAGATCGCAACGTCAGCAGCCTATGGATCAGATGCTTTTCAGATGTCTTGTTTTATTTGATTTTTTTAGGGGTAAGCTAAAATGAATGGAATTTCATTTTGATTTGTAATTAATTTTTCTACAATGATTTGTGATTTGTGATTTGTGCTTTTATGAATTGTATGAATCGAATGAGATAGAAAATTGGAAGATTTACTGTAAAAATCAGCATCTCTGAAAGATTTAGACGCATAAATTCCATGGCCACTGATTTTAGAGTAAGTTTGCGGGCCAGTTTCAGAGAAAATTGACTTTTCCAATAATCGGAAATTAATGAAAGTGTATCTGCTGTCATCTTGTATTTAATGCTCTGTGCCTTCATTGAGATAGCTCCTCCTGGGTGAATGCGATATATGGCTGGGTTGATATTTTTAATAAATTTTCCTCTTCCGTGTGCTCCAAGTAAAGACCAAATACACAAATCAAGTATCGGAGTATGATGGAAAGTCGAAGGAATTTCTTTAATAATATTTCGATAGCAAACAGTCAATGTTGGTAATTGTGGTGCCATCAGCAATTCATGAGAACCGACGTCACGTCTGAGGTAACTGAATGGCTGTGGGCGTGAAGAGATAACTCCATCTTTTATCGTTAGAGCATCATGAAAGCACAGCACATAGTCTGGATTTTTCTCTAGAAAATCAACTTGTTTTTGTAATTTTTCGGGGTCTGTCCAATAGTCATCTCCCTCACAGCTCGCTATATATTTTCCACGGCATAATTCATGGGTTCGCATCGCATTTTGAATCATTCCGATATTGCTCGTATTAAAGATAGCGTGAATTTTCCCTGGAAATCGTTCAGCATAGTCGGAGAGTATTTCTGCTGTACCGTCTTGGCTGCAATCTTCTCCCACCACGATCTCAAATGAGAAATCGGTTCGTTGCATTAGAAAAGAGTCCAGTGCCTGACTCAAGAATTTTTCGTGATTGTATGCCAAGCATAATATGCTGACCATGGGGCAATCTATCGATTCGCTGCTGGTCTTTCTGCGTTTAATCATCATTGATTATCTCTTGACGAACCACATGAATGGCTCTGCAGCATTGACGCCGTGAATAAAGGGGTCTATGTCCGTTAATAAGTCCTCATGCTTTTTAACACTAGACGACAAACCAAAGGACTCGAAATAATTTAACCAGTCCTGACCGTAAAGGCGAACGTGGTCTTCTTGGCCGTAAGCGTGAAGCCTCGCTGATGCAGAATGGATTCCTGGGTCCTCTAACGTAGTGCGAAGTTTCCTTGAAAATGGGGTCTGCAAAATTGCGGTGCCTCCTGGTGTAAGTACTCGGGTAATTTCGCTTAAGGCTTTTTTATCATCTCTTACATGTTCGAGAACATGATTTGCAATTACAAAATCCAAGCTGCTTGATTCAAAAGGAAGTTCCTGCATATCTATTTTTTCTATATATTCCGTACTTGGGTAGAGGTCTGCTTTGATGTACGAGATGGGCGTTGACTCTTGAATCTTTTGACTGAAATATTTTTCCGGAGCAAAATGCAAAACCCGTGCGTGATTTAATTGCTTGAACAGCCCAGCCCTTTCGAAATATAAAATTAGATGACGCTCTCGATCGTGTGAACCACATCTTGGGCATTCAAAATTTTCAATGTCGCTTCCTACAACATCTAGTTCTTGCATCAAAGGTGGAGAAAAGGATTTCCCTCCTTGATAAGGAAGAAATCTTGCCACAGAGTGTCCGCAAATAATGCATTTGCATGATCCCGGCCAGCGTGCGAAAAACATCCAAAAAATGCGTTGGAGTCTCCAGATTTGATTGCTATATTTCATATGAAGTGAATTTATGCTTTGTATTTATATTTGTGGGGGCCGTATTTTGTGGCCACGTAAGATGAAAAAAACGAAAAGATAAATGCAATTATAGTTGCTCCAAAAATCCAGGCTGCTAGATAAATTTTATCTTCAGGTGGTTCTAAAGCACTAAAGAAAATGGATCCTATAATTGCTCCAAAAAGAGGCGGTAAGACATCAAAAAAAAGCCAAATACTGTGTAGATGATTGCTGTATTGACGATGAACGATTGGAGTCCATAAGATGGCATAAACTGTATTTATTATCAACCATTCAATACTATTATCCCGGTTCGCCTGACATCACTAGGAGGGATAGACTCTAAAGATGGTTTTCTATTTTATCGTACTGCCACTAGGTGGGTAAGCATCTCCGTCAGTGTTATTGCAGCAGTACTAGCATTTCATCCACACGAAATACTATTTCTTTGGACAGGAAACAGTAAACTTGCGCAACAAGGAAGCATCTTATTGCGCTGCTACGTCCTAGGAAATGCCATCATGGCAATAAGTTCATTTCCGTACTATCTACAATTCTCCAAAGGCAGATTAAATCTACATCTTAAAGGGTCAGTAATTTATATC

>50
ATCAGGAGAGAGAAAAGAGAATGCAGGAAACAGACTCAGGAGAGAGAGAAGAGAACACAGAAAACGAAGGCAATCCAGAGAGGGAGGAGAGAATTCAGAAAATGGAGAGAATCACGAGAGAGAGGAGAGAATGCAGAAAACAGATAGAGCAGAGAATGCAGAAAAAGGAGAGATTCAGGAGATAAAAGAGAACCCAGAAAACAGAGAAATTCAGGAGAGAGAAGCGAGAAAGCAGAAAACAGACAGAATCAAGAGATAGAAGAGAGAACGCAGAAACAGAGACGATCAACAGATAGAGCAGAGAATGCAGAAAAAGGAGAGATTCAGGAAAAAGAAGAGAGAAAGAAGAAAACTGAGAGAATCAGGAGAGGGGAGAGAACGCAGGAAATGGAGAGATTCAGGAGAGAGTAGAAAAAATGCAGAAAATGGAGAGAATCAGGAGATAGAGGAGAAAACACAGAAAACAGAGAGAATCAGGACAGAGATTAGAGAATGCAGAAAATTCAAAAAATCAGTAGACAGGAGACAATGGAGAAAACGCAAAAAATCAGGATAGAGAGGAGACAATGCAGAAAACGCAGAGAATCTAGCAATAGAGGAGAGAAAACAGAAAATGGAGCGATTCAGGAGAAAGTGGAGAAAACAGAAAACGGAGAGAATCAGGAGACAGAGGAGAGAAAGGAGAAAATAAAGATAATCAAGAGATAGAGGAGAGAATGCAGAAAAAGGAGAGAATCAGGAGAGAGGGGAGAGAACACAGAAAATGGAGAGATTCAGGAAAGAGAGCAGATAACACAGAAAACGAAGAAAATCAGGAGAGAGAAGAGACAACACAGAAAACGCTGAAAATCAGGAGAGAGCTGAGACAACGCTCTCAGGAGAGAATCAGGAGAGAGGGGAAAGAACACAGGAAATGGAGAGTATCAGGAGAGAGAGGAGAGAATGCAGATAACAGAGAGATTCAGGAGAGAGTAGAAAAAATGCAGAAAATGGAGAGAATCAGGAGAGAGAGGAGAGAATGCAGAAAACAGAGTGACCAGGAGAGAGAGGAGAACTCAGAAAATGGAAGGAATCAGGAGGGAGAGAAGAGATCCCAGAAAATTGGAGAGAGAGGCAACAAAGCAGAAAACACAGAAAGTCAGGGGAGAGAGGAGACAACACTGAGATTAAGGAGATAAAAGAGAATGTAGAAAATGTAGAGAATCAGGATAAAGAGGAGAGAACGCAGAAAATGGAGAGGAGTAAGAGATAGAGGAGGGAAAGCAGAAAATGCAGAAATTCAGGAGAGATAGAGGAGAGAAGATAGAGAACGGAGAGAATCAAGACCTAGAGGAGAGAATTCAGAAAGTGGAGAGATTCTGGGGAGAGAGTACAGAAAGCAGAAAAGGGAGAGAATTAAGAGATAGTGGAGAGAACATAGAAAACGGAAAGGAGCTAGAGATAGAGGACAGAAAGTAAAAAATGAAGAAATTCGGGTAAGAGGGGAGAACATAGAGAATGGAGAGAATCAAGAAATAAATGAGAGAATGCAGAAAATGTAGAGAATCAGGAGAGAGAGAAGAGAAAGCAGAAAACGGAGAAAATCATGAGATAGAGAAGAGTATGCAGAAATCAGAGAGAATAAGGAGAGAGAGGAGAGAACATAGAAAACAGAGAGAAACAGGAGCAAGAGGAGAGAAGCAGAAAACGGAGAGAATCAGGAAAGAGAAAAGAGAACACAGAAAACCCAGAGAATCAGGAGAGAGAGGAGAGAATGCAGAACACTCAGAAAATCTGGAGACAAAGAGAAACACAGAAAATGGAGAAAATCAGCACAGAGCGGAGTGAACACAAAAAACGGAGAGAATCATGAGAGAGAAGGGGAAACTCAAAAAGGAGAGAATCAGGGAGGGAGCAGACAACACAGAAAACGCAGAAAATCAGGAGATAGAACTGAGAACTCAGAGAAGGTAGAGAATCAGGACAGAGTGGAGAGAATGCAGAAAACGGACACATTCAGGAGAGAAAGCAATAAATGGAGAGAATAAAGAGATAGAGAAGAGAACTCAGAAAACGAATGATCCAAGAGATAGAAGACTGAAAGCAGAAAACGGAGAGAATCAGGAGAGAGAGAAGAGAATGCAGGAAACAAAAAGACTCAGGAGAGAGAGAAGAGAACACAGAAAACGAAGACAATCCAGAGGGGGAGGAGAGAATTCAGAAAATGGAGAGAATCACGAGAGAGAGGAGAGAAAGGAGAAAACGGAGAGAATCAGGAGGGAGAGCAGAAAATGCTTAAAAGGCTGAGAATCAGGAGAAAGAAGAGACCACACAGAAAACAGATAATCAGGAGAGAGTTTAGAGAACGCAGAAAATCAGTAGAGACAGGAGACAATGCCGAAAACGCAAAAAATCAGGATAGGGAGGAGACAATGCAGAAAACGCAGAGAATCTAGCAATAGAGGAGAGAACACAGAAAATGGAGTGATTCAGGAGAAAGTGGATAAAACACAGAAAACAGAGAGAATCAGCAGAGGGTGGAGAAAAATCAGAAAACGGAGAGAATCAGAAGACAGAGGAGAGAACGGAGAAAACGAAGAGAATCAAGAGATAGAGAAGAGAATGCAGAAAAAGGAGAGAATCAGGAGAGAGGGGAGAGAACGCAGAAAAGGGAGAGAATAAGGAGGGAGAGCAGAGAACGCTGAAAACGCAGAAAGTCAAGAGAGAGAGGAGACAACGCAGAAAACAGAGAAAATCAGGGGAGAGAGGAGACAATGCCAAAAACGCAGAGAATCAGGAGATAGAGGAGAGAATGTACAAAATGGAGAGAATCATAGTAGAAAGGAGAGAACGCAGAAAACGGAGAGAATTAAGAGATAGAGGAGAGAAGGCAGAAATCGGAGAGGAGGAAGAGATAGAGGAGAGAAAGCAGAAAATGGAGCAATTCAGGCGAGAGAGGAGAGAATGCAGAATGAAGAAAATCAGGAGAGAGAGGAGACAACGCAGATAATGGAGAGAATCAGGAGAGAGAGGAGAGAATGCAGAAAAGAGAGAGACTAGGAGAGAGAGGAGAATGCAGAAAATGGAATGAATCAGAAGGGAGAGCAGAGATCGCAGAAAATAAAGAAAATCAGAGAGGGAGGCGACAAAGCAGAAAACGCAGAAAGTCATGGGTAGAGGAGAAAACACAGCAAATGCAGATAATCAGGAGAGAGTGGAGAAATTGCAGAAAACGCAGAGATTAAGGAGATTAAAGAGAGAATGTAGAAAATGGAGCGAATTAGGGCAAAGAGGAGTGAATGCAGAAAACGGAGAGAATTAAGAGATACAGGGGAGAACGCAGTAAATGGAGAGGAGTAAGAAATAGAGGAGGGAAAGCAGAAAACAGAGAATTTCAGGAGAGAGAGGAGAGAAGATAGAGAATGGAGAGAATCAAGACATAGAGGAGATAATGCAGAAAACGGAGAGATTCAGGGGAGAGAAGAGAGAAAGTAGAAAAGGGAGAGAATTAAGAGATAGAGGAGAGAACACGGAAAACGGAGAGGAGCTAGAGATAGAGGACAGAAAGCAGAAAACAGAGAAATTCAGAAGAGAGGAGAGAACAGAGAACGGAGAGAAGCACGAGATAATGCAGAAAATGGAGAGAATCAGGAGAGAGAAGAGAGAATGCAGAAAACCGAAAGAATAGGGAGAGAGATGAGAGAACGT

>51
CGAGTTTTCTTTGAGAGCATTGGAAGGCTAGATGATTTGGTTGTTTGCTTAAAATAAAGAGTAGAGGTATCCTGATAAACAATACTACCATCAGCTATTGCATTTCCTCTTTGATCTCTAAATCTGATGTAACCTGTATTATCTTTAGTATAACCATTAACAGAAAGCACGCCCGTGCTTAACATTCCATCATTGGTTTTGTAGCTGGAGGTCCCTTCTATTTTAGCCCCGAACTGCGTAAGCACCATGGTCATAATACCTTTCGCCGTCACATCCCCTTCACTTGAAAAGCTCCCAAAGAAAACTCGTTTAGACTGCGCCTGTAGCTGCGATATAAAACCATACATAATAATCGCAGTAATAATAAAAAAATTGTTTTTCATATCTAATATTTATAAAGTTAATAATGCATAATTAAGCTTAATTATCATGCAAATATTCTCAAACCCTGTACGACACCATGACACTCACAACAACAGAAAAAAGGAAATAAATATTAATCCCATATACGAAACTCAGGTTCATAACAATTATGATTTGCATTTTTTTGCTTAACATTCTATTTATTTGTAATTATATACATGAATACTCTATAGACATTATTACAAGTTATTAAAAGAGAGATAAACAATATCATCTGCAAATTTAATTCTCAACATCCGGGATATATATATATATATATGCTCTTGACATCTGTTATATCTAAAACGTTCTACCCAAGTACATCCGGCTATACTTGCCCAATAATATACTAAGATTTGATTTTAAATTTTCAAAAAAAGAAGAGCAATACAAATGTTGTATTTAATAATTACAGAATTAATCAATATATTTATTAACAATAAAAAACTGAAAATCAATATTTTAAATATTAAAAACACCATTACTTTTGTGCCAAAAAAGGCAGAACTTAATATTCTGCCTTATTAGTGTTAAAATTCTTTTTTTTAGTCGTTTATCACCCAAAGAACATTTAATGTATCTATAGGATTCCAACCTATATTTGAAGTATGGGCTTGCAAACAACGATAAATCTTATTTTGAAAGCTCACTTTAGTATTTACAGAATAATGAGTATTGATCTTCCATTCACTATCAGATCCCCCTACTACATCTTTTGTATGTACACTAAGAACATTACTTGGTACCGATAATAGTCCTTCTCTGTCTTGCGCTGCAACAAAATATCTGTAGGAAGAGTTAGGCTTTACACTTCTATCTATATAACTCTCAAGATTAGATTCAACTCTAGCTAACTCTAAACCATCGCGATAAATAATATAAACTTCAACAGGATTATTTGCAACAGATCTCCCCCACATTAAATTAACATAGCTATCTGACACTCCCATTAAATGCAAATTATTAGGTGCGAAAGGAGGCGTCTCATTCCCTCCTTCGCTTAATGTCATTGCATTAACTGAAGGGCTAGGTAAAGATTCATTACCATTTGTATCTATCGCGCTGATTTGATAAACATATTCGGTATTAGGCTTAAGCCCTTCATCTTCCCAGAATAATTCAGATGATACAACATCTATTGTTGTTAACCCATCTCTTGTAATTCTGTATTTTTCAATTTTTTCATTATCTACAGATGCATCCCAACATAACTTAATACTTCTTTCTGTTGTTCCCAATACTCTTAATCCTTTGGGACGTTCTGGTCTCTCCTGAGCACTTCCTTCATTTGCAAAATCAAGATCGATAACCTGATAAAATGCATTACCCGTATCCGCAACTTCCCAAACTGCTAATAAAACGTGATACCCCTCTCTTGCAGGCATAGGTACATTATGAATAGTGGGGACAGGTGGCTTCAGCTCACTTGTGTGCGACCAGAAAGGAGCATAATTAAGCTGTACCTGATAAAATGGTTGCTCTTCAAATTGCACTCTGCTTAATACCTGATTAGGATTCCAATTCGCTTTTGTTATAAAATAATTCCAACGGCGTGTTGTATGAGCTGCTGTATAATCCCAGCAGACAGATAGTACTTCCCTTGATTTAACCTGATGCTTCTTCCAATGTGTTCCCGGCTGGTCTAAAATTAATGATGGTATTTGACCTCCACTAGCGATCTGCCCATCTCTTGGAGGCATAGCATTTGGCACATCGGTTAAGAACACAGGATCACTTTGCCCCCCTTTAGCCATAGGAAAAAATTTACCCGATTCGATCTGATTCAATGCTCCTTTGTCAATTTTCCCTTCTTTCCATGCAAAGTAAGGTCTTGATTCAGGTGAGAAAACATGCCCATGGCGTATATTTCTACTACTATGACGTGTATTCTTTGCGTGTATAAATTGATTATTTAAGTACATATTTTCTATTTTATTATAAAGACATTTAATTAACTGAACATTACACATATTCCACCCATAAAGAAGTTGCCTTATCCGGAGTCCAGAATTTATTAGAAGTATGTTGCATGACACATTTGTAGTCAAAAGAACCAAATCTTACCACATCTCCATCAATATACCATTTCTTGACTATCCATGTTAAGGAAACATTTTCATTACCTTCCTTGGTCTTTACAATAACAGGGTTACTCATTAACGAGCTATTACTATTCATATCCGTTGCCTTAATCTGATACGAATATTCACTCTCCGAATGAAGATTAATATCGGTAAATTCTGTTTTATTAACTTTGTCTATTTCAGTACCATTCCTGTAGATCGTATAAAAGGCAATTGAATGACTTCCATTTGAAGGATTCCAATGAATTGTTATTGAAGAATGAGTCTGTACTGGAGAAAAAATACCTGAAGGAACCGATGGTACTGAAACAACAACATCTTCTCCTCCATTACCAACACCCCGGATAAATTGCCAAACATCTGATTTCCCTGGTATATCCGAATCCCCGGCATACCATTTATTTGACCATACTTTATTATCATATAACACCTCATTACCGGCAGCACTATACACTTTAGCTTCCCAATGAGCAATGCCTTCTACCGAATCATTACTAATAACTTTTATACTTATTGACGCTGCATCTTCTTCACCCGTTACCCCACAAGCAATAGCATCGAGTGTATGATATCCCTTGGACAATTGATTTTGGTTTATCGTTATCTTAAAAGGTTCAGCATTTAAAACCTTTATTAATTGACCATCTATATAGAACTTTACCAGGTTAGTTCTTTTAGTATTTACTCTAAAATCAAATGCATCTCCTTCTTTAATCAATGCATTATGAAGGGGAGAAGAAATGGAAATATTAGGGCTTGTTACCGGATTGGCATTATCCAAAATATGATAAGAAATCTTACTGTATTCTATCCCATTCATTGACGAGCTATCAGCCGATTTCTGTAATAATTGCCAATACATTACACCATCTCCTTTTCCAAAACGATTCTGCTCCCCTCCCTGTGCTACATGGTGTGTATACTCTTTGATTTTTTCTTCAGAATATTTATAGAAAGGTCCCCAGGGTTCATTCGGCACATGCATACCAAAAGCTACTTTAAATCCATAAATATTAGCATAATACGCATAAGAATCATACATTAATTCTCTTCGAGTAGCAGTACCTACATTGTACCCCTGAAATGCAATAAAATCTAAATGATGACCTACTGCTTTTATAACAGGAATCATATGCCCCGTTGCCCCAAAGCCAAATAGTGGAATAGAATAGCCCATGGG

>52
AAACACCGACTCGAACGAGGATCATCCATCAGCATAGCTCCCAGTGGATCGCCTGGTTCCAATGCCGACGAATAGCAGCAACGTCATCTCACAGCCTGCACCTTTACACCCCCTCTATCTCACTGAACGGGATGATTTCTATAGGCGGCGACACAGCTGTAGGCTCTGGAAATAAATGCGAAAAAACAGAAATTGATGCGACTGGTTTCACAGCATCCGAGCGTCGCCAACCGCGGGGTCCAACACCCCCTCGTAAATGGTTATCGCAATAGTCAACCCAAAGGCGCACGAGCATCGACAGATTGTAAAACGGCGTTCACAACACGCTTTACCTCGCCGAATTCTTGAGCATCATCACGAAGCTTGGCGACAGCGACTGATCGTTCCAACTTGCCCGCTGCGTCTGCAGGTGCGTAAAAATATGCTCGGGATCCTCATTGTCCTTGCAAAGTTGGATGGGCTGACAAGCTCATACCTTGGGACGACCGCGCGCAGCATTCGTGCGCTTTGGGACTTTGCTAATAGATACAAATGTCTCTTGTTGGACGAGTTCGACGGCATTTCGTTACTAAAGCAGTCGCAAGGATGGAAGCAACGTCGGATGGTCTAGACCGCTTTCATTGCCCTAATGACGGCATAAGGCAAAAACACCTATGCGATGTCTCACCGCGATGCTTTTTCGCTCCTCAATGACTATGTGTCACAGCCTTATTTTGTAAACTGGTCAACCGTCGCTTTACAAAGCCGGCGAGCGCTTTTAGTTTTGGCAGGACATTTGTCATTCCTGTTTCTGACTGGGAAAAAACATTCAGTGGCCCTCGATACAATGAAAGCTGTAAAGCAAATTGGAAAGGGACTTGGTGCCACCGCTTTGGCGGTTGCCGGTGCACTTTTTGCAGAATATACTTTATACCATTTTCCGGGCTGGCCCTTCGCCTTATCCTTGTTACTGTCAGCTTTCGCCTCGATGCCAATGGTGCATTTCTTCAACCTTTTCCCTAGTTTTCGCGGTGCTGACCCTAGGCCTGACGAACTTCACAAACAGAATGATGATTGGAATGTTTAGTTCAACCTATGGCATCGTACGGATGACAACGATCCTAGCCACGACTAAAACGCCCTAGGGTTTCTAAGCACCCTCAAAGCTAATTGCATAACGCCTCTCAAACTGCCAGTGAAATCTGATTGTTAACTATGGCATCCAGGCGTAGCAAACACTGGATTGGATTTTAACCAAAGTCAAAGTTGCCGAAATGGAATAGTTGGAGGCCTGCTGCTCGATAAAGGCGTACTTCCACCTACTTCTTGGCATAGTACGCGGCGGCCTTTTTAATATCTCGTCACTGATTAAATTCCTCGGAATGACATGGGCGCTCAAGCCGACGCCTGATTGGCGTCATATTAAGGCGTGGTAGCATCTACGAAACCAAAGGCGTTATATACCTTTTAATACAACCGTTGTGCTGAACACTAATTTTACACGATCACGCCGAGCGGCATAAAATAATTCAAAGCACCAGGCATATCGCGTCGTGACATTTACTACCAGGCTATCTAAGCTCGAACTTGCTACGAGCCTTTTTAATGTCCGACCAATTATTATCGAACCAATCCAGAAGTTCTTGTAATGGCGCGAGCAGGCTACTTCCTATTTCCGTAAGTTCGTATTCGACGCGCGGAGGAACTTCAGGGAAAATTTCGCGATTAATCAGGCCGTCGCGCTCCAAACTACGAAGAGTCAGTGTCAACATTCGTTGAGATATCGTCGGAACTACTCTTTCTATCTCTGAAAATCGAGCGCGACGACCGGGCATTTGAGATAAGGAGACGACGATTAGCATTGTCCATTTGTCTCCGACCTTTGTCAGAAACTCCCGTATCGCAAGCCCCTCTTCTCCGCAATCTGTCCTAGCGACTGAATTTGTCGACTCGCTGGATTTTTTCATTACTTACTCCGGTGTTCGTTGCTGCCATGGATGTGCCTTCTTCTAAAAAAGGCACTCTCTGCCTATAGTAATTGTACAACCGTTGGCTGCATCGGAGAAGAGCGCGGCACCTTACACGGCCGATTTCCGGCGCGGCGGATGATTGCATCTTCAGTCAATTTACTCAAAGAATTGGAAGAAATATGGAATACAAGACATTAGGAAATACCGGATTGGTTGTATCCCGGCTCTGCCTTGGCACTATGACGTTTGGTACTGGTGATGGGTATCAAAAAATTCTTGGAAATGTTGACCAGCATGGGGCTGACGAGCTTGTAAAAGAGGCTTTGAATGCGGGTGTAAACTTTTATGATACAGCAGATATTTACGCCGGCGGAGAAAGTGAAAGAATCCTGGGGCAGTCGTTCAAGAATCTTGGTGTATCTAGACAGGACGCAGTAATCGGAACCAAGGCTTTCCACAGAATGGGAGCTGGAGTGAACAGTGCAGGTGCTTCTCGTGGACACATCATGAACGCGGTGGAAGCAAGCCTCAAAAGACTTCAAACGGATTACATTGATCTATACCAGATTCATGGAAATGATTCGATTACGCCTGTCGAAGAGACTATTCGTGCATTGGATGATTTGGTGACGCAAGGAAAGGTCCGATACGTAGGAGTTTCAAATTGGCAAGCCTGGAGGATCGCGCGTTCTTTGGGCATTTCAGAGCTGAAAGAGCTGGCCCGATTCGAATCTTTACAGGCGTATTATTCGATTGCGGGGCGCGACCTCGAACGCGAAATTGTTCCGCTTCTTGAGTCTGAAAAGGTAGGCCTTTTGGTATGGGGGCCTCTTGCCGGAGGACTGCTCTCGGGTAAATTTAATCGTAACAACCAGAAACCTGAAGATTCTCGCCGGTCAGTTGTTGATTTCCCAATTGTGGACAAAGATCGCGCTTGGAACATAATCGATGTTGTGAAGCCCATCGCAGATGCCCACAATTCTACCCCGGCTCAAGTGGCCCTCGCTTGGCTATTGTCTAGACCCGTCGTTACGTCAGTGCTAATGGGGGCAAAGCGCATCGATCAACTCAAGGATAATCTTGGTGCGATTCACCTGAAACTCAATGAAGACGAACTGAAGAGTTTGGATGAGGTCAGTCAGCTTCCTCCTGAATATCCGGGATGGATGCAGGAGGTCCAAAATGTGGATCGTCTTGGTCCTCTCAACTCCAGTAATTTTGTCGTTTGAGAGATAGTTCTACTGTTGGGCGAACGTCTGTGATAATGCGTTCGCTGTTACCTATACCAATGGCGCCAGTTCGAAATATAGTGCTTCCGAAAGCCCATCGACGGCCAACTTGCTAGCAGCGTAAACAGAGTTCATCGGTTTCGGGCCAAACGTTACGGCGGACGTAACGTTAATGATCCTTCCTGAACCGCGCGCCCGCATATGAGGGATGATCGCTTGGATCATCGCTATTACACCAAGGGTGTTCGTCTCGAAAATGCTTCTGATGGTCTGCCAAGATGTTGTTTCAAGCGGAGAATACTGACCAATACCTGCATTGTTCACAAGAACATCGATGCCGCCAAAGGCAGCTATGCTTTCGTCAACAGCCCTCTGAATACTGTAGGCATCGGTTACATCAAGCGCGAGTACGCGAAGACGTGCGTTGCTTTCATCGAAAAGGTCAATCTGTGGTCGACGCATCGTCGCAATAACATTCCA

>53
AGGGCAGCAGCAACATCGGCAGAATCCCGCCGGCGAGCAACACCGACTGCCAGCCGTGATGGGGAATCAACCACGCAGCGAGAAATCCGCCCAACCCCGACCCCATATTGAATCCGGTGAACATGATCGTGATGAACAGTGACCGATTGCGTTCCGGCAAATACTCGGAAAGCAGTGTGGTGGTGTTTGGCAATGCTGCGCCCAGCGCCACACCGGTCAGCAGACGCAAGGCAGCCAGCTCGTAGGGATTACGTGCAAAGGCGCATGCAAGGCTTAGCACGCTGAAGCCAGTCACCGCCGTCAGTAGTACTTTTTTGCGGCCGATTCGGTCGGCGTAAGGGCCAGCGGTCAGCGCACCGATCGCCAGCCCAATCATGCCCGCGCTCATCACCGGGCCAAACGCCGCTTTCGAAAGCCCCCACTCTTGAATCAGCGAGGGGGCAATAAACCCCATCACCGCGACGTCGAAGCCATCGAAAAGCACTATGAAAAAACATAAACCCATAATCAGCCACTGGTACGGCACCAGTTTTCGGTTGTCAATCCACGCTTTGATATCCACCGTTTCACTACTCATGCTCTCACCTTCTTATTTTTGTAGAAGTCCCGACGGACGAGGCCTGTAATTGGACCGTCCACGCTAAACGATGGAGGTGACTGTAAAGCCGCAGGTATACCGCCCGCCTCTGGGAAATTATTAACCGGGTATCGATTTTTCTTATCGGGGAATCAACAGAGATAGACAGAGCGTGGTAGAGCGGGGGTGATGATTGCGGCACGAGCAGCCGCTAGTAGGAGATGCATCGTCAATAGCTGCTCCGTATTCGGTATACGGAGCAGCTCAAAACTAAAGCAATTTATTGTGCGGCCTTGATCGCCGCCAGCAACTGCCTTCCAGCCTTACCAGCATCGGCGGACTTGTCATTCATGAAGTGGGTCACGACATCGAACACAGCGCCCTGCACCGCCTGAGAAGTCGACATGTTGAATGCCATGCTCGGAGCGAGTGAACCAGTCTTCTCGGCAGCAGCGAAATCCTTTGCAGAGGCTTGTGCACAGCTATCGAATCGACTCATGTCCAAACCCTTGATGACGGGTATTGACCCCTTGTTTTGAATGAAAACATATTGAAACGACGGCTCCAGCGCTACTTTGGCCAGGTCGTTGCGGGCTGCAATATTGCCAGGGGTGTCATTCTTCGAGGCAAGTTTGAACATCGCCAGTGAATCAATGGTATAGCTGTAAGCACCCTGCGAGCCGGGAAATGGCACACAAATGTAATCTGTATCGGCAAACTTGCCCGCCGCGCTCCACTCACTTTTAGCCCAGTCCCCCATGATTTGCATGCCTGCTTTGCCATTGATGACCTTGGCTGTTTCCAGATTCCAGTCTTGACCGTTGCCATCGGGATCCAGATAACTCTGTATTCTTCGCAGCGCATTGAATACTTCAATCATTTTCGGCCCGGTGAAAACACTGTCGTCGACATCAATAAAGGCCTTCTTGAAACCATCAACGCCCATCACGCTCAAAACGAGGTTTTCGAAGATTGTCGTGTCCTGCCAGGCCTGACCGCCATGTGCGATAGCTATGAACCCTGCCGCCTTGAGCTTATCCCCAGCAGCATAAAGTTCATCAAGAGTGGTCGGCACATCGGAGATGCCCGCCTGCTTCAGAACGACAGGGTTAAGCCAAAGCCAATTGATGCGATGAATATTCACCGGTACCGCAACGTAATGCCCCTCGTACTTCATTATTTGGGCGACGGACTCGGGAAGCAGGCTGTCCCAGTTATTCGCCTTGGCGACGTCGTCAATGCTGGCAAGAAGATCGAGGCGACCCCATTCCTGAATATCTGGCGCTTTTATCTGCGCGGCGGTGGGAGGATTGCCCGATACAGCACGGGTTTTCAGCACAGTCATGGCCGCACTGCCTCCGCCGCCAGCGACTGCACTGTCCTGCCAAGTGAATCCATCTTTCTCGATGATTTTCTTCAAAACTTCCACCGATTTGGCCTCGCCCCCGGAGGTCCAATAGTGAACGACTTCAACGTTTCCCTTGGTTTCAGCGGCCTGAATCACAAGAGGAAATAAAGCGGCAAGAGAAACCATGGCTGCAAGGCGGTTCATTGAGTTCATGTCAGTACCTTATTGTTTTTTTATCGAGGTAGTGGGCTATTCGCTCAGTCTCACGCAATCATTCGAGCCCCAGACCGGCACGTCCGAGCGCGTTCAGACGCTCCAAGGTGAAACGACCTTCCCAAGTTGTTTCATAGTCTTCCCGAGGAAAATCGTCGGGTGATGCACCCTGCGCGAATGCCCTGAACACATCCTTGGCGTAACGCAGGTTTTTTTGACACATAGGTGCAGCCGGAACGTACATAACATTGCCCCAGCCTTGTTGATTTGCCACGGGTGCGACACTGTGAATTACATCGCAATGCCACCACACCGAATCGCCCGCACGGACATCCGGAATCGGACTCAGCCCTTCGAACAGCAGTGGATGCCACTGTCGGGACACCGGAAGTACCTTGCCCGGCGCAACCCCGCACAGCTCATCCTCAGGTACATCGTCCAGCAGTGGCCGCAGCAGCATGTAAGCCATCGCCTTGGGGATCGGCAAGGTATGCAGTACCCCCTGATCGGCGTTCATATCCGATAACGCGGTCCAGCCTTGAAACGTGCGGAACGCAGAGCACTTGACCGTATCTTTGTAGGCGTACTCATCGACTTCAGTACGGAAGGCTGCGTCCCAAGGGTCGTAGGCGCTGAAATCGTTGCTGTAAATTTTGTCGACTACCTTCAGGTAGGCTGGGTGCAGCCATCGCTCCAAGGCGCCCGAGTCGGTGTGTGGCCCGAGACCTTTTGAATGTGTTCCCGGAGGTCGACGCCGTACTCGATCCGGGTATAGGGCATTGATATCAGGGTTGAACCATTGCCGCCCTTGAGAATGGATCTTCCAAAGACGATTCAGAAAAGATTGTGCGGCCCCCATGCGCTCATCCTGACGCAACTGCATCTGCGACTCCGACCAATAGATCGGAAAAATTTCTGGACGCGATGCCTCCAGGCTTCCGAAAAACTGGTCCGCTGGACCACGATAAATTGCATCGAAGTGATTGCGGTCAAGGTAATCCAAAAGCCTCTCGTCCCACCCCAAAACCTGCTCTCGAGGAAAATGGTTTCTGAGCACGACGCAACCACGCCGCTTGATTAGCGCCAACTGGTCCGCACTCACTTTCCCGACCGCGATATCCTCGAACTCAAGGATCGGCCAAGCCGAACCGGTGAGCGCCTCCTGCGCCTTGATTGAGTCGATTTCAGCAACGATGAATTCGCTAACTTGTTCAAACAAAGATTCAACGTCGCCGATCTGCGCGCGCAAGGCGCGCTTCATTTTGACGATGCTGTCTCGATAATCTTGCGGAAGCGTTTCGCTTTCGAAGGCACGGTATTTACTCATGGGAACTACCTGCTGTTTTTGTTATTCATGCAGATATGGAACCACTTTTAAATAAGCACACGGCAGCCTCATTTGAAGCGTCGACTAGTACGATAATGGCGTTTTGAGCCAATACGATCGGAGTATCCACCCACTAGATTTCTGACCTTCACTGAAAATGATGGCTGTGCGT

>54
AGGTCGCTTTCTGCGGAGCCGAGTGTGTGACCGACCTCATGGTCAACACTACCGCGCCACGCTGGTAGGCCCAGCATTAAACTCTGACTGCCATTAGGTAAGTGTAAAGCCATGCGCAGTATCGCAGATGGGAGAGTGAGATTTGCTCCGATAGAGGGCGTGTACGGGGCGTAGATCCTGAGCTTCCGGTTCCCAGGGTCGCTGCTCCACATGTGTTCCACAACGCCCTGCGCAGAGCAGGAAGCTCCACCACCAAGATCGTGGGTACCAGCGAACGACCAAGACCTGCCGGCAGGTAAAATTTCTTCGCCTAAAAGATACTGTGCCCAGGTTTCGATATCTGGGCGAAGCTCGTCTTTGAGCTCTTTCAATACCGCATGGCACCCCAAAGTTGAAACGTGGGAGGTGCCCCAGGTGATGTACGTTAACAGCCGTTTAAGCGCACGCTCAGGATTGGTGAAGTGCCGAGCTAGAGTTTCAGAGCAACGTTGCTCCAATGTGGCGTCATTGCCCACGCAGACTATGGTGACTCGACAAAGTACGTCCTTGATCTGAGCCCAATCCCTGAAGCCACACCAAGTAGTCAGCCATGTATAGACCTTAACAGTCGGGCCATCCGTGCTGCTAGCTAGCTCAGTGAGATTGACCCCGTCCTGGCGGCACAGTTTGCATAAGGCATCGACATGGTCAACGGTTAGATCAGCCTTTACCTTCATGCTGGAGCCCACGAGGGTCAACTTGAATTGGCGGTCGGGTAGGGCGTCGAAAGTGCCTTTGCTGGCATGCTTCGCGAGGCTAGCGAACGCTGAATCCAGAACGGAGTCTTCCTTCGGTGGCTTTTTAGGCTTGAGAGGTGCATTCAAAGGGGGCGGGTTGGGGTCAGGTAAGGCCTTCAGAGTGGCTTTCGCAGATTCGTTCTTTGCCTGTTTGGCTTTGTATTTGGCTTTATCAGGATCTTTGGTGCAGAAATCACTGGCTTGGCGTTTGACTTGCAGATGCTCAAAGGAGGCCTGTGAATGCTGGATAACGACGTCATCCCACTCCTCGATACCGCCCTGTTCGGCTCCGATCGCGATTGGAGCGAGCCGTCCATCAAGGAACTTCACCAGCATGTCCGACAAACGCTGAGCTATCACTAGCCTCTCGTAATGAGACTTCTGCTCCAGCCGGAACCGCCTAATCATACCGACATCCCTTCATTTTATTGTTTTCCCGACCAGATCCGCTGGCAGTGTGCCACATGCTAGCATCTGAAATGGCTCAGTGCTGCTCTCCTATCATCACCAAAGTCCGAGCCAGTCGCGTCAGCACGTGCCGCATTAGAAGCTTGCGCGGCATCCAGCTGTCGCAGAGTTGAAGCTTTATCGAAGTCAACAGCCCCGCGGTTGTCCCGTTCAAATCATCCGGTTGGAGAGGGCACGCTTAATCTCGATTATGGGATGTCGAAGGTGACTGGAGAACTTAAACGAGAAGCTTGTTAGGTTGATATGGCACGGCATCGGACTTCACTAGGTCAGAATTACCGTCATAACTGACTGGATATCAGATGAAGTGAAGTTATGCAGAGCCTATAAATTTTCATATCGTTACTCTCAATCGCCGTTTAACCCCCCCCTTATAATCCACTAATAGTCGAGCGATAGATATCGTTTGTGTTTGAAATCGCAAAGCAAGTGGGTTGACGCTGCACCGAAAGTAAGTATCGGAGTAGGGCGACCCGCCACTATATATTTCCTTGCGACAATCTATTTATTGATGGTATCTGTCCTGTAGGAACGGCAATGCCGTTCATCATGCGCGCATTGTTAGCTCCATGATCGCGGACAGAAAACGCACTTCACCGAGCGTGATGCGACGGGTTCATTGTCATGCTATTAGCGGCAGCTTCGCAAAACGGCATTCATTAGTGAACTATTTTATGAGTATTGTCAGTTACGAGCGCAATAATGTTGAAATGGAAGATTTTCGTTTATTGGCGATGATCCTAGCTCATGCAGTGCGAACGCTGTCAATTTATGCTAAACATTGATGACGTAGCTAGCGCGGGAAGCCACCCAACCACGTGAAAGCGCTTCATATCATCTGGTTATAACGGCGTTCTAAGCGCCACGGGATCTTTACGACTTCGGTAACACTGCTTTTTTTGAGCAGACAAACGGTCGCCCTGGATGGGCTAAACTTGAGCATCAACGGTATGCGGAGCGAAGCCTCATGAATGCCCCTCATCGATCCGATGCAATCTACCTCGCTCAAAAACGAATTAGCGAGCTAGAGCTGGAAATCAGCACTCTTCGCAGAGAGCAGCAGTCGCAGCGCGAGATAGATTTTATGGAGAAGCTTAAGCTGCTGATGCAGAAATTCAGCCTCCAGCCAGCTGAGGTGATAGCAGTGCTCGAGCTGCGGGGGGATCTTGATCGTAAGCTTTTCAGTTGCGAGACTACCTACAAGCTGAAGCATATTTTAGGCCTTAAGGAAGTGGATGCCTCTCATAGGCCACCCAGATGAAGAATCGTTCTAGAGGCGGGCGAGGGAGGACATCCGAATCTGATCGGGCGCATGCCGTACTTGACGAAAATTTCCAATCAAATGCACATTTGATTGCTCGACTTTTTGAGTTAGACAGGAAGATTGCTTCCGATTACGAAGCTGCTTGTGCGTTGCTAGAACTCTCAGATGTTGTCAATACAGTGCGGTTTTTGGCGGAGTTGGACAGTTTGGCGACGAGCTATAATATTTCGCCTAGGGAAATAATTACGCTTTTGGAGTCGAAGAACTATTAGAGTGCTGTCGCTCTGAATACAACAGAAACCAGCTCAACTAAATAACTCTTTAGTTGAGCTATTATGCAAATAGTCATCAAGAGAGAAGGTGGGAAATATTACCACCAGGCATTAAAACCAATTTACGAGCGAGTGACGCCATATTAAAGGCTCGGAATGAATTTGGCTCGGTATCCCCCTATTCGCTTCGAGACTTAAACCGAGCCCAGCTAGACGCTAGGAAAGCCAGCAAGCTAACTGGTGGCTGATCGCTTCACTGGAGAGCGAAAAAAGGCGCATTAGAACTTGCTTAGCCCATAAGTCCGTACATTCTAGAAAGGCATAGCTGTGGCGCTGCCACCAGATTCGCTTCTTTGCGTTCAGCTTATCAAAGTTACTTCCAAAGCAACGGCAAGACCTTTTGTCTGAAAGTTTCGCGGCAGATGACACTCCGTGATCTGATAATAGGCTATAGAAAATGTCTCCAGAGTCAGCGCAAAAATTGTTTGAGCTTTTACGGTGTAGGCTTACAGCCAACCGGCCAATGATCATATCTATGAGTGCCTGGTTGAGATTCAGAAGACTTTTGGTTTGGAACTGACTTTGATCTCAAGTAAACAGTAGACAGCATCGCAAGGAAGTGTTTTGCCGGCTGGTCTTTTATCAGCAGACGGTGATGGTCAGATTTGTGCGGATGAGCTCTTAATCCAGGTTGCTTCCAAACCTAGTGTCAAAGTCACTTCGACGTCCTATCGAGACAGGCACTCATAGATATGATC

>55
CAACTCAAAAACACAGCCCCAAAATGAGAGGGATGGAGAGCTGACAAGAGAGTGCGGGGCGGGATATTGCCAAATGGCGTCTTCCTGCACAATAGAATCCTCTAGCCGACCATATTTTTTCAATGAGTTAGCCCAATCTTTTCACATTGGGCTTTTTCATGCGTACGAAATTACTCCCACATTTACTCCCACGGAGAATCTGTACCCTCGCAATAAAGAGCACTCGCTAATCCGCCTCATCTCTTCAGCTGAACATCTCGTTGATTTCCGTATCAGCACGGCCCAAGGATTTCATCGAGATGTTGCCTGCTTCGTTTTCACCAACGTGCCAGAGCGAAAATTTCGGAAGGTTGAGCCAGGCCGGACGCTGTGCCGCGACTGGAAACGCCGAGCGGGTTTCATAGGTAGCTGCACCGTCGATAATCGAAACCAGCGCAATACCGTGAGCTTTGGCATATTTGATCGCTCCTGATTGAAATCCTGATGTGGTGAACAGCATTCCTTTATGAGCGCCCACAGATCTGACCTTGTCGTGCAGCACTTGAACCAACTCTCGTTCGACTGCGCTACGGTATTTTTTGCACTCAATCAGAACCTTGAATTCGGCGCCTCCAAAGGCTTGGAATTTCGCTAGTACGTCGATCTGGTAGGTTGAGTCGTAGCTCTCCACCTTCGCGTCATGAGTCACCTCTAGCGAGGTCAGCTCACCACCTTGCTTGAGGATCCAGTCCCTGACCAACCGCTCAAATTCAGTGGCTGTGATTTCGAGATAGGAGTTCGCCATCGGTGGAAACATTTGTCGTCCTTAAACTGAGAGATTGCCCGTCCAGCTTGCGGCTATTGGGTAAATTTAGTGCGACGGCGCGCAACGTGAGGTGTTGGGTTGGCATGACAGGAGAGCCATGCCCTCCATAAAAGAAATATAGCCCTATGCCATTCAAACTCACTAGGATGAGTTAAATTCGCCTAGCAAGGTCAGTGGTGCCCCGCGAGCTCTTAGCGCTTGGGGTTCGCTGAAGCGTACGGACAGCTTAGCGGAGTGAGCTCATGCTCGAGAAAATCATAAGCATCGACAACGTCGGGGTTCTGAAAAAAGCAGCTCAGCGACCTGTCGAGCTTCAGAAAGTCAGTCTAATTTATGCCGATAACGCTAGGGGGAAGTCGACGTTGTCGTCTGTGCTACTAGCCTGCTCTACTTTCGATGCCAAGGATGTCTCAGATAGGAAGACTGTCGGGGCGGCACTCCCTCAAAAAGTCGCTTTACGGTTCAACCAAGGGGCACCGGGCGGGGCCTTCAACGTCCAGTTTGACGGCAATGCCTGGGCGGGGCAGAAACCCAATTTGCATGTGTTTAACCAAGCTTTCGTTGATCGGAATGTGTATGCCAGCTCAGGTGTGCTTCCGGAGCAGAGGGAGGCGCTGCTAGATCTTGCACTAGGTGACGCAGCAGTAGCACAGCGCACTAAATTTGATGCTGAGACCATTGCCGTGAAGGAGAGCACAGTAACGGTCAACTCTGCGGAGGCAGCTCTTCAAGGCTATCGAGGACAGCTTCCGCTCGCTCAGTACATCAAGCTTGCTTCTATTCCAGATGCGGATGACCTGATTGTTCAAACCGATAAGCTAATAGCCGAAGCTCGAGCCTCTGATCAAATTCGTCGGCGTCCTGAATTCCGGCCAGCGCCGTATCCAGCTTTCAATTTTGACGATATTCCTAGCCTGTTGGAGAGCTCGTTCGAGAGTATCTCCATCACTGCAGAGGAAACAGCGAAAGCTCACTTCGCGAAGCATAATGGAACAGCGACAGAGCGCTGGGCTGCTGAAGGGTTGCAGCACCAACCAGATAATGAATGTCCATTCTGTGGCCAGCCAACTCGGGATCTCGGCCTGCTCAAGGCATTCAAACGCTACTTTGACGGTTCCTATTCGGAGTACCAAAAACGTATCAATCAGCTTCGCCATTTGGTCAAGGAGCGTGTCGGAGAACAGCAACTTGCAAGCTGGCGCGCATGCAATGAGTACAACCAAGGGCTACGCAGCGTCTGGTCTGAGACCTCGCTAATTGATGAAATTCCCGAGCTGGATTTCGAGAAAGCCGCCTCGCTGCTTCAATGTGTTGAGGTGGCGTTGCTCGAAATCGTAGCCGCCAAGGAGGGCAATCCTCTCGATGCTTTGGATTCAAAGCCATTTATGGCTGCCGTCGCTATGCTTAGTGAGCTGAGCGATCAAGCTCGCATCTTCAATGAGCAGATTGGTGAACTCAATGGTCGCATCTTGGCATATAAACAGAGGCTCGCAGCACCTGATATAGCAGCTCTGAGTGAACAAAGGGAAATGCTTACAATCACCAAAAACAGATTCAGTGCTGAGGTGCTGAAATTGATTGATGGGCTGGATGCTGCAAAGACTCAGTTGCGGACTGCAGAGCGTGCGAGGGAAGCTGCACGCACTGAGTTAGACCATTTGATGGCCGCAACATTGCTAACTTTCCAAGATGCGATTAACGGTTGGTTACGAAGCTTTTCAGCGCCTTTTGAAATCGATTCCCTAGGCTCCACTCATCTAGGAGGCGGCCTCCGTTCGGAATACGTGCTCAAGATCAGAGGTGCTCGTGTGGTGATCGGGCCTAAAACTACCGGCGACTTGTCGTTCCATGCAGCATTGAGTGAGGGTGACAAGCGAACGCTCGCTTTCGCTTTCTTCCTTGCACGCCTATTTGCGGATCCGAAGCGAACTGAAACGACAGTCGTCTTGGATGACGTGTTCACCAGTTTGGATAGACACCGACGACACAACACAGTGGAAGCGGTACTAAAAATGGTAGCTGAATGCTCGCAGGTAATCGCCCTTGGGCATGATGCGCACTTCCTCAGGGAGGTGAAACGTCGTGTAGAGCGAAAAAAAATTGCGATTGTCGGCGAATACTCTCTCCATCGCGATGCTGAAGAGTACAGCTACTTGGACAGCTTTGATCTGGATGAATACTGTTCATCGGATTACTACAAGCACTATCAGCTTGTTGAGCGCTTCATCGCAGGGGATCAAACTTGCAGCATGCTTGAAGTGGCGAAGGCTCTGCGCCTGCTGGTAGAAGGGCATCTGCATCGATGCTTTCCGAAGAAGTTCAAGGAAGGCCAGACGGTGGGAGATATGTTGGGCCAGGTCAAAGCTGCTGCGCCCCCGAACCCCCTGGCTTTGCTCCTGCCTTTGCATGCGGATCTAGTGAGTTTTAATGAGTTCGCTGCTGCCTTCCATCACGATACGTCAGGGGGCTACACCAGGGTTGAGATCAATCAGGCAGAGCTACTTCCGTTTGCCAAAGGTGCTCTGGGCTTCATCCAGATGAGAACGTTTCGGTAAGCCTGTTTACGTGAGCGGTGAGCGGTGGCGCCTCATATTGAGGGTCACCGCAGGGGGCTTAGTGATGTTATTGTCAGCTAGCTTTTATCATTCATGGAGGAGGGGTACAGTGAAGTAATTCGCCAGTAGCCTTATCATAAACTTTAAACTGACGTTTTAACTCACCCT

>56
CGACGCTGGCGGACGAGGTGGAGCATCTCATCCCGACACCGACTACATCGAACCGTTCTGGGAACTCAACGAACAATCGGGGCGACTTGTTACTCCCGGGAGTCGCTTTAGCTTTGATCCCCACTCCGACGGTGGGGAACGCGACGGGCGGGAACGCGACACGCAGCGGCTCGAGGGGCGAGGAGCTCTTGCTCCCCGGCCTGGCGAAGCAGATCACCGAGGCGGGTCTGCTGCCGACGCCGACCGTCGTGATGAACGACGGGGAGAAGCCCGAGACGTGGCTCGCTCGCCGCGAAAGGGTGAAGGCGACGGGGGTGAACGGGAACGGAATGGGGATGCCTCTTCCGATCGCGTTGCTTCTCCTGCGTGGGGAAAGTACGGACGAGCAATAGCCCGCGCAGAGTTCGCGATTGGTCGACCGGCGCCGTCGCCGACGAACCCCGATGGCCGTGACGGTTCGCACCGTCTCGCCCCGCAGTTCGGCGAATGGATGATGGGTTGGCCTGCTGGCTGGGTGACGGATCCTGAGATCGGTCTTAGCCGAAATGAGGAGCTCAAGGCCATCGGCAACGGCGTCGCGGATCTCCAGGCAGAACTAGCTCTCGGTGTGCTGTGGCACCGCATGCAGTGGGAGCCGACACGATGAAGCGCCCAGCGACCGCCATGATCTACGCGATCTATTGGGCCGACCGCGGCGTCTTCAAAGTCGGCCGGTGCTGGAAGCGCTCACGCCTCGCCGGGTTCGTGGCGACCGGCGGCGAGGTGCTCATCCTCATGCGCGACGTCCCGACGTCGTGGGAACTAGCAGCGCTCGCCGAGTTGGACGCCAGCTTCGAGCGCGCGTTCACCACCGCTGACGAGAGCGAGGGCACGTTGCCTCGAGGCCGCGGGTTCACCGAGTGCTTCAAGGTCCGCGCAGCCGAGCTGATGGCTGCAATCGAAGGAATTTTCAGAGGAATCAAGCGATATGGGAATGACTCGCAAGCGGGAGATACACCCGCAGATGTTCCACGACGAGGAACTGATGAGCTTGCCCGTCGCGGTGCGTTGGACGGCGGTGGGGCTTCGCCTCTTCGCGGACGACTTCGGGCGGGAGTCGGCGACGTCGATTCGCATTCGGTCGGCCGTGTGGCCGATGGATGCGGACATAACCGACGCCGTGATCGAGGAGCACTTGCTGACCCTCGACGAGGCCGGTTACCTCGTGCTCTATCAGGTCGGCAAGCGGACCTACTTCGCGCTGCGGAACTGGCAGAAAGTCGACCGGCCGACCGCTTCATCGATCCCCGAACCTCCGGCGGAAACCGATTCGCGAGCCGCTCGCGAGTCATTCGTGGCGGGGGAGAGAGGGAGAGAGAGCGAGTGGGAGAGCAAGCGAGGAGAGCGAGCCGAGGAGAACTCGCAAGCCGCTCGCGAAGGAACCCCGCCGTCACCCTTCTGCGCAGCGCACCCCGAGGGAACCAACTCACCATGCCGGAACTGCGGGACAGCTCGCTTACGACACGAGCAATGGATCAGAAGCCAACTCCCCACCACGCTGCCGCAATTCAGAGAGACCGAGGACTAACGATGGACACCGGACACACTTACGCCTCGAACGGGCTGTCTCAGATCGCTATCTACGCCCCCGATGGCTTCACAGCCCCACCGAAGCTCACACTCGAGTGGGATGGCGAGCCCGTCGTGTTCTTCCTCCTCGCCGACGCGGCGCTGTCGTGCGGCCAGGTGCACGGTGTGACGGGTAAGTGCTCGAGCTACGAGTGTCACCGGACCGAGCTGGGCAAGTGCGTCTGTGGCCGGCACCCTGAGGGCGTCCGACTGGGGAGGGCTGCCTGATGGCGCCGAAGCTAGTGCGCAACCGGCAGGCCCGCCTCGAGGAGATCCTCGCGAAACAGGATGCCTTCGAACGCCGCACCCTCGCCGACCTAAACGCTCTCGGATACCGCTTCACGACGATCGCGCAGGCCCGTGCTCGTCGCGGCGCCATCCGCAAGATCGCGGCTCTCTCCTCGGACGAGTTGGAAGAGACCATCGCCGGGCGCTCGCGAGGTGCAGCGTGATCGGCCCGAAGTACGACCGTCCACAGAAGCCGACGCCGGCCGAGGAGCGCGTCATCTACGAGGGGGTGACCTTCCGGGATGGCGGTGTGTGCGTGAAGTGCCTGCGCCGGCATCCGATTCACGGGGTGAACCGGGATCACCGGCAGGGCCGCGGCCGCGGTGGGATCACTCGCCCTTCCGATCTTCAGCTCCTCTGTGGCTCGGGAACGACTGGATGCCACGGGTGGAAGACGAACAACCCGCGTGAGGCCACCAGGCAGGGCTACACGGTCCCCTCGCGTATCGAACCGAGTGAGTGGCCGGCCCGCCGCTTCTTCGCCACTGGGAGGGGCACACAGCGCCTCGGGTGGTGTCTCTACTCCGACGACTACCAGGTCACCGAGATCTCGGATGACGAAGCCCGCGCCCGGATGGGCGATTTCTACCCCGACACCGACGAATTACCAACGAACGAAGGATCAGAACAATGAGCAGTGGTCAGAAGCCCCGCACCCGCAAGTATTACCCGAAGATGAAGGACCGGTCACTCGGCCGTCGAACTCGTCGCATGCTGCGTCAGATGGCGAGCGCCAAGAGTCCCTTCGAGGCACTCCTCGAGGCGCTCGGGCTCTTTGCCGATGAGGCCGGTCTCGCCGTGGAAAGCGTGAACCTCCTGTGGGTGGCTGCCGACGCCCCCTCGGATGACATCTCAACCGCGCCCCAATCGCTGCCGGTGAAGTATTTCTCCACGATCGCGCTCGCCGAGTTCGCGGTGCGGGACTACCCGGACCCGGATGTCGACCGCGAGGTGTTCGAGTTCGTGGTCGGCACGTCTGATTTGACCTACGGCGAGGCATGCAAGCTGCACCGGTTCGTCAAGGCCGAGCTGATCGAGCAGCAGTCGTGGCTCGCCGAACTTGGTGCACCTCTGCCGGCGCGGTGGGGCGAGTGGGCCGCGGACATCGTGCAGGAGTACGGCCTCACAACGGCGCTGTTCCGCACGCTCGCAGCAGAGGGGGTGTAGGTAATGGCTTCTAGCCTGATCGCGCAACTCTCCGACGCCTACGCCAGCCTGACCGCCGATCGTCTCACCGCGCTCGCCGAAGCCCAACGCCTCTTCCCCGGCACCACCGAGCTGCAAGCCAAGTGGGTAGACGCCGTGATGTCGACCGTCGCCGCGACAGGTGTCGACGCCCGCCAGGTGTCCGCCTACCTCCACGCCGTCCGCGCCGAGGGCCGGAAGCTCACCCCGCTCGACATCCACCTCCTCAGGGGCAACCTCGGCAGCGACCGCAAGACGCCGCCGGCCCGTCCCGCCGGGAACCTCAACCGCGAGCAGCGCCGTGCCGCCGCCCGCCAGAACCGAAAGGCACACCGTGGCTAGCCTCGACCCCTTCGATGCCCTCGACGCACAACGCGCACGAGAATCTCAAGCCCGACTCGTCACCACGCTCGGCATGGACC

>57
ATCTCGCGATTGTTGGATTGAATCCGGCACTCGTAAAAAGTGGCAAGGTCGATCATTTTCCCTTGGCTGGGCCATACCGTGCGTTCACGGAAACGGATGAACTGGAGAGGGAGGATCCGCTGCTGATAGATCCGACTCAGCGTGATCCGGCAGAGTATTTTATATGGAAGAAAATGCAGGACCTTCAGGTAATCGTGCCTCTGCACGAAGCCGACGTTACAACGCGTTACGCGCAAACAAGCATTCAGATTTATGGTCTCAACAGACGGCCCCTTGTGGAAGAGCGGACCCGTATTGCGCAGGCGATCGAGGCTGATGCCAAGAGACTCGCTGCACAGTTGAGCTTTGCTAGTGAGCAGGAACCAGCGGTCTTGGCCGCCTTCATGCCAGTGGTTGATAGCACGGTCAGTGCGTTCGTCGGCAAGAAAGAAAACCACCCTCAGTACGCGGGAATGATCGAGCATCTCGTCGACAGGGAATTGGAGAAAATGCTCGATCAACTACAAGCTCTGAAAGACCGGTGTAATGCAATCGAATGAGAAAAGTAGGACCGCCAAGTAGCACCTACTATCCTTGGGATTGCCTGAGGTTTAGGTTTTGTGCGATGGGCGTTTGCTCTACAGAGGCGATACAAAATTTGTCGACGAAATTTGAGTAATGGACGTGGTCGATTTCATTTCGAAAAAAACGCTGACCTAATTGATTTTCCGTAGCAGAAGGCTCAAGCCTCCCGACCCAATCCCATAATCACCAGAGCTGAGCACGAATGAACGATATAAACCGGGCGGCGCAGGTGCATATTGAATGGCAATTGCTGATCGACACCATGCTGACGGTGTCCTCTGTACACCGTGTCCAAACGCTTCTTGTTAGGAACAGCCGTTTGGTTGTACCTCACAGTGCAGGGGTCTATGCATTCTGGTGGCTGGGTGGCAAAGAGCGGTTAATGCACGCGAACCGCCATATTGTTCTCAAAGGTCCGGGCAACCGAAATGTCGACGTTCGCTATCATGATTGGTGGCCCGCAGACGCCCCGTATCCATGTTTGTACGTCGGCAAATCGACGGACCTCAGAAAACGCTTCGGCCAACATATTATGAACGGTACGCGTAGTCGCCTGCATTTTCCCATGGAGGGTAACTGCAAGGCAGAGCCTCATAACTCATCATGCCAACTGCGCTTTGGTATTGAACACGTATTTTCCGCGGAGCCAGAACCCTTGGCTCTGATCCATACAGAGGTGGGTTTTTCCTGGTGCGATAATTTTCCAGACAACGCAGTCGCGGAGCGCTTCTTCGCGGAGGATCGATTAGTTGGACACCTGCGGCCCTGGTTCAATATTGACTCAGAGCGCTAGGGGTTCATTCGTATCGGGCTTCTCCTAGACCCATATATCGACCTGCCGCTCCTCGATGACTAGCGGTTGGCCATGCTCTAGCAGTTGTCGAATGCTCGGCCCAAGTAGGTCTCGTGGGCCATCCAGAGGGGCTGTGGGCACGCGTGAAAGCGTCGCAGTGATTACGCGCATCGCACTACTTAGCCAGTCGCCTCCTACAGACCGAGCATGGCGGAACTGGAATAGTGGCGTGACCTGAATCTGTCTATGAGTTCATCACAAATGCCTATCTCTCTGTCGGATCGTTTTCGTGGCTGCCTGATTAGCGAGAGATCGTTGAATTTCCGTCACTGATCCAACCCAGTGTTTCCCATCTTCATAAGGTGTAAAGCCCATGCGCAGAGCGAATGCTGATGAGTTTTCATTGGCACTCTCGATGGTTAGGAATTTATAGCCAAATTCCGGGGCCAGTTCCACTAACAGTTTGACCAAGTCACGTCCGTGTCCTGCCCGCCGCTCTTTGAACATTATTCTTGCAATCGTGATGCTTTCTCTGGGCCAGAATTCATGTGGACGGGGAAACGCTCGTAAGTAGAGATCGTATTTTTTGGTTTTGGCTGAAACAGTAGCAAATGAGCGATTTAGGTGCTGGCTAACGTATCGCGGTTTGTAGTTGAAACGTTCAGCTAGGAATTCAGAGAGGTGGAACTTCAAAGCTTCACAACTCTGTTGTGCGTACTCAAACCACTCATCATCACTCGCGCCCTGTACTGGAGTTTTGAGCATTTTCGGGCTCCATTTCGACCGGCTTTGTATGTCGTATACGCTAAGGTCTACTCAGCTTGTATCCTGGACTCCATTCCTTATGTCGCCAATTTTCGACAATTGTTGTAGGGGGTTTCCGATTTTCTTGTTCCGGCTCAGGCCTTGGAAAGGAAGGACTATATTCTTTCGGTCACTACTTTACGTGTGTAATGCTGAGGGTATATATGCGCGGGTTCATTGTTTTACTTCTCATACTGCTAGGCGCATTCGCCGGTTTTTTTGGGGTGGAGGGCGAAGATTGGCGTCTGAAAATCGCGATGATGGGTATTGGTATCTTGTTCACTGCTCCGATTGCTGCATCATTTTCCAAACGTAAGAGTAAAAAAAGCAGCCGGTGTAGCGCGGACCTGCATCTGAACGTGCAAAACGAACAACCCGAGCATTTCGAAAAACCCTCTACTCATCATCCCCACATCCCTGAGAGGTGGTAGCAGTGTCATTTCTTTTTGAGTAAATCCTTGAGTGCGCCTTTTGCCCTATCCAGCGATGTCGTGCCGTCCTCAACCACTTGTTTACCCGCCTGTTCGAGTAGAGATTTTTCTGAGGCAAGGGTACCGTCCCCGTTACTACTCAACTGCGCGTTTTTCTCAAATTGCTGTGCGTCGTGCGCAATCTGGTTGGCTAGGTCTGCTTGGCGTTCTTGTAAATTATTGCGTACTGAGGAGTCGGCAGCAGGGAAAGAGGTAAACGGTGATGGTCCTGTTTCATTGAACCGTTGCATATTCGTTTCGCTCACTTCCACGACATTAGGTGACAAGGTTGCGTTGCCCCTGAACGCTTCTCCAACGCTACGTACACCTTCAAACGAGTTCGGGAATGCTGTCCCATCTGAAAATATCCGATTGGGTGACAATCCCTGTCTAGCCAACTCTGCCTCCATCATCACCTGGGCCGATGCGCTGCTCCCACCGTACTGCTGCGCATATCGCATGAACATTTCGAGGTTGTGCGGATCCTGGGCCATATCGATTGAAATCGATTCCCCCTTTTCATAGGAGGAGGCTAGCCGCTCGGCGTAAGTCAGTCTTTCACCCAGGCTGGCCTGTGCCTGCTCGGTGGTCGTCATGCTGCTGGTCAGTCTGGAGGCCAGATCCTGGGCGTCTCGAGAGTCTCTGCTTACGCTGTTGCTGTAACTCGTGTCTCGTGAAATTTGATCGCCAAATTGCTTGAATGCATTGAGCTGCTCTTGGCTCAGGCTCGCCAATGCCCGCTGTTCTTGACCGTTGAGACTGGCCTGGTATTGCTTGCCCGCAGATGTCCCGGCTTTCGCGCCGAAAACGGGTGTGCTGATACCGAGGCTGCCCGACGCATTGAACGCGATATTGGCGACCTGAGACTGA

>58
AAATATAGAGAGGGCTTACTGTAATATATGCTTAGATAATCTTTTAAAGCATTTTGAAACATTTGCCTTATATCTATTTTGGATATTTTCACCTCTTCAATATCTTTATATAATGGCTTTAATTTTATAATAGGAGTTAAAGACTCCAATGTTAACTCTTCATATCCTTGAGCAAAAATATTCAGTGGTTTCTTATCATTTTTTAGTTCTACTTCCCCATCATCGTTACTATACAGCACCACATTATCAGACATAATTCTAACATTTTGAAGAGGTTTGTTTTCTTCAGAATCAATAATTCTTACTTTGATATTTTGAGGAAAATAAAATTGTAATGATAACCCCAAATAGGCTATTAAAAATAATATGGACTTCATTTAGTTGTATTATCTCTTTGATATATTAATGTTCTATCAAATCCATTTTGAAAATAAATCCGATTTGTAAAATTATCTCTGTAAATAACTTCTTTTTCTTTTCCAAGAGAAAAATTAAAACCACTCTTTTTTTGTGGTTTTTTAAAATCTATTACTATTTCTTTTTTGTTGCTTAATCCTAATATTGCAGTATCTTTTTTATATTTAAGAGAATCAGTATACTTTGGAAGTAACTGTGCGTTAATTTGTGAGGATATCAACAAAATTGTTGTAAAAAAAACTACTCTCATAAAAATTGAAATATAAAAACAGCTAATACATAGATTGTATTAGCTGTTACTTTTTAAAATGTCCAAGTGGCACTACCTCCAACGGCAGTAGTATTGGTTTCAATTGTTTCACCAGCATCAAACATTGTAGGTGCAGATACACTTACGTCCCAAGCCTTCATTTCAAATCTTTGTTCCAATTCTTCCATTTGGAAATTTTCTAATAATTCATTTTTTTCAACTTCTTGATCTAGTTGAGTAAAATTTTCTGCATTCATAATATTTTTTTATAAAATTTGACTATAGCAAATTTAAAATAAATTTTTAATTGTGCAATTTTTATATAAATTATTATGTATGATTTAAGACTATTAAGAATAAATTTTCAAATATTTACCGTTTTAATCTACTCTTTTGGTTCTGTTTATTTTTAATATTTTCCAACCCACTTACTATTTTGTTTTCCAAACTTTAAAAAAAATAAAGACAATAGACCTATTTAGCTTCGTAACCATCTTTGAATCTCAGGAATTTCTCCGCATCTTTCGGGTTTTTATTAATCCATTTTTGTACAAGTTCGGTGTTGTTTTCTAATTTTTGAATGTCGTCTTTAGGATATAGCAGTTTTCCATCCTTTTCAAATTCGGAAAGGATTTCCTCTCTAAGCTCGCTTTTGGAACGGATACTTTCGGAATACCATTTGAATGCAAGATTTCCACTTATTAGAATTGTCGAAAATGACAGTAAAATTGCACCAAAAATACCCCAAACAAGATTCGATTTTCGTAAAGCTTCAATACTTTGCTGAGATAATTCCGCAATAATTATTTTCGGGATTTGACTTACGGTTTTCTTAAATATTTCATTTTCTTTTTGATAAGTTCTTGATGTTTCATCGATTATATTTATCAAAGCCGATACAGATTGTTCAAGTTCTGAAGATACATTCATATAATCTTCAACTGAAGCTTTAGTTTCTGTGTTAGATTCAATATTTGCTTTACAGGATTCTATAACTTGATTCAAAATCTCCATTCCGTCTTTTTGTGTATTGTCCATAATTTTTAACGTTTAAATTTTTTATTGTTCTCTATTTTCATTTCATTATTTCTCAAATCCTCATTCCGTTTATTTTGTCTAAGAAATTCCGAATCATTTGATGTTTTCAATTGTTCCGAGCGTTTTGTTTTATCTTCAAAGATTTTCTTTATTTCCGATATTTTCAGCTTGCTAGTAATTTCCGAAAGCTTGTATCCTGCTTTATACTGACGTGAGGTTTCATCGTTGATATCTGTTTTAAGAACGATTCTCATTCCCGAAATCCCGACCTTGACATTGCTCGACAATGAAACCAAATAACCCCGATTCGACATTTCCAAAACCAGCTCTTCAAAATTTTTAGAATTTCCGATACTGGCAACCAGATTCTCATACATCTCATTTCTTTTATCAATGCCTGTTTCGATGTCTGTCTTTATACCCAAATCTCTACAGATTTCCCTTACAGCCTTACCGAAATTCTCCCCGATATTGTGGGATTTGACCGTACATTTTCCAAAAGTGTCAATCCGGTTTACCACGAAATGAATATGCTTTTGTTTCGTAGAATTGTGGACATCCAAGCGATATTGGTTGTTTTCCGAAACTCCGACTTTTGCAAGAGCCTGTATCGTGATTTTCGCCAGTTCTGCATCAGAAAGTTGGTCGCCTGTTTCTTTTGGTGGTGAGATATAACCTGTCAAAGCCCATTTTTTGACATTGGAATTTCTTTTTGCTATTGCTTTCATTTCCAAAAATTGTTCTTCAGGACTGCTTCCGAGAAGATTGTTTGTTCCAAGCATCTTCGCCGTTCCTTTGTCAGTTCCGTTGTATTCCAAAGCGATTTTGGAAATCAGTCTTGTTGTTGCCGAATTATTCATAATTCTTCATTCATCAGATTCTCCCGTTCGTGAATCTTTTGATAGAGGTATTGTTTTATCAATGTCAAAACGGTTTCGATTTCCAGCAGGATATTTTTTTTAATATTTTAAAGTTTTGTAAGTTTTTTCAGAATCTTCTTACCTTTCTACCAAAGTCTTTGTTAGAAAGAGTTTTGGTTAATTTTTGTCAGTTACCTTTTTCTACCTATTTACCTTTTCAAAGTTTATAAATTGGTAACTTAGGTAAGAAGAAATTTTAATGTTACCTTATTAGAAAAACCTTTATTAATAATAGTTTTAAAAGATTTTAGGTAAGTTGGTAATTGAGGTAAGTCGATTTGCTACTATTCGTTTTTTGATTCTTCGATTTTTCGTTTGATTACATAACCATAGACTTGTCTTTTGGAATGTTTTATCCGTTCATAATTTAAAACCGTTAATGCTTTTCCGATTTTTATAATGTTTAACCGAACTCCCAAAGCATTATTCATCGCCAACATAATATCAGTTGCAGTGAGGAATTCATTTTTATTTTCAGATTTTTCAAAATGAGTGATAATAATTTCCTGCTCCAAACTGATTTGTTTGTATTTTTCATTCCGTTTCTCGTTTTCCAGAATGTCTTCAGCAGTGAGTTCCGGATTGTAGTTTTTTCTTTCAAAAGCATTGAAATATGCTTGAGCCCAAACTTGATTAATATTGATTTCCTTAGAATAATTGAAATCAATTTCCAACACTTCAAAAATTTGCCAACGCACACTTCCTGTTTCATCGGTTAAAAAATCAGAACGATTAGTGGAACCACAAAAAGAAGCCGTTCTGTGCATTAATGACGATTTTCTGTCGTAAGGTAATCTTGCATTAATAGTATTTTTGGAAATAAAGGATTTCAGCGTATTCACA

>59
CACCGTCGCGGGCACACCGGCGATTTACGCGGGCGACGAGTACGGGATGAGCGGCGTGAAGGAGGATCGGATCGGCGGGGATGACGCGGTGCGGCCAGAGATGCCCGTAGCGCCCACCCCGCGCGAGGAGCTCGACCCGGCCGTCGGGCGGATACTGTCCCGCACGCAACAACTCGTCGCGATCCGTCGCCGTAACCCGTGGCTCACACGCGCACATACCGACATCGTCGACATAGCGAACGGAACGATCGTATTGCGCACAGCCACATCGGCGGCGTCTGTCGTGACCGCGCTGAACATCACCGACGCCGCCGTGACGCTGCCGGCGGCGGATGCGACCCAGCTGCTCGCAGGAGAGGGTGCCGCACTTCACGGCGCGGAGATCGCGCTGTCCCCGCGTGGGTGGGCCGTTCTCGGTAGCTAGGTGTTGACGTCGCTGTTGTTGAATGGTCAGATGAGTGCCCTCACCGACTACATTGCGGCTTGGAAGACGAACGACACGGAGCGTATCGTCGCGACCGTCACCGACGACGTTGTGATCACCGAGAGCTTCGGGCCTGTGTACTACGGCCGTGACCGGGTCTGGCAGTGGTGCGAGAAGTGGAACGAGGATGGGTCGCGCGTGCTGGACTGGACGGTCACACGCGAGTTCAGTGCGGGGGATGTCCTCGTGGCCGAGTGGCGCTTCGAGTACCACCAGCGCGGTGAGAACCGGGCATTTCTGGGGGCGACGGTCGCTACTGAGCGCGACGGCAAGATCGCAGAGTTGCGCGAGTACGCCGTCACAGACGACCTCTACACCTGGGAAGGTCAATGGAGGTAGCTCGGTGCGCCTAGAGCGAGCTCTAGGCGAGCTTCCATGTCGGGAGCGCCGGCTCGCGAAATCCACCGTCTGTGGCTGGTTGGTGGGGAGCAACGGTTCAATCTAGAGAGTTCGGTATCGGGCTGGGCGACCTTGCTTCCCCTACGATGGGGCTCGAGCACCAGCAGAGGCGTGGAGGCGCAGCGTGAAGGGCTCAACGGGCACGACAGTATGCCCCAGGGCACAGGCATGTGGTTCCGGTCGAGCCCGCACAGCGCACCGAAGTATGGATGCGCGACACCCGCGTACCCCGCGACGTCGTGTGGATCCGAAACGGCCACGTGACGGGCGTTGTGACGCTCCAGTCGTGCTCAGCTGCCCCATGGGCCCCGAGAACCGTTTCCGGGAACCGTAGATGCGATCCTCGAAGCCCCCGCCGGCACCTTTACGCAGAGAATAGTGGGCGCCGCAGTGGAACAAAGGAGCACCGATGAGTGACAACCTGATCGACCCGGCCGACCCGGAGCACGAGCTGAAAGTAGCCGAGGCGTTCCAACGCACCGTCAATGGGCCGCATGACGGCGATGACCTCCCGTTGCAGATAACCGTCCGCCAAGCCATGAAGATCGCAGCGATCATGGGTGCGGTTGCCCGAGGGCATTCCGGCTACACCGACGCGCTGCGCCAGGCCTCTTTGTTCCTCAACGTCGTGGTGGTGGAAAGCCGACCCGACATGATCGCGTCGCGGTCGTCGGCCGATCTGTGGGCCGCCGTTGATGCCTGGCCCTGGCCTCGACCCGGCAAGCCGAAGGACAACGCCGAGTAGACCCGCACGGCAGCGTCCGATGTTCCCACGACGAACCAACAGGCGGTACCCCAATTTGCATTCGTAGAGGGATGGATGGCGCGAACTATGCGAGGCGCGCAAGCGTGGACCACTGGGCACCCCCGACACACTCCAGCTTTGCTTGCACGTGCAACCCTTAACGCTCGTCCCGAGCAGACGCAGATATGGGGTTACGCCTGGCTCCAGTTCGGGGACACGAACGTGCGGTGCTTCATCCAGATGAAGCGTTGGGCCGACGACGCGGTGGGCATCCAGGTGACGATCGACTACGAGACGCTGTGGCCGTCCGGGAGGACATGTCAAGCGAAGCGACGTAGTGTCACTCCGTGCTGCCATGGCGATCGCGGGTTACATCTCTGACGTAAGCAATCCACGAGCACGAAATCGCCCAGCCGGCGCCTGGGCGAGGACTGAATCCGCCGCAGGCTCAAAGGCCGGGGGCATTGTTCCACGCGTCGATGAATCCCTGCACGTCGTCGCCCGCTGTCCCGGCCGACACCGTCACCGAGTTTTGGTGGAGCTTGCCAAGCACGTCGAACGAGAACAGCGTCCGGTCGGTGACCGGACCCCAGCTCGTCGAGCCGAAGATCTCCGCCTCCTGATCACGAAGCGCCGCGGCCTTGATCGCCGGGGCAACCTTCGCAGCATCAGCACCGTGGTCGAGCACGACATCGAGTTCGAGCGGGCCGAGCGCGACCGAGTCCACGCCGTCTGTCTCCGCGAGTCCGAGCGCACGGTCGAAGTTACCAACATAGCCCTCGTCACTCATGGTCTTCGCGGTGATGCGAGTGCCGGGCTCGTCCTGCTGCAGCACGAAGAGCTGCAGGGAGTTGAACGCCTGCAAATCCGACGACGCGAGGAGCGTCTGCTGCACGGTTGCGGCCGTCTCGGCATCGGTCGTCGTCACCGACAGGTGGAGAGCTTCTGGTCCGTGCGTGTCGATCGACGCGCCGATGACTCCCTGGATCGGCGTGAGGATCGTGCTGAGCCGCGCGGAAAGATCGTCCTGCATCGCCGGCGCGGTCATGATGCCGCTGCTCAGTTTGACGTCGATCGGCAGGTCGGCGGCGGTCAATTTGTCGACGGCGGGTGCCACTGCCTGCGCGTCTTCGGCCGTGCGCATCCGTAGCATCAGCGCATCGTCCTCGAGCGTGTATTTCTGGATCGGGCCGACGGTGGCCGCGACTGCGATCGTCTCTAGCGCCAGCTCCAGCGCCGCCGGATCCTGCGTCTGGACCGACGATCGCTCGTGCACGTCGGAGACCTTCAGCCGCACACCGTCGTCGACCGGGCCCGCGGCTGCCGCATCAGCTAGCAGAGTGATCACAGCAGCCGGATCGATCCCCGCCTCGGCGACAGCCTCGATCCCGAGGGCACCGCCGTCGGACCAGACCTTCCCCTGAAGGATGCCGTCGACGCCGGCCAGCTCCCCGACCGCCTGTGCCAGGTCTGCCACCTCTTCGTCGTCACCTGCAAGCGTCCATTGCCAGGCGCCGACGCCCAGTCTCAGGACCACGTCATCGTCAGCGACCGACTCGGCGAGGTGACCCAGTCGCCCGGCGACCTCGGCGAGGTCTGCGGGAGCGACCGAGTCGTCGAGCGTGATCTGGTAGCCGCCGTCCGCAGCCACCTCGACCGAGGAGACGGCCGGATCCCTGGCGACCTGCGCTTCGAAGTCGTCCGACTTCCGCGCCGTGCACCCCGCGAGCGCAGTCACAGCGATCACCCCTCCGAGCAGCAGAGCAGCACCACGAACAATCCCCCGGTTCTCAACCATCGTTCAAGGGTATGTGGAAACCTGTCT

>60
TATATACGAGCTTATCTCGGGAAAGAGACAAGCTATAACATACTCTATTCAAGAAATTGAAGGCATTTTTAAGATTGAAAAAAAGTACAGAACACCTAACGGCAAGCTAAGCTTGAGTAATCTTCGTAAGTTTATTTTAGACAAGTCTAAAGCAGAAATGGATAAGGTATCCCCTTATACTTTTGATTATCTTATTTCAAAAGATAAAAAATCAGTTACATTTATTCCTATCTATCAAAAAGAAAAAACAGACAGTAAACTAAAAACCATTTACGAAGATTCTTCGAATTTCGACTTAACCGAAGTGCTCTCACAAGACGAAATAGATGTATTTGTTGATGAGTTTGGTTTTTCAGAACAAGGGCTAAAAAATAACTATTCGTTATTTGAAGATTGTAAAAAGACTCTTCCTCCTAATTATACGTTCTTTATGTTTCAAACCATCAGAATAGCTATTGAAAACACTAAGAAAAAAAACTTGCAGGGATTTATTATAGGAATTATAAAAAACATGCTAAATGACTTTAAAAACCCTAAAAAACGAAGTGTAAAATAAGCAGTTGTTCTAACACTAAAATATTCATATTTGAATAAAATCATTCACATGTGAATGATTTTATTCAAATATGAATATTTTGATTTTGTTATATTCTCGGCCGGCGAATGTTTTTTTTCTGCTCTTCCTCCAGAATATTTATTTTTTCGACGTGGTTTTTAAATTCTTCTTTGAAGTCTTCTAATGCAGAAATATAGTCTTCTGGTTTACCTCCTGTAGCCTCTTTCAGAAAAGCAACTAATTCAGTCTCTTTTAGCTCGGGAATATGTATTTTTATTTCCTCTCGAACAGTCTTTAAAACAGCAGGCTCTTTGCCCTGTATTATCTCTTTTTTAATCCTGTTCTTGATGCTTTCCGTAATTTGGGGTAAAATGTTTTCCCATTTATTTACCACTTCTTTGTTGTATTCTTTGACTGTATTCAAGAACTGTGTAGCCACTTTAGAAGCTTGCTGTTCAAAAAAATCCTCTATTACTTTCCATTCATTTCCCTCTTCGATACCCATGTCCTTAAATTCATTTCGAATGCATTTTTTGATATCCTCCGTTGTTTTTTTAATCAAACCCCTGTGTTCTTTTTGCTTTAACTTCATGGTTATTCTAAAAAAGATAGAATTTAAGGCAGCTGTTTTTTCTCTTTGATACGCTTCCTTGTCAAAGAGAAGTCTATTTGTTGTTTTTTCCTCTCTTTTATAGCTTTCTTCTATGGAGGAGTGAAGCATCTCTTTTGCTTCATTTAAAGATTTTACAAGCTTTTTTTTCTGCTCTTCCTCTTCCTGTGTTCTGATGAAAAAAGAATTTAAAGAAGCTTCCTGTTGTTGCTGTTGTTTTTGAAGCTGAGATATACGCTGTTCTTGGGCTTTATTTTGCGTTTTAAGACTCAAATTTGACCGTTCAACCTTTTCAATAGTCTTTTCTACGTCAATGCCTATTTTGACACCTAAAACCGTCTTATTTACAATTTTCGGCTTTTCTGGTTCTACCGAAAGAGCTTCGTTGATTCTTGTATAATATTCCCTCGCATCTTCGTGCTTAATGCCCGTATTCCTTTTTCCTCGTTTAAGCCCAAATTCTTCCATGGCCAAGGCGTACCTATCCTGCCTGCTTTGCATCGCTTTTCTATTCCCTATCATATCTTTGGCCGAGAGTTTACCTGTGCTCGTGAGGGGTACTGTAACACAGTGGATATGCGGTGTTTTTTCATCTCTATGCAACGTAAATCTTACAATGTTTTCTCTTCCAAATTCTTTGGCCATAAATTCAAAATTCTTGTTTACCCACTTCTGAAATAGCCCAGGGCTTTTTTCTATTTCTTTCATTTTCTCGTGGCTTCCTGTCAGAATATGCGTGCAGTACTTTACGGCATCTTTCCTTATTTTCTTTAATTCACCCGCTTTATTCTTATGCGTATACCCCTCTTTAATTCTATCATTTATCGCTTCGTGAAGAGGCTTTTTACAATGGGGTGTGACCTCAAAGTTTACGTTTAGGTTTCTTTTTTCAGGGTCAGCATGCCTATACGAATGCTCTTTACCCTCTTTTCTGTCAATGTGGTTGCCTATCCCACCAGAAGAAATGCTTCCTTTTTCACTATGTAAAACTGCAAATGCCATACTTTTAAATTTTGTTAAAAGAAAAACGTCGTAGACCCCACGGCTTTTTTTTTAAATGTAGCGAAGCGAAATTTTAAAAAAAAGTCTAGTGGGCTATTCTTCCCCTTTCAGTTTGGAAGAGTGACAGAGCAAAGATATTGTATTTTTTACATACCACTCGGCCAAGAAAATAACAGGGAGGAGCTGAGGAAATATATCCCTAAAACCCGTCCTTACCGATTTCTGTAATGCCCCTTTTTATGAGGGGTTGCAGGTTTTTTTTGGAGTTTTATAATACTTTTTTAGCCGTTTTTGGAGTTTTTGAATACTTTTTTTGGAGTTTTTGAATACTTTATTAGCCATCTTGGAGTTTTTGAATACTTAAAATTCAATTGATAAAAGAAGTGTAAAACACTGATTATCAACAGCTTACAATCAAAAAATTCGCGCCCAGTAAGGATTTACGCAGTATTTTTTTTGTTTGTTTTTTCTTTTCACGGAGCAACTCATTGATTTTCAACGAATTAAATAACTTTTTCTTCAAAAAAAGTTATTCACAATAAAGTTTATTTATTACTTTTTAAAAACAAACTACTAATAAACAAACTACCAATTTCTGTAATGCCCCTTTTTATGGGGGTTTGCAGGTTTTTTTTGGAGTTTTTGAATACTTTTTTAGCCATTTTTGGAGTTTTTGAATACTTTTTTTTGGAGTTTTTGAATACTTTATTGTAATTATGGTTTTACGATTACAAAAAATTCTATATTTGTATTCAAGACGTGCAAAAATTGACTTATGGCAAAAACAGACAACAAACTTATTTTTCAATCATACATTTTCACGACTGCGAAGTATGATTTTTCTGTTTATGAAAAACGAATCATCTACAGACAAATAGAAATAGAACAGGCTTTATTGAATAACGAGGCGTTAAAAAACTGCCTGAAAGTGGAGACAAGCCTTTGGGGAGATAAGCGGTATACAGTGCCTATTTCTTCTCTATTAACATCAGGAGATGATAAAAATTATAAACGTATCCAGGATGCTTTTGAAAGCTTGCGTTCTAAAAGTGTAGAGTACGAAGACGACGAAGTATACGCCTGCTTTGGTGTTATTAATAGTTTCGAGGTGAAAAAGTATGCTAAAACAGTCTCTTGGGTCAGCGATAAAAGGATTGTTGAAGCTGTTATGGATTTTACAAAAGGGTGGCGGAAATACGAATTAAAAATTGCTATGCAATTTGAAAGCGTGTACTCCATGCG

>61
TCAGCGGTTGTAGGGCTCTAGGACTGTTAGGCGAAATCTTCTCCAATTCGGCATCAGTTTCCAAAACAGATGGCCGAAAAATCCCCATGGTGACCAATTGCCGATCCTGCTCAAGCGTGCTCATGGGTTTGCGAGCGAGAGTGTCAGAGTTGTTACGGCGCATCCGCCCTAAATGCCCACGGCAGACAAAACCATCACGAATTTTCTTGTGGTGCTCATGTGATTTCTCCCTTCACAGTCTTTGCCCAATGGAACGCAACGCTACGACAGAGGGGAAAGCTCGTCTAGCGCCGCTCATGCAGTTCAATCTGCGCTGAAGTGGCGTGAAGAGCGTCCGATCGGTTGCAATAGCGCCGGCGTTTCGTCGGAGCATTACTTCCAATGGTAATCATCCGTACTCTCGCTCAAGGCTGGGCCCGTCGGCGAGACATCGGTCACATCGAAAAATGGTTGCGACCGACGCCCGGTATCGCCCAGCGCCGGGAAGGCGTCCTCAGTCGGACGCTTCCATGTCTAAACGTGCTGTTCTTTCTCCTTGTTGGTGATCCGCTCCCCGATGGCGCCCGCGAAAAGCAGGTCATACAACACTGGGATCAACCCTAATGTAACTAAGGTGCCGAGTGCCAAACCACCAATTAGCGTGATCGCCATGCCTGTCCACAAAGGGCCGGCAAACATCATCAACGGGATCAGTCCGACAATGCAGGTCAGTTTGGTCATCAAGATAGGCCTTAGCCGTTCTACTGCTGCCGTCAGGACAGCATCGTGACGGGATTGGCCTTCGGCGACACCCACCTCGATTCGCTCAAGCAGCAGCACCGCGTTATTCACAATGATCCCTGCCAAGGACAGCAATCCAAATGTGGCCATAAATCCAAACGGATAGCCGGTCACCACCAATGCCAGCGCGGCGCCAATCAGTACAAATGGGATACTGGCAACGATGATCAGCAGTTTTCGGAACGAGTTGAATTGCCAGACGAACAGTAACAACATCGACAATACGGCAACTGGCATATATTGCACTAACGACTCATTGGCCTCAGCGGACTCCTCCATCTCCCCGCCGATTTCCATATGATACCCAGGTGGAAGTTTAAACTCTGCCACCTTAGGTGCAATCTGCGCGACTAGGGTCGCCGCCGTCAGTTCGGGATTACGGCCTGAGATGGTAATGGTCCGGTTTAAGTTCCGACGCTGAATCGCAGAGGGCTCCGAACTGAGTGTCACCTGCGCTACAGCCGCCAGCGGAACCGGCGAGCCGTTCGCTTGCGGGTAGATCAATGTGCTACCCACGTCTTCAGCTTGGTCACGCTCAGTCATCGACCCACGCAGCATGATAGGCACTGTCGTGTCATCGTCATGGATCTGAGACACCTGTGCGCCTGAGTATCGAGTCTGTAACGCTTGAGCGACATCGGCGCTAGTCACGCCAGCGCGTCGGGCGCGCACCTGGTCAACCACCACTTCGTAACGTGAGATTCGAGCATCCCAATCGTCCTGCACGTTGACCGTGCCTGGCAGACCATGCAAAGCCTTAGCTATATGGTCGGCCGCTGCACGTAATACGGTCTCGTCCGGTCCGCTGATACGATAGACCGCTTTTCCAGACTCGGTGGTGCCCAGCGAAAATCGTTTTGGCTCAGCACGCACTTGCGGGTACGCCTCAAGCATATGGTTGCGCACACGAGCGATCACCGCATCCATGTCGCTGCCTTGGCGCACACTGATGGTGAAGTAGCCGGCGTTCGTCGCAGGCAGCGGTGGATTTAATCCCAGTACGATGCGTGGGCCACCGTCTGAGACGTAGCCGATGCTGTCGACAATTTCTGGATTTTCCTGGTCATTCGCTAGCCAGTTGCTGATGTCCTTGACGGTCTGCAGTGTCTGACGAGAATCGGTACCCGGTTCTAGCGTCAATGGCATCTGAAATTGCAGCCGATCTGATTCAGGCAAAAAACTGTAGGGGAGGGACGCGAGTACCGCAACGGCTCCAGTCAGCATAACCAGCATCACGGCAATGAACATCAGTTTATGGAGCATAAGCGCTTGGATAACGCGTCGATAGCCCCGATACAGTTTTGAATCGTAGGCTGCCTGATTATTGTCTGCTGGGGCGTGAGCTTTGGCAAAGTAAAGGCATAACAAGGGTGTCACCGTCAGGCTCAATACCCACGACCCCAGCAGCGTTACAGCGAGCACTATCGGAAGTGATCTCAAGTACTCATTTGTGCTGGTCTGCCCTAGGAAAAAAGGTGAAAACGCCAACACAATAACCAAAGATGAAGTCAATAGGGGAATCGCTAGCGTACGCCCTGCCTCTATGCAAGCAGAGCGACGTTCCTCTCCGGCCTGAAGACGTCGTTCGATGTCTTCGGCAATCACAATGCCATTATCCACCAGAAGTCCCAGGGCGATGATGATCGCTGCGATGGACACCGTTTGCAGTTCGACCTTCAGCGCGCTCATGACAATTAATGACCCGAGAATGGTTAGCGGCACGATTGCCCCCACCACAAGCCCGGTGCGCCAGCCCAGAAACAACATCACCACAGCCATCACGATAATGACCGTCTCGGCCATCACGCTATTCATCTTGCCCATTTCACGCTGAACCACGTCGGCCTGGAAGGTCACGACGTGTTGGGAAAAACCGGCCGGTAGTTGTTTGGCGATTTCGTTCAATCGTTGGCGTAATTGGAGGCCGAAAGCTGCGATGTTCTGGCCGGATGCCATCGAAACGGCAAGTACGACGGCCGGTTGCCCCTCATAAATTGCCGCCGTTTCCGGCGGATCGGCTGGCATCAAACGAACGTCTGCCAATTCACCCAACGCCACAACTGTTGTGTCATTGCCCCTCGGTGCGGAGATCAGAAAGCGACGCAGGTCGTCCTGAGTTCGCATCTCACCGGTAGTCATCACGGTGAAAGCTGATCCGGAAACAGAGGGCAGTCCTCCAGGCGTCACAACGTTTTGAGTACGCAGTTGCTCCAGTACAGCATTGGGACTCAGCCCGAGGCCAGCCAGGCGCTGGCGGTCAAATTCCAGGTAGATGCGTTCTTCTTGCAAGCCGTATATAGAGACACGTTCAACGCCTGGCAATGCGTAGAGCTGCTCACGAGTATTTTTAAGTTGCTCGCGTATTTCGCTCATGCTGAAGCCGGGCGCGGTAACTGCGACGGACGCCACGGCCACGCGGCCGAAATCATCATCAACAAACGGCCCCAGGCTGCCCTGCGGGTACCCTGCAGCTGCCTCGTTCGCCTTAGCGCGTACACGCTGCCATAGCGCACTAAGGTCTTTGACCTGGTCGTAGGCAGTGATCTGAATCATCGCGCTTCCGGGGCGCACGGTTGTGATGATCTTTTTGATGCCCGCCAGTTCACGTAACTTTTCTTCGGTCGGTCT

>62
AAGCAGCAAGGTATAGACCTGCTGCCAGAGAATATTTTCAGTGATACAGGAATATCCGGTTTTGACGGTTCAAATAAAAATAAAGGAAAACTAAAAGACTTGATTGATTTGATTATCAATCAAAAAATTCAAGAAGGTGATTTTGTCTTTGTTGAATCAATAGACCGATTATCTCGGCAAAAAATGAGGCTATCAAAAGACCTTGTTTATACGATTTTAGACCGTGGCGTGACTCTTGTAGCCACGATTGATGGTCAGATGTATAGTCGTGCCAAAGATGGTATGGAGCAAGATATTATGCTTTCCGTGATTGCTCAACGAGCACACGAAGAAAGCAAAACTAAATCTATTCGTCGTAAATCTGCTTGGAACAGAGCCAAAAAATTAGCAGATGAAGAAAAGGAAATTTTTAACGGTCACAATCCGCCTTATGGAATTTCATTTAATAAAGAAGAAAACCGCTTTGAAATAGTAGAAGAAGAAGCCCAAGAAATTAGAGACATATTTGAAAGCCTTAAATATGTTGGCGTTTCATTGACCATTAAAAAGATAAATGAATATTCAAAGCGGAAATGGACAAACCGCAACATTAAACATCTTTTAGATACCAAATATGTTCTCGGCTCATATATGGCTCAAAGACGGGACGAAAATAAAAAGAAGGTATTTGAACGATATATTGAAAATTATTATCCTCAAATAGTTTCATTTGAGTTATTCAATGAAGCAGTTGCTTCAATGAAAAATAGAGCACACCGCAAACATTATGGAAATCAAACCGTAGGTAGTTTGAATATTTTTAGGCATTCAATCAAATGCAGCAATTGCAATGCTTCAATGCTATTTGAAAAGCAAACAAACCCGAAAGGTGTTGTATATCCATACTTTCAATGCTTCACAAGAAAGGAATTAAAAAACGGGTGCGACCAGCCACGATTCCGTTTTGATTTGGCTTTTGGTGTTTTTTTAGAATTGGTCAAATTTGCTACAACAAGCAGCGAATCAATTAACCCAAACAATTGGGATAATGAAGCCGCATCAGTTGGCTCATTTCACAAAACACTATTCAAGCTTTTAACAAGCACAGAAAAAGATAAAGAACTCGAAAAGAAAATTTCACATGTGAAAAATTTGCTGCTTGAGCAAAAGAACTATCAAGAGAATATCAACAAATCTTTTGAAGGGTTTACAAGTGGAATTATTCCAGCAGCTTTTCTTAAAAAAGCCAGTGAAACAGAAATCAAGATTGAAGCATTAGAAAGAGAGCTTGCAGAACTTAATATTGAAAGCTCAACAAGGAATGTTTCTTTGTTGGTTCATTCTTACAATGACATAATTGATTTATATAAGACAGAAGCCGGAAGGTTAAAAATCAATAGTTTCTTCACAAGCAACAATATTGCTTTCAGTTTTTCATTCGACCAGAAAGCCAGAGTGTTAAGATGCAAGATTTACTATAAAGACATACATGTTGATGTTATCAATAAAAAGTTTCCACTCCATAATCCATTAAAAGAATTTGGCATTGCCAATTTAAATCAATACTTCAATTGACCATTTTAACCAGTTATCTAAATATTTTAATGCTATACATCTTGAAAACTAAATATTACATGATAACTTATTATTAGTAGTGTGATTTCTATTATAGGCGAGCAATGTAAATGTATAGCAAATTTCACTTCGTTTATTTACTTACATTTACGCTCGATTATTCGCACTACGTTTGAATAATGCATATCAACAACTATGAGGACTATATGAATGACAAGACAAAACAGCTAAATATTAGAATGACAATGAAGGATTATGACCTACTCAACAAGCAAAGGAAAATACTCCAAATGTCTCAGGTTGATTTTGTTTCACACATAATCAACAACGGGATAAATCAGGTTATAGAAGTATCCAATGTTGAACTTCAAAACAACATGAAGATTATTGAAAGAATCATCAATAAGCTTGGCGTGAATATTAACCAGATTGCCAAGATGTTAAATCAAGGAAAAACACCTGCCGTAAACCCAACACTGGAATCACTAAATATGAACATTTTAATCTTGATTGGCAAAATGGATAAGTTGAAGAAGGAGAAAATAATAAGCAAAGGCAGCATATGATAAGAAAAAGATTAAGCACTCAAAAAAGCAAATCAGGAATATATAAAGCATCCAAGTATTTTCATAGAGATGAAGGTTGTGTATTGTTCGAAAGTAATATTTACACATCTATTAACTCATCAAAAAAACAAATTGCAAATGCTATTGCAACATCTATTGAAAGTGATGTTGCTGTAAGGGTTAAAGGAAGAAAGCAAACAGTTAGAAGTCAACACGACATGGTAAGTTTTCATACAGATGACAAAGTAACCCCAGCACAAGCAAAAGAAATTGTTAAAGAACTCTATGAAAAGACACATAACCTTTCAAACAGAAAATATGCATTAGGTGTTCATATAGATACAGATGAGGTTCATGTTCATATTGTTTGGGCCTTAAAAGACTTCAATGGTAAATGCTACAACATAAGCAACGATTACAGAGTTATTGAAAGAGAATGTGAAAAACTTGAACAAAAATATAACTTGATTGTCCCAGAAAATCGAATTTCAAGAGACATGGATGAACTGGACAAAATAAAAGATTTAACGCTACAAGATAAAAGAGACATTATCAATAAAAAATACAAGGATAAGCATCTATCAACAAAAGAAAGAATGCTTGATGTTAGAGGTATAGTTTCCAATAAGAAACAAATGAAAGACGCTTTAAAGCCTTATCTTGATAATGCTTCCAGCCCTTCCGATTTCATAAATCAAATTACCGAAAATGGTTTTACTATTATTCATAATGGTAAATCTTCCTTTTCTATTCAATACCAAGACCAGATATTTAAGGCATCCGAATTAAATCTATCTTACAAGACCTTAAAAACAAAACTTGGAGAAGATGAAGCATTTGAACAAACGCTTACAGCAAAGCATAAAATCGTTGATTTTAGTGATTGCACTCTAACAATCAAAAACACCAACCCAGATTACATGAATAGAATAAACCCCAATTCTATTCTTGCTAAAAAATTCAAATGTGAAAAATATGATGACAAGGTTGAATATTTCTATAATTCAACCAAAGAAAAGAAAGCCTTTGAATATCATAAAGACCCAGCAAAAGTTTCTTTTAGTGATTTATCAAGACAGTCTGCAAAGGCTGGACTACAAAGACTAATGGCAGATACAACGCCACCAGATACCTTTTATGTAACTGGCCCTGACTACTTCAAGAAAAATATTTGGCTTGAATCTCAACTAATGGGATTGGAAGACAAAGGCATCAAACTTGAAGGTTATAAACCTACTCCAGCCGATTTAGAAGAATTAAAGAGAATTCAAGA

>63
TCTCTCACCGGAAGTCATCATCAGCCATCGCATGTCACTGGAACAGGCCGCCGAGGGATATAAGATTTTCGATAAAAAAGAGGAGGATTGCCGAAAGGTGATTCTGACTCCCGGAACAAATTATGTAGTTGAACCGGAGATCGATGCAAGCACGACTGCCATGACTAACTAGAGCTCATAGAGCATCAAGGACGAGACTACCCGGGACTTCATCGGGCGTCTCGTCTTGGCGTTTGTGGTTAGTTTAAAGTGAAAGTCATCGCCTCCACGTCCGTCTCATGTTGTTTCATGACACTTGACGAGTTCTACCAATCTAACGCCATCGATTGAACCCTACTCCGCTGGTTCATTGGCCCCTGCGTGACAGCAATCGCATCATTAGAGACGGCATGAAGCAAGGAACCATCACTCCATGGCGTTGAACTCATCTGTCGTGGGTGTCGTCTAGCATACAAATGAAGCACAAAAATTATGCTTTAAATACCTGGCGTCAGAGGACATATCCATGACCAAGCGCGCACGTTTGAATTACTTAAACGACACCCTTTTTGGCCCTATCGCCAAAACTATTGATTGCGACGTAGTCATCACTCCCATCACGCCAGGTGCCTTTCAGGTGCAGGTGCTATCCCCAGTACCTGATGATCTACACAAGGCTCACTCCTTGACCATGATTCTCTCTTCGGGAGAACGCTTGAACGGTACGGTGGCCCACGCCCGCAGACTGGATAATACTGATTTGGAGTTGCAGATCAATGTATGAAATTCCATTGCCACATCAGGGTTTCGGAGATCCTTGAATGAACAAACCGCGAGCTGAGACAGCTACCGTCCAAACCCTGATGTTTGAACGCAACCAATGGGTTCCCAACAACCCGAGCCTGCCGGCACTCATTTACCCCAACGCGATTGCAATTCAGGGCGATGATCCAGCTGTGCTGTTCGAGCAAACCTTCATCGCCAATGGCTGGCCACCACAATGGCGATATGGGATTTACAGCTACCACCACTACCATGCCGAAGGTCATGAAGTGCTTGGCATCGCCAGCGGTCGAGCTAGGCTGATGCTGGGCGGCCCGGAGGGTCATGTACTTGAAGTCAGTGCAGGCGACGTATTGCTATTGCCTGCCGGCACCGGCCATTGCAATTTAGATTCAAGTGAAGATTTTCTGGTAGTCGGTGCCTATCCGCCGGGGCAATGTGCAGATATCTGCCGAGAGGCCCCCACCAATGCTCAACTGGCGAGCATCGACACGCTGCCGTTTCCCGACCAGGATCCGGTGCAAGGGTCGCAAGGCGCCGTACACCGGTATTGGGCTGGCCAGCGTTGAGTTGAGAAGTCAATCACGAACGGCGCGAACCTTTCCGCTGAACACTCTGAAGCCGTAGGTGTTGTAGAGGAGCGTCACCGGGATCAGCACGGCGAACCCGACCAACATGAAAATCTGACTGGTGGGACTTGAAGCTGCCTGTCGCAAGGTCAGGTTAGGCGGGACAATCAACGGAAAGAGCGCTGCGATCATCAATGCGAACGCCAAGATGAAAATTCCCAGTGCGGTGAATAGCGGCAGATATTGCCGGCGGCTTCGAAAGCTCAAGGCGAAACTGAACAGCAATGCAGTAAGCAGCATTGCCGCCGGCAACCAGATAAGTCGATTGGAAAGCCGTTGCGCATATTGAGCATCCAGCGTCGCTGTCCAGACCACCAGCACGGCCAAAAGCATTATGGTCACGATGGCCAACGCCCTTGCCTGTCGACCTGACCTACATTGCAGATCGTCGACAGTACGCCAATACAGCCAGCAGGCGCCCAACCACATATAACCCACTACGAGCACAGCGCCGCAATACAGCGGAAATAGGCCCCACCACTCCCAGCCGCTCCCGCTGTACTGCCCATCCTGATTCGGCACCCCTTGTACAAGCGTTCCCAACACAATCCCCTGAGTTGCCCCAGCCAGCAGTGAACCTATCAGCAGCAAGCCATCGACCATGCGCTTCATACGACAGCTTCTCGAGTAATCACGAAATTCCAGCGCGACCGCGCGAAGAATTAATGCCAGGAACATCGCGATAAACGGCCAATAAAGCGCCGGCAGCAGGACAGCGTAAGCCAGCGGAAACAACGCCAGCAGACCGCCGCCACCGAGCACTAACCACGTTTCGTTAGCGTCCCAAATCGGAAGGATAGTCACCGCCATGGTACGTCGGTGCTTACTGCAACGAGTAAGGCCCAGCAGCACCCCCACACCAAGATCAGTGCCATCCAACAGCACGTAGTTCAAAACCGAAAACCCCAGTGCGGCAGCGGACAATAGCGTTACCCAGTCATTGTCCATCATGGATGTTTACCCTCGGATTTACCCGTTTCGTCAGCCAAAGAGGGTTGAGGCCCAGGCTCGTCTTCGTGAGGTGGCTCCCGCAAAAGTCGCAGCAGTACCCAGAAACCCACGCCGAAGATCACCAGATAAAACGACAGGATTGTCCACGTTGCCCCTACCACCTGCTGACGAGACACCGAAGACAGACTGTCAGCAGTTCGCATCAACCCGTAGACAGTAAAGGGCTGACGGCCTACCTCTGTCACAACCCAACCACTTAGCATCGCCAGAAATCCAGCAGGCGCCATTAGCACACTCCCTCGGAGCATCCAACGGGCAGAGTACAAGCGATGCCGCCAGCGTAATACCATACTGATTAACCCCTGCCCCAGCATCAACAGCCCCAATCCGACCATGACACGGAAAGCGAAGAACACGGGTGGCACAGGTGGTATGTCCTCAGGCGGGAATTCATCAAGCGCTTTAATTGTGCCGCTCAGGTCATGCCGCAAGTACAACGAAGCTACGCGCGGAATCGCTACTTCCCAATGGTTGCGTCGCTCAGCCATATCTGGAATGGCGAATAAACGTAATGGTTCCCCCTCTCCTACCGCCGGTCGTGTCCAGGAACCTTCGATGGCTGCAACCTTTTGTGGCTGAACTTTAAGGCTGTGCTCACCATGCAGATCGCCCACCAGTAGTTGCACAGGCGTCAGCAACGCAACCACCCACAACGCCATGGAGTAGGCAAGCCGGGCTCGCGGGTTCTGTGGCACACGCATCAACTGCCAAGCGCTAACACCAGCTACCAGCGAGGCGCTGCCTATAATCGCGGCCAATGTCATATGCACAAGCCGGTAAGGGAACGAAGGATTGAAGATGATCGCCCACCAGTTTTCGGCAATAAAACGTCCACCGGCTCCAATTGAATAGCCGGCGGGTGTTTGCATCCAGGAGTTGGCTGAAAGGATCCAAAAGGCGCTGATCAAAGATCCAACTGCGACCGCGCAGGTGGCGAGGAAATGCAGCCTAGGGCCCACCTTCTTCAACCCGAACAACA

>64
AACTGCACAGCGGCCTTTCCAGCAACAAACTTACCTGCCCTTCCTCACGACAATAAGGCTCAGTAAACAATCTCTTCCTCGCCCCCATGATCCCCGTAATAACACCCTTTACCTTGTTCAACTTCTCCTCATCACACTCCAACCATCCCCATCCCAAATCCTCCTCTGCCAATTCATGCTTCGGCACACTTCCCATGTGCACTCTCCAATTACTCGCACCCACTATCTTGCCTGTCTTCTTTTCTTCAACTTTCACCCACACGTCGCTGGCATTTGTGTGTAGGGTTTTCTGGTAGAATGAGGAGAGGTAAGCGTGACCGTCGGGGGTGTCGGGCCCCATGAAGATTTCGCGGAGGTGAGGGTCGGTGAAGGTTTTGAATTCCAGAGCGACGATGGAGTCGAAGTCATTAGAGGTGTGGGCGCGGGTAAGGATGAATGGGCCGCCGCTGTCTTCTATTGATGTCGTTGCCATGGTTTTGAGGTGTTATCAAAGATTGGTGTTTCGTTCGTGAGGAAGGGCAGGTAAGTTTGTTGCTGGAAAGGCCGCTGTGCAGTTATTTTGAGTCAAAGTAGTTGAGGGGATGAACGTAGCAATATATCCTGCTTTATCAGTTCGTGCATCTAATGATACCCGACAGGCTTCCGAATGACGTGGCACAGCATGATCGAATCCTTTGTTCTGCATACATAATGGCATATCGGCGAGATGTAGACACCATCGACAACGCAAAGAGAGACACAAAGGTCAACCGCACCTTCGTGAATCTAAGTCTACTGAATCTGGAGAAGGAAAGTATAATCAAATGGTGACTGCCTTGCTGGAATGCGTTTAGGGTTGTTCCAAGTTCGGCCGGCAAGCGCATCCTTCCCGGAATGCGGCTCGAGCCTGCTTACTGCATTTATATGGAGCCGCTAAAGATGCATGGAGGTGATTGCATTAATACTGATGTTCCCGGACGCAGACTGGATGTCAACACGACTATCAAAAGGCAAGATGTTTTTGATTTTCGGATACTCGTCATTCCTATCTGCGACTCTGATATCAAAAGTAAGCTAGATGGCCAGTTGAACGAGGCTATGGCACTGGCACTCTGGCATGCTGGACGCCCCTTATCAGATGGTTCAGAAAGCTGACTTCTGATTATCCATACGTCTCCTTCTCCTGCTCGACTTCAATTGCTGACAAGCAAAGGGAAAGAGAATACATGGCCATGTCGCGCACGGTAAGCGCTTGCCGCACACAATGCCAACCACTCATGCTTTCTATGGACGGTCCCATCCTGTTGAGAATGACGTGAACAATGACAATCGATGATTATTCCGCTTTTCCTTTTTGATGATCGCAGTCTTGCTCAGCAGCGTGTTGCCTTGAATCTCAGTGAGGAATTCAAGTCGATTCGAAGGTGTCGTGGTGATCGCGGAGGAGAAAGAAGACGCCTACGAGCTCCAATCCGGTGTGGGCAACGGCGTGCATATATGCCAGTGAAATTAATGATGACATTGACACGACAAAAGACAATTCTGAAGGTCTCGCTTCCTCGGTGCTCAGCATTGAGTTCACTCTCATTAGGTCGTCAACGGAGGAGGAACCCATATGAGGCTAGCAGTCGCGGCGTTGGCGAATTGAAGGGGTTCAATTATGCAGAGCGAGAGACGAGAGCAATGTGGATGGCAGCCAGGTCTCGGCCTGTGATTGGGGAACTGTACATGGCATTGTTCCAAACCATGATGCCCCGAGGCCAGTCATAGAAGCTCACAGAGTGATTGACATCAACGATCAAGCATAATGTGCTTGATTAAGTTGGACGAGTAGAGCTCAAATGAGTTGGTGGTGAGGCAACGTGAGCATTGACCGGCTGGGCAAAAGTGAGGCGAATAATGACACGCCAGGCAGCAGCAAGATAAGCAGAGGCGAGCCGAGCAAGCAGTATACAGATCTTCTGCGAGAGGCAAGGACAACGATGACGAGTGAATTGGGAATGTCTGGCGCTTCTATGTCGCGGGCGGCAACGGGCAGAGATGATGTCCTTGAGGAAGACAGAGGAGCAAGGCCTCATATTATCTTATATAGTCGGCAAGGCCTGGCAAGCAGTGAAGATCAACTGTGCAGTGAGCGGTATCAAGCGCAGCGCATCTGGCCATTGTTTGTATAAGCGCCACTGATTCCTGGCGCTGTCGAGACTCGTATGGTCCACCGTCGATGCAGTGGCAGTAGTAGTCGAAGTTTGGTTGGTGTTTAAGTCGGTTTTATATGATATTATCTCCGCATCGTCCCCAGTCACTGCACCGTTGATAGGCTTATGTATCATCTGCTCATTGGTCGAGTATGTAGTGAGACCTGCTGGTCCTGCTCATAGTCCTCGTTGGGCTTGTTCGATACGAAAATGCGTCCGTTAGTGGTTTGCATAGCATCGAGACCGGGAATTTCTTGGTCGGCTAGTGTGTTACTTTGGAATTCGGACGGAAAGTGTTGGATATTCGATATTCCAGGTATCGTTCAATATTGAGGGAACTTTTCCAGAATTTTGTACACGCCACGGAAGAAAACAGTTTCCTTCGCGCGATGGGCCTTGCCTATTCCACGCTCGAGCTAGAACAGTGTCTTGAAAGGGGCCCAGTGATCTGTACCTCTTAGCACAGATCTGTTCCCTGTCCCTGAACCTTTTTTGCAGCGATCGCGGGTGGTATAATAGTTTTCTCGCTTTCATTCGCATTCGAACCAAACTTTCTCTCACAGCATGAAGAAGGGCATGCACTGTATATACTTCATGGGGACGTAATGTCGGTGCTGCGTCGCTCAGTATTGGCGGGAGCTGCTATCTAGGTCGACGGAAGGAGAACCAGGTCATGGGTTGCGGGAGGTGACTGGCATTGAATGACAGGTTGACGAGGAACAGAAGGCTCCTTTCCTGGTGCACTGTTGACCATGTTTCGTATGCACATCCAACAGCGCCGTTGTTGCGATGTATGGTTAAGTTGTAGAGCTGCCAGGCAAGTATATAACGAAGGTGACAAAAGCGAAGCAGCCACTCTGACGTTGTCGTTGATCTTCATTCTCGACAGCCGGATATAATATACCACATGACGATCATGGACGTTGCTTCGCTCTTGCGGTGTATGGTTCAGTTGTAGAGCTCCCAGACGGATAGAACACGAAGGTGACAAAAGGCGAAGCAACCGCTCTGGGGTGGTCGTAAATCTTCACTCTCAACGGCCGAATATATAGCAATACTGACGATGGACGTTGCTTCGTTCTTGCAGTGTATGGTTCTGTCGTAGAGCTACCAGACAAATATATAATGCAGGAGATGATGATGGCGATTGCCGGCTTCCTTCCACTTCCATCGTAACTTCCTTTCAGATCCTTGTCGAAACCAGCAA

>65
GATAGTTAACGAAATTTCATTTTTTTCATCAAGTGTTTTTGTAAAAATTTACTACGCTCGTGTTCCAATTTTTTGCAACTAGTGTTTATTTTTTTATCTCAAATAATAAAAGTACTTTTTACCTAAATTATGTTGTTTTTCCTTTTGCGAGCATAGTTAATGGGTACCCATTAACATAATTTTAACGAACGTCCCCTAAAAAACACAGGCGGACGTTCATTAAATTTTTGGGGCACACCCCAATCCCCTATTCAAAAAATTTGAACGAAAAAAACACTCACTTGCTCGAAAAATTTGCAAGAGATATATCCAAAATTTTTTTCACTATGTTTAAAAATAGTGAGCGTAAAATGATTTTTTTTGAATAAAAATTCTCACGTTGAGTTAGTTCTTTTTGAAACTCACACGATTAATTTTGAACGCCTTATGTTGCGATTTACGTTTCAAAAATTCAAAGAAAGAGAATTTGCTTTGAAAATATTTAGAACGTCTTAGAGCGCATTTTAGGAGCGAATAATGAATAATTTGATTTGCAGTGAACGACAAAAAAAGAAACAAGTCTGTCTATTTTGTTTTTCGTTTTTCTAAATTTTTTTGGGTAGGGGATTGGGGCATGCCCCAAAATTTAAACGACAACCTTTTGAAATTTTCATTGCAAAAGGTTGTCGTTTAAATTTAGTAACATGGGGACATGTTGCTCTGCTTGCAAAAGGAAAAATAACATAATTTAGGTAAAAAGTACTTTTATTTTTTTTGCTCAAAAAATAAAAAATAGTTTCAAAAAAATGGAACACGAGCGTAGCGAATTTTTACAAAAACATTTGATGAAAAAAATGAAATTTTGTTAACTAGCAGTCAATTTTTTTCTAAGAGCGACTCATTTTTTTGTAGACAAATTTGGTGCGTCCTAAAAAAAGAGCAGGGGAATTTCCCTGCTTAAAAAAATTATTTACCAAAATTTGAAAGTCCGTTTAGCAAATCTTTTTTCGTTTTTTCGGAAAGAGGTTCATCAAATTTTGAGTGTGTTTGTTCTGCTTGTGTCTGATTTTTTGTGTCTTGTTTTTCTTTTTTCTCTAACTCTTTAAGTTGTTTTAGTAATTCAACTTTTCGTTCAGCTTCTAAAATTTTATCGTCAATAGTTTTCGATTGTTGCTCATAATTTTTTTGATTATTTGCTTGAGCTAACGCTCTGTTTTGTTCTTCCTTTGTCGGAGCATGATTGTTAAAGTCATCTGCTTTTTTAATTTCAGGTTTGAATGTGAACTGATAACCGATGACAGGTTTTCCTCGTCCTTTGCCATATTTTTTTTTGATTGTTAGTCCTTTGAATATTGCTGTTAGTTCTTGTCGAATAGGTTTTATAACGTATTGATCGATATTGCTTTCTCGATAACTTTTTGGAATGTCAAGTAATTCATGAAAATCTTCTTTTGAAAAATACGCATAACCAGTTGTTCTAAATTGTTTGAGTAATCGAAACATAGTCTTAGAGTAACTGCTTTGTAACTCGTTGAATTGTTGCAAAGAATAACGAACCCATTCATCCAAATTATTTAGTAATGGCAAAGCTTTTTCATAAACTTTTATATCTACATAAGGTTCTTCAGCGGTTCCTCTTATTTTAAATTCACTAAACATAACGAAACTATCTACATCAAGTCCATTAGTACTTCTTCTACCAAATCTCAAATTCATTAGTTTATCGTATGTAGCTTTTAAGTCATCTACAAATCGCACATTCGCTGTTGCTTTGTAATTGCTCAAATCTTTCAATTGGTCAAAAGTAAAACGAACCGTTTTATCTCTTTTTTCCCGCATTCTAGACACAATAGAAAAGAATAGATTCATTTCTACAGGTGTAAATTTTCTTAATGGAATTGTATTCAATTCATGATGATATTTTACAATTTCATTAGACATATAATCACCTCATTTTTTAAATATGATTTTTAAGTATAACATACCTATAAAAACATATCAAAACAGACAATTCCATGCCTATAAACAGACAATTCCATGCCTATAAACAGACAATTCCATGCCTATAAACAGACAATTCCATGCCTTAAACATTCTGTATCCCTTGGGAGAGTAAGGCTCAAGAGTCCTCTAAAAGAGGTTTAAAAGAGGTTTTAAAAGAGATTATAAAAGAGGGGCCGAAAAATCCCGACTAAAAAATTCCTCTTTTTGCTACAAACAGGTTCGCGAAATTTCTAAAACTGCAAAAAAAAATAAAAAAGGAGTGATCGAAAGTCTTCGATCACATTATGCTTGCAGCGTTCACTTCGTTCACTCGCTAAAAACCTTTTTAGGAAATTTCTTGAACGTGTTTAATTGCTCATATAAGATGCTCTAAAACGTTTTTAGTGGTTTCAAATAATTTTGTTTTGTTTGCGCCTTTCAGGCGGTCAGGGCAAGCCCTAACAACCCTAATATAAGGGGACACTGAAACAAAAATAAACTCACTGAGGAACCATATACATTATTAGGAAATCGCTTGCAAAATCAATGAAAATAGGTTAAATTATTTATATAAATAATTTAACTCGAGGTGACTTATCATGAAACAATATAAAGAATTAACAAATAATGAAATGCAAAAAATTCAAGGTGGTGCAACAAATTTCGGCACATGTGTTTTAGGCGCTTATGGCGCAGCAGGTGTAGGAGCTGTAGCAGGAGCTAAATTTGGACCACTAGTAGCTGCCGGTTCAGCATTAGCAGCTGAATTAAAGTATATGGGAAGTAAGAAGTGTTTTGGATAAAAAAGAAGTCAAATTTTTGACTTCTTTTTTTCTTAAAATCAATTCTATTTAATATTAAGGAGAATTTTATATGTTTAATAAAATTAAGACAATTCTGTATATTAATAATATTTTACTTGGAATTTTATTATTTATACCCGCTTACAGTAATACACAAGAATATAACACTTTTACATATGTTATATTCTTAATATTAATAATAAGTAACGGGATACTTATATTCCAAATAGAAAAAGAAACACGATTTAACCAAAACAAACGTACTTAAAATTTGAAAAAAGGTTCAGAGATTAGTATTATGCTAAAAAATATTGTATTCTGGATTTGTATCAGCTATTATTTTAACATTTATCGAGATGTATTATGATTTAACAAAAAGTTTATATTTATAGCTTAATGTTATGTATTTATTTGTTGTTATTGAAAATCATAGAGTACGACAATTTTTAGATTTATATAATTAAAAAAACGTATTACTGTTCGTTCAAATTTTGGAAAATAATTTTTTTTTGAAGCAGGGGAATTTCCCTGCTCTTTTTTTTAGGAACCACCAAATTTGTTTACGAAAAAATGGGTCGCTCTTAGAAAAAAATTGACT

>66
GGGCAAGGAAAGGATCTGACGCTCGACGACTTCAATGCGGTTGAGCGTTTCAACTGGGCCAAACTTTTCATCCAGGCTTCTATTGCCGGCAGAGAAAATGCTCTGAAGTTCGTGACCGAAGGAGATGCGTCTCATCGCATCCCCGCTGTCGAGGTCAAATTGGAGGTCGGGTACGACCCCTCGTCCGATGACATTCGCGAGTTCGCCGATTTCCTAATGGACTTGGACGACAGCAAGAACTCGATCTATTTTCGCTACCGATGCGCTGCAACGGAAGATCGCCTCCTGAGAGTTCTCGACGAACTTGTTGAAGCGACGACAGTGCTAGCCGCAAAACAGGGGTGGACGGCCTCACTCACCGAAGCAGAAACCCAGACAGAAAGCTTCCGCTCACTTCTGACGCTCATCGACGCGGCACTTCTCGCCAGCTGCGAAACAAGTGTCGCCTTCTGCGACGAGACCTTTTCAAACGCCGTGAGTATGGAGAAAAGTCGCTTTCGCTCGCTATTCAATTTTCGTCTGATCAAAGCATCCCGATTGCTGGACGACATGAGCGACGATTCTTCAGGAGGTCTAGGCAAGCGGCTAGTCGAAGTCGCGAAAGAAAGCCAAGAGTGGTCGGGAATCGTCGAAGGCTTGCCGGATCGAGTTCTAGAGGCGATCAATGAAACCGATATCAGGGAGATCACCGCGAAAGGGGCATTGAAGAGCCTCAACAAGGTTGTCAATTCGATAGCAAGAACCAATGGGGGGTCGCATAACGATCTTTTTCTCGACTTCCTAGTGTCGGAGAACGATGTCATTCGGCTGATCGGTCGAGCGATGCAAACAAGATATCTGAGTGGGGGTGTCCCGCTGGGGGAATCGTCGCAAGGACTCGGCTACAGCAACTTGATCTACCTGCACCTCGAAGTTGAATCGTTCGTTAGAGCTGCATCGCTTCCCGAGAACTCCTTCCTCGTGAATGTGATGGTCATCGAAGAGCCTGAGTCACATATGCACCCGCAGATGCAGAATGCGTTCATTAAGCATCTTCTTAGTCGCGTACAGACCGTAGGGACATTCCAGGCTGCCCTCACTACGCATTCGAGCGAAATCATACGCTCCAGCGACATCGAGATATTAAGAGCGCTGAAAGTGAGAGACGGGGGCTGCGAGATAATCGACCTCAGAAAATTTCACGAGCAACACGTTAAAGGAGAGTCAGAAAAGCAGCGACGGCTTTTTAGTTTTCTTTATTCAATCAACTTCGCTGATGTGCTTTTCGCAGACAAGGTCGTGATGTACGAGGGTGATACGGAGCGTATGTACATCCAAGCACTGATCGAAAGCAGGGAAGATCTAACGCAACTTCAGACGCAATACGTTTCATATATTCAGGTCGGCGGGGCATTCGCGCACATCTATAAACCGTTAATCGTCGACACTCTGAAAATCAAGACTGTGATCATCACCGATCTGGACTACGACAAAGACAGCCCCGCCTCAAGCCCGCAGGAGATGTTGTTGTTGTCCAGCACGAATCCAACTCTGAATTATCTCTTCCCGCTGGAAAGCGGACAGAATCCTAGTGTCGGCGATCTCTATGAGGCCAAGGGCGCACCCGAACTCGCATGCGTAAAGGATCAACCGCTGCTTGCCGTCGCTTTCCAGTCGAGCTCAGAAGGCTATGCGCGCACTTTGGAGGAAGCGATCCTAGCCTCCATTTTTCGCAGCGAAGTTTGGGCTACGAAGGCAAAGAGCGACTGGGTGAAATTGCGAGAAGACACAGAACTAAGGTTCGTAATCCCATCGAAAGACGACAGTCCTACAATTCGCAGTATCGTCGCTTCAACATCCGGCAGGAAAACTGACTTTATGTACTCCTTGCTGCTGCGGAAAAATTTCCACGAAGAAGTTCCGACGTATATTCTCCACGCGTTGAAGTGGCTTGTCGGGTGAGTTATCTCGCAGTTGTGAATGCCCCGGCTGGCAGCGGCAAGTCCACTGAAATCAAGCTCTCCGCGCGATCATGGGCAGCCCAGAACCCGCTCGACCGAATGCTCTGCGTTACCTATACCAATCGAGCAGCCGACGAACTCAAATCTGAGCTTTCCGATTCAAACGTTGACGTTCTCACCATTCACTCCTACTTCAGCGAATTCGCGAGACCCTTTTTTGGATTGCCCGAGATAGTGGACCTGTACTTCGAAATCTACGAAGAACAGGTAAGAGAGCGAATCGAAAATGCAGAGGCTCGAGCTCACGTCGCCGAGAGCAATGAGCGGTACCGGCTGAAGTTGGGGGAGCCCTTATCGTTCTCAGCAATAAGGGCTTCAGTCTCGAAGGTGTATTACAACGAGTCTCAATTCAACAGCCTCTTTCGCGGCGGGCTCTCACACGATGATTTGCTCACATTCGTAGCGCATTGTGCCGAGCGCTACCCGGTGATTTATCGGCGAGTTCACTCGAAATATCGTCAAGTGATCATTGATGAGTACCAGGACACGAATGTCGACGTCCTAGACTTTTTCTTACACGCGGTAACGGGGACCGCGACTGACTTGTATCTCTACGGAGATCGTATGCAGCAGATCTACTCCTCAAGTACCGCCCGATTCCGAAAAATACTGACTGAATTCGACGTCGGTGATCGAACGGTAACCAACTATCGATCTTCGTCTGCCATCGTGTCGACCCTCAACCGAATCTATAACGATGAATCGCTAATACAGGTGCCTGCCGATGACGGCAAATCCGTTTCACCAAGAGCGCACATATGCGCAAACACGCGCGAAACTGAGTCAAAACTCTCCAACAACTCCACATTGGTTCTGAGCGTTCACAACTCAACAATTTTTGAGAGCTTAGGCGCGCCTGAGTTTCTCAAGGAAATGAAGAGCTTCCCCGGGCACGGGCACGGGTCACAGCACCCTGCTGTGTCGGTGATCTCTGAGCCGGACTGGGAGAAAGTGCAAAATCCTCTGGTCAAGTTGCTCTATGGCCTGCTTCAGCTCGAAGAGTATTTCGATACGAGAGTTTTCGGAAGTGCTATTCAGATGTTACGCAAATACCCGAGGATATTTGGCGGCATCACTCTTCGTCAGCACGAAGATAAAGCGCGATTGAGTGACGGCTTCACCTCACTATTTACGACGATGAACGATGATGAGATCACGATTAGGTCGATCGTAGAAAAGGTCGGGGTTCTCGATTTTCTACAGGCGCCAGACGTGACCGGGTATTTGAGTATTGAGGAGATCGATGGGCTGCTCGCGGTACCCTTCGCCCAGGTGCGGAAGGCCTTCAAATTCAACAAAAACCCGCGGCGTTCCACTCAGCACGGTGTTAAAGGAGAG

>67
AAACTATGTCGTCAGCTCTTATTGTGTATGTATTCCCAGCCGTGAAGTTTCTGTTAAGCATTGATTTTTGGGATACGCTCACTGTCTTATCAATTTTTGCGTCAGGGTAAAAAGTTCTAATGTAATTTTCATCTCTTATTGAAATCACATTTATAGTAATTAAATTTTCGAACTCCAATTTACTCAATCCAAAATTTTCATTTCTTTTTATAATGTTGTCATCGAGCATGTATTTTTCGATATTCGTTACATCAGTAATGCTGTTTGTATTTTGTTTGAAAGATAAAATGCTTGAATAAACCATATTGGAAAGAGCAAAACCTATAACGGCGCAGTAACCTACAATAACACTGAACGCAGAATAACCAGAGAATGCAGGAATGATTGCAAATATCAACGATCCAGCTTTTAATATTTCATAAAGAGGGTTGAACTCCAATTCATGATTAATATCCCATGTGTCAAACCCGTATCTTAATTTTTTCAATGCAAAGATGATTAAGGCAAACGTCAATACAAGTTGACCAATTCCGGTAAATGAAATCACATTATGTTGAGCCACCAAAGCAAGATTTTCACTTTCTTTAAGACTGTTTAATCTGTCTTCATCATTGTTGCTGTTTCCGCTATTTGCGATGTCAGACTCTTTGAATTCATCTAACGGAATCCATTGCAGCATCGTAGGGAATAATCTAAATAAAGTAACAGCGTTTAAATCAGTGCTGGCAATGCACATTGAGTTTGGGATTATTTTATTATTTACTATTCCACAACCAGAGATAGAGCCTTGTAATGGCTCTGGTTCTGCTGAATAAGATGCAATAGGAAAAAGAAGGATGAAAAAAAGTAAGAAGGATTTCATGTTTTTTTGATTGTTGTTATTATAAGTATATTACCAAAAGAATATATTGCAATATCAATCATTAAAAATAAAAGTTTATAGGGCTACGTCTTTAGTCTGTTGTTTATAGACTGCTCAGTTAGTCCAAGCTCTTTGAATTCGACTAATTTAAAGTAACTGATTTCGGAAAGCGGAATAAGCTCTTTAATACATTTATCGCTGAAATTGTCGTGATTAAAGAACATTCGCATTTCGTATAAATTTTGCAATTCACGATTTTTTGGTACGCTCTGTACTGCAATCTGATTTATGAATTCGTCCATAATGTCATTGTCTGTGCCTGCATAAACAGAATCTTCTATCAGCCCGTTTGTGAACAATTTGTGCAAGACGTTAGCTTGGGTGCCGGTTGTCTTTCTAAGCTTTGCGCACATTTGTATATAGTTGCTTTCAAGAATCTCCAAAATGAGAATTCTTGATTCTTTACAATATGATGCTACCTCAGTGAAAAAAACATTCTGGTTATATTCTGGTTGTGATAGTTGCTCTATCAATTCATCAATTGACTTTTTCATTTTTTTCTCCTTGTTATTATGTCTTGATAATCCTCTTTTAAAATGTCATCGATAATTTTTGAAAGACTTGTTTCTGGCGCTTGTTGTGTTTCTGTTGATACCGGTTTTCTAGTTATCAAGTGTTTAATTACATGATTCAAACCGTTGGCACATGATTCTGTGTATGTGTAGATAGCGTGGTTTCTAATAAGTGAATCAAATTCTTTTTTCCCTACAGCGAGCTTAAGGCCGGGAGTATTCCAAGCTGTGAGTTCTTTAGGGTGCTGTCTAAAGTCATCGTCAGAGAAACGTGTGTAGTGAATCTGCTTTTCGATAAACTTTGAAGTGAATTCTTCTGTCAAAAGAGAAAAATAAAAATCTACAAAGTCACTAAACCCAATCCCAGACTGAGACTTTAATGATTCTTTTCTATCACTTTTTAAAATGAGTTCAAGCTTAAGAATTATTTCTCTTTTTTCTGGGGTTGTTGTTGAAGCATTGAGGATGGTATGCAGCGAAGGGATTATTTCTAGAGTATTCGAATATTCAATTTCGTATGAACTGAATACAGAATTTTTTATTGCGAGGGCTTCTATAGGAGCAAGTGTCTTTCTATCTTTATTTTTTTCAATTAGAGATAAAATCTCGGTTGCAACTCTAGTGTGTACCTTCTTTAAGTAAATATCGAACAAATTATATTCTGGTTGTTGTTTATATTATTATAATACTTTTTTATACTAAATCAATGATGTAGGTGTTTATTTAGTTTGCGCCCAAAAACGCTAAGAAATTCATTATGTAATAAGCAGCTACCAAAACAGCGAAGACTTTCGCAGCGTCAAGTAGAGTGTAAAATGAACTTACTAATTTTTTAATCATGATAATCTCCTGTTTGTTATTTATAAATATAGCGTAACCAATCACATTAATCAATTAAATGTCAATTGTCTTTTTTGTTTGATTCATTGCTCTTGATAGTTTTCTTAATGTCTAAAATAAGTCCTGCACTAACTATTACTATTATCGTGTATAAATGGTCAGTATCAATTTTGTAAATTTCTTTCGCTCTTATTAAAAATGTCGTAATAATTAACCAAAATACAAAGCCCAACAAACCTCTTACTATGTTTGTTTTTATACCTATTTCAGATGGTTTCAACAAGTAAAGGGAATACGCAGGATATATTGCTATGATCAACATGAAAATTATAGACTGATATATAAACCCGGCTAACAGGATGGTTAAAGCTATCACCAGATTTTTGAGACCAACCCAAAAATCCTTCAAAGCAATAATAGCTGCCAGTGTTCGATTTTTAGCCTTGAGTATCTGTATCTTCAGTGATGGAGTTATTTTATTTTTCATGAACAGCCTCATTCTTTGGTGCTGTTTCTTCCAATTTCATGGTTTCAATGATTTTCCTAATTGTGATTTCAATTTCTTGTGAGTTGAAATTCTTGTAAAATTGCACCCCAGCGTCATCTGCTAACAAGAAAGCGTTGTCAGAGCTTTCTAGCGCAAAAGATATGTCGCTCTCACTCAGACCTATATCTTTAGCTATATTGTTTATAAACAACTCCAGTAAGCCCGAATCTTCTACCGTTAAATAATCTTCTATCTCAATCACTTTCTCTAAAATTGACTGCTTAGCTTTCAATCTGTAGAAAAAGTCACATAAATTTAATTCAAGTAATTTGTAAAACTCTAGATGCTTGTTATCTTCAATAACTTCAATATTGTATCTAGGGTTCATTTTTGATTTTATTTCATCTATATCTCTTAGGTCTTCTTTGCACATAAGTGCTTTTAGTAACAAGCTGTCAGTAAAGAAATAAACTACTTTTGAATCAAGCTTGAAATCAGCTATAGATAAATTTATCTCAGAATCAAACTGTCTCATAATGTTGTCTGT

>68
TAGTCATGCGATTTTTTCATTATTCTTGGTAGCGAGAGCTGTAACCGTCGCAATGATCACACCCGCTGTAGTAGGTGTCCTCCTCAATATGAGTCGACTCATCATTGCAATATTCACAGGTGCCGTAATTGTCAGCAATATCAAAGCATTCAGCACAAAGATATTCATTTTCACTAACCTCTACTACTGACTCATAGCCTTGGCATGCGCCGCAGTTGACAGGGAAAGGATAATGGCCGCCATCTTTCACTGCGAGATAAGCTTCGCCTTCGTCGATAAAACTTGAGATTAAGTCATCTTGATCGAAGGCGTGTTGGCATTGGCTGCATGTGCTGGAAGAATCACCCTGAAATATCACAGGATGACTGCATTCACTACACTCAATTTGTACGCATGTCTGAGTAAATTGGCATACTAGGCATTCGGACTGATAAACTTCTTTAATTCCACCTTGGTGCTCGCTGGCATCAAAGGCGCATGATATGCAGGGCGTATAGATCCATCCTTCTGCCTTGCCCTTGTTTATACGGGGCTTACTGTCATCGTAGATGGCCTCCAGATAAAAAAGGTGGTTTCGTAGTTTTTTATCTAACGCTCCAATTTTTGTTCGCCAAGGTTGGTAGGTTTCTTTCCATTGTTGAAGCATCAAAATGTGTAGGTAATACCAGGAAGTAAGCTGTAGCTTAACTATCTCTTGAATTTTACTGGCCTGTTCTTTTTCATCACCAGTTGAGTGGAAGAAATGAACCATTCGATTGCGATGCTTTGTGATGGCCTTGAAGGCTTCGATCTGCTGCTTGTTTAATCCTGGTGGAATAATTTTGTTTATTCTGTTTATCGAGTCATCGAGAGATACCGATACAAAGCTTCCTGAAAGAAACTCACTGAGGTCAGGGTCTTTTCTCGGGGATACTACTAGGCTCCAATGCTCTTCCAATAATCTCGATTTTAGGATTAGTTCAATTGCAGCGTGAAAATGAATTACTGAATATTTAGGTTTTTTTCTTAGGTCGCGTATGGACTGGTTAAGAAAGTCTATAGCGTTATCCATAAGCTGATGTAGTACGATATTCTGGTTTTTGTTTGTCATAGGATAGCCAAGGTTGCCTTTAGTTGTTAGTTGTCTCTAGTGATGCTCTCGGGCATCTCAAAATTCTCCAGATTCTTAGTGGGGTATTGGCGGGAGCACTCAACGCACTGGCTCAACGAACGCTGATTTACGATGAGTGATGTTACAAGTTGCCGCCCGATGATATGGAGCATTCCATTGAGCGGCTACTTGACCATTTATCTCGAAAGCCGAACCCTTAGTCGACGAGCGCGCTCCTTGAAGGCAGTTTCTCCCCCCTCAAGAATTTCGCATACGCGCTCTCGGATCAACCTGTCCTCCAGTCCGCCCGATAAGTAGGTAATCGGAGGCAGTTGCCCGTTACCATGTGGGCCACACTCAGCGATGATGATCTGGTCGGCATCCGTATTCACCACCAGGTTGGCGTTATGGGTCACCATAATGACTTGCCGAGTCGACTTGGCGGCCATGAACAAAGGGACGAGATCGTTGTAGATTGACTTGGGGTCAAGGTTCTCTTCTGGCTGGTCAATGATCAGTGGCCGACTGTCATTCGCATCGAGCGAAAGGTAAAGCAGCAACAGTACAATTCCTCTGGTGCCAGGAGAGAGCTTCTGGATTTCAACGCCGTCGTAATTTATGGCGTAACGAACAGAAATGTGGTCGGTACCGTAGAGCCATTGAGCCAGGCGCTTAGTCCACCGTCGATACTCTGCCAGATCCGATGTGGCTACCGGCGCATGCTCAACGAGCTGTTCATGATAGTTCTTAATAAACTCTCTCAGCGCAGCAAGCACGGACTCGTCATCTCCGTAGAGCCAAGGAGCATTCAATGACTCGAGCACTTTCTCGCGCAAGGTACCCCGGCCTCTGAATGGGCCCTTTTTGGAGAGGTTGAGCAACGACTCACCCTCGGCAGACCAGGCCTCAATGTCAACAGTTCGGGCTACCGAAAACGACAGTTTGTTGAGCGTCCCTTGGGCACTATCCAGCCGCTGTTTGATGGGTGAGTAGAGCTCCTGAAGAACTTGCTCCTCAGCCACCAGGGCAGAGAAAACCCGTTTGTATGACTCGCACCTTTCGCTCACCAAAACTTCGAGACGTTGGGAGGCTCCGACATGGTCGGCTAGCTTCTCCCTGCTGGCTCGTAATAGCTCAGTTTCTGTGGTTATTTTTGTTGAAAGCTCCTTGAATCGATTTGCGGTATCTTGGTCAATGCTGACTAGTTGTTGTAGCCGATTAATTTCCGCCTGCAGCAGCGAGAGACTGCATTCTTCAAGCTTGGCACCTTCAGAAATATACTCGCGATGAGGGTCTTCGTTCTGAGTCGGTGGCAATCCTATCCATGCGTCTCTGGTCTTTTGAGCCTTGAGCAACATCTTTGACAGGATGGCTCCGACGTCGCCTTCGTAGTCCCTGAAAAAAGCACTCCACTCATCATTTCCTAGACCACTTTTGGTATGGCGTGCCTGGATGTCTCTAAGATCATTGGGCGCCACGACTTGACGAACATTGTTGACCTCGTCCTGCATGAGAAGAATCTGCTGCTCTTGGGCTTTGTAATACCTCACATAGCCGGCAACCTTTTCTGAGGCGGCAGTTAGTAATTGCAGCCTGGACAATCTGACCTCTGAGCCTTTAGCGACAAGCTTGCTTCTGTCTTCGGTTAACCTTTTGACCCGCGAATCTTTTTCCTGCACCTGAGTAGTCAACTGTGGCACGAGACTGCGTTTTTCGAGTTCGGTGTTAATTCTCTCTGACAGACCGCTGAGGGATTCTTCCTCCCGACGCCTAGCCTCTCGATAACGCTCTGAACGAATGTCTCTCAGGTCGTTGAAGCTGATGGCACCCTCACGCTCGGTGGGCGAGTGCGCTTCGTAAATTACCCGTTCTACCTCTGCCAGGAGGCCGTCCGTCATACCATCGGCTGAGCAAAGCTCCTCCACGAACTGCTGCGACAGATACCGGGCTCTTGGATATACGATTTCATCGTCAGTCATCTGGTTAAGCGGGCTGGCCTGCGTGTCCCCGTTGCACGGCAGCGATGCTCATCAAACTGCCAAAGCCGGAGTTCCGGACGGAAATAGATATAGCTGGCTTAAAGGCAGCCCTACTTTCCTGCACCTGAGTAGTCAACTGTGGCACGAGACTGCGTTTTTCGAGTTCGGTGTTAATTCTCTCTGACAGACCGCTGAGGGATTCTTCCTCCCGACGCCTAGCC

>69
AAAGGTCACATACACTGCCGCCAGCACGAAATCCTCAATGCTCATGTAGATCAGACTGGTCCGGCTCCAGAAGCCCTCACCCTGGCTCGACGCGCGCGCCTGTTGGGCAAAGTCCGCAAAACCAGTCTTGACCAATAGCCATTGCTTGAGGAAGTCCAATATCTGGACGATGGTCTGCCCAGGTTGCTGGACGATGAGCGAAAATCTGAAGTGTTCACTCAGCCAGCGCAGTTCGTTCGTCAACATGGCTTCGCTGTGCCGCCACCCCTGATCGCCCCAGAAAAAAAGCAGGCCAGCCCACTCGATTAGGATCGAGAACAGCAATGAGGCAATGAGCAATCCGATGATGCGCAGGATCAGGCCGATCGCGGAGGTGATCAATCCAGGGCGTTGAATCGGTTGTCGCGGCGTGTATGTGACCTTTATCTTCGTGGTGCGCCTGACCATTCTGGTCCTAGTCACTCCATTATTTATGTTGGCTTCGTTTACTGGTTTTATCGATGGCTTGATGCGTCGCGACCTACGCAAATTTGGAGCCGGACGAGAAAGCAGCTTTGTGTATCACAGAGCTAAGCGAGCAGTGATGCCACTGCTGATTATTCCGTGGATCATTTACCTGTCCCTGCCCTTTTCGCTCAATCCCATCGCTATTTTTTTGCCTTGCGCAGTAATACTCGGAGCAACAGTAGCGATTACAGCGACGACATTCAAAAAGTATCTGTAAGTGTTTAGTTCGCCCTTTTTCTGGAAAAGTTAGAGGTGACCACCCTTCGTGGCGCATGAAATTTCCAAGATGATGCATCCAATGCATTTTCTGAGGCCAAGCACTAAAAATAGAGGCTACCTTTAATCACTCAAAATCACCCCAAACGGAGATATGTGTCTTCGTTTGGGTCAATAACTTCAATACCGTTGGACAAATTTACCGACGCTTAGGCTCTTGAGAATTCTCAGTTGTTTCTCTCTGCCTGGTTCCTTGACCTCATAACTCAACCAGTTAATACCAGGCTCGTCGGGCATCAAAGAATAAAGAGTACTTTTTTGCTCAACGCACGCCTGATGTGTTTCAATTATGGTTGGGTGCAACGCATAGCTTAGAAAGTTGCACTCCGCCTCCTCTAAATTTTCGTAAAATACCACCCCATAACGATAATTAGAACGATCATCATGCGAGCCACAAAATTTCGCCGTACCGTCCTTCAAAAAATGCTTCAGTAAATGCTCATCTAAAATCGGGGTTTCACCACATGGAAATCCGGCGTGAAATTGATCATTTACAATAACCATGGAAAGGACCATGACAGAATTTATTTTTTCGCTCAGCCTCGGATAGTAGTCTCGACAAAAATCAGCTAGATTATTGCGAACGTACGCTGCCTTCCGCTCGGCCTGCTCGACCTTTGTGAAAATCCCCCCATCCTCGTAGAGTGCATTATGATAATCAAGCGGAGTGATCGGCGTGCGACGACTCCGGAGCTCTGCCACCACTAAAACATTACCAAAACTAAATGTCAGATCAATCTCTTCCCGCACTTGTTCTCGATCATACTTTAGCATTAGAGAACCAGTCCAACTCAAATTATGACGCATAACGTCATTACTCGATCTGCACTCCTCCATCACACCCTCTAAATATTTTTCAAAATATTTTCCTCTCAAATGTGATTTGGGATCAACAAGCCTAAGCCAAGTATCTACATTTCTGCGCAGGCTTGCGCTCATCAACGCAGATATCGCAAGAGCAACCTCCCCGCCCACTTGAAGGATAGGCTTCGTCCAAAGATCATCCTGTCTATCCACAGCTTTAAAAGTCAGAAACTCTATGATCGCCTCAACAACCTCTTCCGACATCTCAGTAACAACTACCAACGCATTCACTAGATTTTTTCGATCAAGCCACGTGCTATGTTCGAGCAATTGCGCCCAGCTATCCGGATTCTCCTCGCTTGCCGCCAGGACTCTCTGCCGAGCTAGGACGGCCAAGTGAAACCACACTACAAGCACATCACGAACAGAATAATTTTGATCAGTCACGCCCTTAGAGCGATGAACCTTCACCAACTCAAAGAGATGAGGTTCAATAACCAAATAAGGCTCCGCCCATTTATATCTAATAAAACAGTCCGCACCTTCACCTAGCTCTTCGGCTGCCGCGATAGAAACACCTGACACACCATCGTATTTCAATAACGATTTCGGATAATTCAAACCGCGCCAAAATAGCGCATTGTACGCAACACCTTGTGTTTCTAGCGCCATTGTTGCTTGGTGATGCTCTCTGCGATAGTCGCATATAGCTTTCATTTTACCCAAGTCATTCAACTGCGATATAAGGATCCTGTTGCGCTGTAAATCATAAGCGAAGAAGGCTTCTCCATAAAGTAATTGCTGCCACATCACCACACCGTTGTAATACAGCTGAGAGCAACGAAACTCATTTACAACAAAGTCCAACTTCGGCAACCCACTCGAAGACTCCGCATCGCCACGCACTGACGCGCCCAAATCTTTTCGAGCATGTAGAATTTCATAAATTGGGGAGCATAAGCTATCCAACCTGAACATATTCAATTGGTTTGCATTAACCTCAACCCCACTCAAAGTAAGATCGGTTTTGTAGTCCAAATAGGTTTCCATCGTAGGCACAGCGTCGGGCGAAAAATCACGCATCTGCTTTTTAGTCAGCAGTACGAATGAAAAATTTGCGCCTGCCAAATGTGCATGCAATAGCTCTTTTCCAGACAAGCTATCGCTACTATTTAATCTATAATAGTCTCGCGTCGCATATACTCTTGAGAAATGCGTCGCCAACCAACCAGCGCCTTCACATAACGACTTATCGATAAGATTTCCGCCACTGTACTTTTTGTAAGCGTCAAGCCATTGATCCGTATCAAAAGGCCTACGCTCGGTCGGGTGAGTAAGTTTTTTCTTCCGCGCCAAGGACACAACAGGAGTTATAAAATTTTCCACTTCGCCACCAAATCAATCCCAACAAACAAATAATAAATACACGCACACTTCATTACGTATCCCTGCAAAGCTAACTAACAACGTTAGGCATCTAGTGATGGACACCCGAATCGCTCTCGGGGACATGATAGGTCCCGAGCGACGAGCAGCATACGGGCACTTTGGGCACTCTGTGGCGACATGACTGTTCTCCTGGGGAAAATTCGAGCGTAGCCCCTCTCACACATCGAAAGTCAAAAATCACTATATCTGTAATGCTGACATGCTTGTCCTTCACCAGAAAAGCGACTCATCAAACCTCAGTTTTCTTAC

>70
TAAAATTTTCGTATCAAAAGAAGAAGCGCTCTTTGATACCGCCACGGCGCTAGTTGGAGGTGGCCCAGCATATATCGCTTACTTTGCAGCATCACTTATAGAATACGGCATCTCTGCGGGCCTGGACGAATCGCTGACCACAGCAATGGTTATTCAAACTTTACGCGGCACCACAGCACTACTCGAATCAATCCCCGCATCCCCCATGACAATTTGTGAAAAAGTCATGACGCCCAACGGAACAACAGTAAGAGCGATACATTTCTTTGACAGCATGCAGCTCAGGACGATTATTATGAAAGGACTGAAACAATCGAGTGTCCGATCAATGGAATTGGGTGGAGGCGCCTAGAAATGAGAGGACTCATTGATCACGGAATAGCAAGCCATCATTTAACCCACGAACCTTATTCCGCCCCAGAACACATGTACAAATTGTACTTTGGACTTGGGCAATGCTTAACACTAATACACGCCCCAGATGTTTTCAACGTCAGCCTTGCAGGGGTTAGACTGGGCCACTGCCTTGTAAAAAAGTTAGGTTCTACAGCACCCAACGGGAGTTTGTTAGATATAGGCACTGGCAGTGGCGCCCATGCGCTATTCATGCGTAAGCTTGGCAATAACGACATCACAGCCACCGATATCGCTGAAAGATCAATCGAACAAGCCAAAATTAACGAGCACATCAACTTCAATCAACACACGATTTCTTTCATCACAAGCGACCTATTCACCAACGTCCCGAAAAGACAGTTTCACACCATTATATTCAATCCTCCTGGCTGGAGAACCCCTTCCCAATATTTTATTAAAAAACTAGAAATATCAGACCAGCCTGCACAACTACCCGCAAGCGCAATGTTTTATGGAGAGGCTGTACTAAGTCGCTTTCTTGATGAACTCCCGAAGTACCTTAAACCCACTGGCATCGCTATCGTAGGCCTTAACTCCCTGGTAGGAATACGTGATGTGCTAGATAGATATAACCAAAAACACAACCACAACCCACCTTTACTATACAAACTAATTGAACGACACACTTTCCCACTGTTTCACTACTCAGCCAAATGGCAAATACTCAGCGCCAATCTTCACAGCGAGTTCAATGATTGGGAAAGACATGAAATGGCCGCATTTTCGGTAGACAGTAACGGAACCATTTATTGGTCATATGAAATAATTGAATTCTTTCACCGCCCTACGGCCTAACCATGAGCCTACTGACCAGCAATTTCAAGCCTTATACCTTACCCATTATTCTATCTGGGCTAGCGCACTTTTTTTTGGGTACATCGGCGCTTTACTGGAGAGAACTGAGCGAAATACCACCTACAACCCTAGTTGCCTACAGAATAATATTGTCGACAATCATGATCAGTGTTTTTATTTTAATTTCTCGACACTTCGTCCACGAAACAATATTCAAGCCAAGAACGTTGATCCTGCATTGCACCGCTTCGGTCTTCATCGCCATAAACTGGGGCGTATTTATTTGGTCATCCATTAACGGAGCCATTCTTGAAAGTGGACTCGGATATCTTTTAGCGCCTTTTATCTCAATCGCACTAGGCGTCATAATCTATCATGAAAAAATTAGAACAAGAGCGCTTTTATCAACTGGCATTGCACTCAGCTCTATAACCCTCCTTATCACGCTCACTGAAAAATTAAATCATTGGGTTTATTTATTAATCGCCAGCACATGGGGGATTTATACCTATATAAAAAAAGCCAGCACCCTAGATGCTATAAGTGGTTTACTCATAGAAACCCTATTCTTAACAGCCTGCCTAGCCCTAGCCATCTGGCTTTGCGGCTTTACAATCACACCCCCCAACGAACTAATGTCACAACCGACTCGCTTAATATGGCTAGCCGGCGTGGTATCCACGACCCCTTTAATACTATTCTCTTACGCCACCGGAAAAGTACCGCTATCCCTGACAGGCTTCTTACAGTTCATACTGCCACTTACGCTTATAGCCGTTTCACTCATCACCTTTAGACCAAATTCCTCTAGCGCAATAATAGTAACATTAACCACATTAACAATTGCTACGACTGTGTCTATCACATACGCCGCAGTCTTCAAAAAGAGAAACCAAAAATGAAGAATGTACATGATGTGATAGTGATAGGACTCGGCGTAATGGGAGCATCGGCATTATGGAGAGCTGCTCAAAAATGCACTAAGGCATTAGGTATTGACGCCGCAGGCCCCACTCATTGCTATGGGTCTTCTCACGGGGAGTCTAGGATTTTTCGCCGCGCTTATTGGGAAGGTGAGCAATATCTTCCCCTCCTAAATCATGCCGACTTTTTATGGCACGAACTGGCGCAGTCAACCGATAAGAAAATTCTATTTCGTACCGGGGGTATTTTCATCGGGCCAAAATCGAGCAGTGTAGTAGACGGCAGCATTAAAACTGCAAACAGAGGCGGTATTGATCATGAAGTCCTTACCTCGTCAAAAATCAGAGGTTTTCTTCCTGCATTCAATGTGCACGATGGGATGCACGCTGTATATGAGCCCGGGGCGTATGCGATCTCAGCTCGCGATTCCAGATTGGAGATGATGAATGAGGCAGTTCGACATGGAGCTAGAATTGAGTTTGGTGACAACGTTGTATGTCTTGAAAACCATGAAGCAGGTGTACGTGCAACAACCAAACGCGGGTGTACCCACTACGCAAAATCTGTCATTGTAACAACTGGCCCCTGGATGACTAACAACCTTATGAAGGAGCTGACAGAACACCTCGAACCACGACAGGTACCCGTTTACTGGTTTAGTCCAAAAGCGAACTCGGAACGGTATTTTTTGAAAGAAAACCTCCCGGTCTTTCTTTACGAGTTCGAAAACGGCGATATTCTTTACGGTGCTCCGTCAATATCAAGTAGTGAGCCTGGCGTAAAAATCGGTTTTCATAATAGACAACAAACTCCAGCAAACGCCGACTGGAAAAACACTCCCATCCAGCAAAAACACATAACTGAAATATCGGAAGCCATCACCTCCATCTTCCCTAAACTTGAGAGCTTACCCACACACGTAAAAAACTGCTTTTATACGATGAGTACGGATGAATCTTTTTTGATCGGGAAATCTAAAACACTTAAGAAAGCTTATTTTGCTTCTGCTTGCTCAGGGCATGGATACAAATTTGCACCCGCTATCGGAGATGCTTTAGCCAATATGGCTGTTGGCCAGAAACCCTGTTTTTCTCTATCGGCGTTTTCAGTTGACCGATCAAAAAAGATTCAT

>71
AAAACATGCCCAGGCCGTCCAGTTGCTGGCGGCCCGAATCCTGAAAAACATCCTGTTCGCCGTAAGCGCCGTCCAAATCTCATTTGCGTAGGCGCCGTTAGGGTGCTGGTTGTGAATGCCATGCCCCTGTCCATCTATGGTGCCCTGGCCTATCGGAACTCCAGTCGTGGCTGCTGTCGTGTTGAAAAACTTGGTCACGTTCAGGGTGCTCAGGCTGCCCGCCTCCGTGATGCTTGAACCACCCAGCCCGTAGTCGCCAGCCGCCAATGCGCCGAGAATCGCCCGGGCGGCGGGGGCTGTTGTCGCCCCTGTACCGCCCTTCGCCACCGGCACAATGTTTTCCGTCGAGACCGCGCCCAGGCCGGCCAGGATGGCGCCCCATTGGTTGACGATCTGCCGGAGTTGATCGGCGGAGTCCTTCACGTAGCCCTGCATCGGAGCCAGGGCGTACGTACCCGCGGAGACTGTCGCCCCCAGGTAGTTCGGCGAGATGGTCAGCACCGTGTTGCTGGCGATGTTGGTCACCTCATACCAGCGCCCATCGGGCCCAGTCCATGCATCACCTACGCGCCCGTTGGCACTGAACGATGTGCCTGTGCCAGTGACCGTATTTGAATTCAATGTAACTGCAACTGTGCCGGCTCTATACCAAGGCATGTTTTTCTCCGGGCAAAAAAATGCCCGCACGAGGCGGGCTCTATATGAAGTAAGACCTACGCTTGGCTACGTGCAAAAACGGCAGGCAAGTACAGGGTGCTCATTGCTGTTGCGCCAATGGTGATCGCCCATAACCGGTTACCAGGGAAATCCCACCAACAATAAAGGCTGACATCTCGTGTTTGTGCTCCAGCCATATCCATGCCGAGGTTGTTAATCAGCATGTAGTCGGGCGAAGAAAAATCAAACGGGACGCTGAAATAAACCATCGGCAATCCCTGAGAGTCGGTGCCAGACGTTACGTATGACCAAGACTGATAGGATTTCGTGAATACGGCGACGGGGCTTCCCGCGTCAAAAATCAGACTTTCATTCCCATCAAACAGCTGGGCTCCATATCCAGAACTGGGGCTCACCTGAAATGCGGCCACAAAGTAGTTGCCATTTGGCTGTGCGGTAGCATTGTTGTAGGCCCTCACGTAGAAGCCCGTCCAGTTACCAGGTGACCCCGTAATCAGGACCCTGCAAAGGCCAGCGACGGCCGCAACACGATCGGGCTTTACGAAAACCAACGGCGGCTCCTGAGTGGTTACTGGTTTATCGAAATATGTCATCGACCCCATTCCAGATTCTTGGGTTGGAACAAAGCGCCCTTTCGACAGAACCACAATACGAGCAAACTCCGAATCAACCGTTACTACATCCGAATTATTGATGAACTCAAACCCGTAGGACATCACCTAAACCTCGAGACGATAAGTCGTTGAGTTCCGAATGCATAAAGGCCATTAACAGCCGTTCGGTGACCCCGCCAAACTCGCACTGAGCCATCCAACATCTCTGGCTCAAATTGAACTTGGTGCAATTGATTGCCTGCGTTGTACGCAGCTACAGGCACGATTACCGCAAAGCTGTTTGCCGGCGTGCAGCCAGGAACACTAAATGACTGAGTCGAAGCTCCCCCGCCGCTGGCGAAGGTAACAAGGGTGGATAGCACCACCCTCATCGTGAATGACGCAGGCCCAAGCAGCTGGACCTCGTTTTCGTCCCACGTTCCCAGGCCATATTCGTCCATTAAGACAGTCTCCCGAATTTCCCGCGACGCTTCTCGTTTCCGTCGTACACAGCCAGCCCAGTGCTATCAAGCAGAGTTGAACCGCCAGCACCTTCACCACGGAGCGTGAATGTCCCTGCCTTCACGTTGATCTCCAGCAGTGGCCGGCCCTTGGAATCGACAGTCTCAGAACGCAGCGTCATGCCCAGCACGATTTCCTGAATAAACGCCCGACTGATCAGCGCGGTATCGATAATCACCTGCCCGTCCTGCACCACAAACGGAGTAACGAACCCGCCACCGGCCAGGGTGTTCACCACGGCAAACCTGTCAGCGCTCACCAGGAACTGGCTCTGCAACAAGCCATCGGCGTTCTGCTCGATACCTAAGCCGATACCGGCGGCGACATACTGACCGTTGGCATTGACCTGCATTTTGACGGACCACATGGTGGAAAGCTTTCCATTGGTATCAGCCTGGGCCCTGGCCGTGACCTGGATCGCCGCCTTGTTCTTCACCTCGCTGATTGCGCTGGCCAGGTCTCCCTCGTCCGTACCGTCCCGCCCGCCGCCAACAACAGCTTGAAGCGTGGTGGACTGTGAGGCGACGGCCTTGCTGGTGTCGGCCAGGGAATCGGTGACCGTCTGAACAGCGGCCGAGTTTTCATCAACCTTCGCCTGTGTCGTGTCGATTTTTTGGCCCAGAGCGGTGTCCGCATTCGCCCGGGTGATTGCCTCCTGGTTGATCGCCGCGCCGTTATTGCCGACGGTGACCCCCATCTGTTCGATGCGAGTCCCAAGAGCACTATCGGCATCAGCCCGAGTCGACGCTTCACTGCCAATCGCAGCAGTGTTGCCGTCGACACTGCTTTTCAACTGATCCAGCCGTGTCGCCGAAGCAAGGGTTTCAGTGGCTACCACCTGCTCAAGCGAGGTAAGCCCGGCCCTGTTCTGACCTACCGCCGCATCCAGCGACGTGGTGCGCTCAACCAGCGCTCGGTTGTCCGAGGCCTGAACCTTGACCTGCTCAGCGAACTTGGCGGTGGCATCCCAGCCTTTCAGGGCGTCCGCCAGGTCGCCCTCCCCGCTGTCCTCCCTCCAGCTCGCCTGGAGCGATTGCAGTGCAGATGCCTGTGCCGTTACCTTGCCGTCCACGGTGTCGATGGACGCCTTGTTCTGCTGGATCTGCAACGCCATGGCCTGGGTTGTCTCGGCAATGGTGCCGATATCGAACCAGTACTGGGCATTGGGAGGCGTAGTGTTTTTCGGTACCGGTGCGATGGCTTGGTAAAGGTGCTGGCCCTGCCGCACTACGTCGCCGGCGGCATAGGTTTTGGTCGGATCGTAGACCAGGGCGTCCGTGATCTGATCGATCAGGTCTTCCAGTTCCTGCTTGGCCTGCTCCAAGCGATCGTTCACAGAACCCGGACCGTCGCCGGAGATCAACTCGATCTCCTTGACCAACTCCTGAGCCAGTTCGGTTTTACCAATCTGACCGGCAATCAAGTCCAGGATAGGGCCGGCCTGCGAACTGGCCTGCC

>72
TGTTGAGAACTTCTTTTCGATTTTGTCTCTGTTGTCTTCGGTTACGGTTGGATGGAATAGAAGATAAGTTTGGCATGATTCATGGTCTGTAATAAGAGCCCATGCATATAATCCAAAGTTCGCTGCGGGTAGTTTGAATTTTTCTGATTCGGAAATTTCGTATTGTTTATCATTGAGTGCCGCCCCGAAGTCATAGGATAAATACCCAATTACACCACCGCAAAATGGTGAAGTATAGGGGGCGGCGATATCAGCCCGTTCGAACACTTTGTGTAGTGTGGTTTCGAGGCGAGCCAGGAATTCAGCTGGTAATTCATATGCGATGGGTTTTAGTGTGCGTTCCGGATTTGATGTAATTAAATCATAACGGCCATGCTTAGCTGAAGGGTAGCCGGAGTCTAAAAAAATTGCACCAGGTTCATTCTTGATGCAGGAGAAATACCTCTCCGAATTTGGCTGATATTCAAGATCTATGACTGTGCAAAATTTATTCATGGTTAAGTATACGTCCGATCTATATTGTTTTACGTATCCGAATGTATGCTTTAGGTGTTCTATGCGCTATGTGGATTTGATATCGCTGATGAAGGTTTAGGTTGCATTATGAGTTGTTTAATACTTGACTCTTAAAGTGATCATAAATTGAGAGTGTCAATGGTTCAAGCCAAAACTTAAAGTTATCTCTTATTGGGTAGTTGAATACGCCTAAGGGAGTAGGATATGAGCGTAACCGCTTTGGCCAAAACAATAATTTTAAAGTCGAAGGTTTAGTCCAGGGCCGAGTTGAACATTCCTCGCCGGAAAGTCAATTGGATCGGCAGGTACGCGTGATCAACGTTGTTCCGATGCTTGCCGTTGGGGCATGAGGCGGTGATCAGCACATCTGAACTTGAGTCGTCTTTAGGCTAGCGAAGCTTTAGGTGGCCTCATTTGATGAATTCTAAGTTGCCTAGACGCGTACTGATCAGGACGCAGCAGGCGTGCTAACCCCTGCACAAGCGTACGGATCGCCCGATCTATCCGGCTGCTGGGTGGATTCCTGCTAAGGGGGCCGTTGATACCTGGCGTTGAGTTTCGCGAGGTGGTCAGTGTGAAATCACGTACAAAACAACGAAAAATACGCACACATCAAAAAATAAACGTTGATATGTGTTGTTATGTGTTGACTTTACCCCGCCATGACCTCTATAAATTCCACAACGGTGAAGACGCTCCTTGCGGATCGGCTCATTCACAAGAACAAGAGGTGGGATTTTAGATGTGTGATCGAGCGTCGGTTCCGAGAATTGCGGTAGGTGGGTTTCAGCACGAAACCAACACATTTGCGATGATCAATGCTGAGTTGGCTGATTTTTTAGCAGCAGACGCGTGGCCGGGCCTTGTTCATGGCACAGAAATGGTTACCGCAGTGACAGGAGTAAACCTTCCTGCCAACGGTTTCCTTCAGGAGTGCGGAAAGCTCGGATATGAGACCGTTCCATTGCTTTGGGCGTCCGCGACGCCCTCAGCAGAAGTCACGGAGGAAGCGTTTGAGCACATATGCTCTTGGATGCTGGATCTTTTGCGCAGTGCAGGCCCAGTTGATGCGGTGTATCTGGATCTGCATGGTGCGATGGTTTGCACGCATCTAGACGATGGTGAAGGCGAATTACTGCGCAGGGTTCGGGCGTTGATTGGTGAGCAGGTGCCGCTCATCGCCAGCTTAGATTTTCACGCCAACGTTACCGACCGGATGATGGAGCAGAGTACGGCTCTTGTTTGTTATCGCACATATCCTCATGTCGATATGGAAGAGACAGGGCGCCGAGCCGCACAGTTGTGCCGTCAGATACTGGAGCGCGGCAGCCGCCCTATATACAAGTCCATCGCGAAATTTTCCTACCTGATTCCCCTCGCTTGGCAATCGACATTGACCGATCCCATGAGGCGTTTGATCGATGCATCCGAGGAATGTGAGTACCTGGATGATCAGGTGATCAGTGTGTCCTTGGCTGCCGGATTTGCATTGGCGGATATCCCCGAGTGCGGGCCCGCAGTCATTGCGTATGCTGAAACGCAAGAGGCCGCCGACGAGGCCGTTGCAATTCTCGCCCGATTGGGGGCAGAAGCCGAATTTGAGTTTGCTGGAGCCCTCTATAGCCCCGATGAGGCCGTAGCGCTGGCGATGTCGATGCCTGGCCCGGTCGTTCTAGCAGATACCCAGGATAACCCAGGTGCAGGAGGTACTTCGGACACCGTAGGCCTCCTCCATAGCCTGATAGAAGGGCAAGCAAAGAACGCTGTCCTCGCTGCGCTCTATGACCCACTTGTTGCCAGCGCCGCGCACGAGGCGGGCGAGGGTGCTGAGATAGAAGTTTCGATTGGGGCTAACTCTGGTAACCCGAAAGAAACTCCAGTTAAAGCGCTCTTCCATGTTAAGGCGCTGGGTAATGGTCAATTTATAGGCACAGGCCCTTTCTATCTTGGATGCAAGATGGATCTGGGGCTTATGGCTTTATTAGAACACAAGGGCGTTGAGGTCGTTGTTTCAAGTCGCCGCCAGCAGGCCGCCGATCAGGCCATATTGCGTCATCTAGGTATCAAGCCCGAACAAAAACAGATTCTAGCTTTGAAAAGCTCTGTGCATTTCAGAGCTGATTTTGGGCCTTTGGCTGCCCACATCATGCTGGTCGAATCACCAGGTATGAATGTGGCTAACCCCCGAGCCCTTCCCTACAAACGACTCCGCGCGGGCTTGAGGATCGGCCCCGATGAAGCCGCTTTGGAATCCCGCAACTGACGTATCCATGAAGGTGTCGGTATGAATACAAAAGCAATAAATACCAAAGAACAAGTACATAGCCTGATTAGTGACAGCAAGTCCAGCCACGTCAAAGTTGGTGTGTTTGATCTCGATGGCGTGCTTTGCGGAAAGTACATGTCGAAAGATAAGTTTCTGTCGTCGCTGGACAGTGGCTTTGGTTTTTGTGAAGTGGTTTTGGGGTGGGACGTTAACGACAAACTTTATGACAGTGCAAAACTGACCGGCTGGCACACAGGCTATGGCGATGCTCAAGTAAAAATTCTTCCTGAGCTATATAGAACTCTGCCTTTTGAAGATGACACCCCAATGGTAATTGGGGAGTTTACGGGGCGACTGAGCAGCCTGTGCCCTCGTGGTGTTCTTTGCAAATGTTTTGAACAAAGCC

>73
CAAAAAAGACTATGAATTTCAGTCATTGCAAATTGAAAGCTTACATGTAGAGGCTAAGAAGCTTAAAAAAACTTATGACAGTATTAAAAATTCACCTTGTTACAAAAAAAAAATAAAACCCAGTGATGAACAACTTTAATTTCTACAAATTCCTTGTTGACAATGGCTACGAAAAAGAAGTTTTCCGAGAAAAGAACGGAAAGACATTCTGTACCAACTATCAAAAGGAACTTTCAGAACATACATGGAACAGTTTAACAATAAATGCTGACAAAACTTTTACTGCAGCTTCACCGGCTAACGGAATTGAGTATATAAACCACCCACAGCCAACAGATCAGGAAGAAGCAGAAAAGATATTGTTTAAGATTGAGCAAGCGTAATGAAGAATCACGACGATTTACACCGGAAACGGATAAATAAGTACTTATTGGCTATCGATAGACTATTTGATGAGCTTTTATTGTCGTGTTCCTCTATAATTGTTCGCCTTAAACTTAAAGATGAGTTGTTTCAGTTCCGAAAATACCCATCCGTCATAAAAGATGTAGATAAGTACCTGGTAAATTATCGTGATAACCTGCTAAATTCTATAAGGACCTACACGGAATATGAGTGGGATTTCGCAAATGCTAAAGTAGATGAGATTTTAAAAGCTCGGTTAGGTTCCGTAAAAGGTAAGATTACACCGAAGATATATGAAACAGAGATCCGGAAGATTGCAAACCAGTCTCACAATCAAAAAGCACTTGAAGCATTTCAGAATAGAAAAGCAGGTAAATTCACCGTTTCAGAAAGAGTGTGGAATATTTCACAGCAGGCAAAAGAAAACATCGAGTTAGCCATAGAAGTAGCTTTTAAAGAAGGCATGTCAGCTCAAGAGTTGGCAAGAGCAATAAAATCAAACTTGAATAACCCTGATAAGTTATTTCGTAGAGTAAGAGACAAGCACGGGAACTTAGTTTTATCTAAAAATGCTCAGAGCTATCATCCGGGTCAAGGAGTTTATAGGTCCGCACATAAAAATGCACTTAGATTATCAGTTGATATAATTAATGGAGGTTATAGAAAGTCTGAGCAAATTCGAATCAAGGCAAATAACGATGTTGTAGGGCAGAAAATACATCTTTCTCCTTCTCACAAACATTATGACATGTGTGATGAGTTAGAGGGTTTATACCCAAAGGATTTTGATTGGAGCAAATGGCACGTTGGATGTAAGTGCTTCCGTACAATGATTATGAAGTCAGAGACCGAATTTATAAAAGAACTAAATGCCGGGCAGAACCTCCCTCCAGAATCCTCAGAAAACTATGTTGGTGATGTTCCAGATAATTTCGTACAATGGCATAAAGATAATGCTGACAAGATGAAAAACTGGAAACGAAAGCCTGACTTTATAGCTGATAATAAGAAGTTTTTGTAAATTTGAGCAATGGAACTTTACCCAGAAGAAATAAAAGAATACAACCGCCTCACTAAGGGAATGGAATTTACCTTCATGGCTTTGACCGTGGATTTCCTGACTCATTGTGAGAATGTTATTTTTGGTTATGAAGAGCCAGAACTACCTTATTTCTGCTTTCACCTATATACAGACGTATACCTAAAGCATATCTATGAAAGGCTAACTACTACCCTTGAATATGTTTATTCAGAAGTAGATCCAAAATTCAACAACCTCCGGAACAACCTTTCTAACCTTCTTATATTACTTCGTGAACCAAAAGCCAGGATTCAGGATAAAAAATACCAGCAATCAAATATAGATTACTGGCATAAATTAGTTAAGAATGATGTAAATTTAAAGCTTCATTCAGCATTTAGAAAGTATGCAAAATAAAAGCCCGAAATTAATCGGGCTTTGTTTTATGCGCTTTGCAGCTTTTTAATTGAGTGATGTATGAATGCCCTACCTTTTTCAGTCCATACGGTCTGCATACTTGTCTGTGTTTTGCCTTCTGTATCGGTGTATGTATGCGTCTTGGTCTTGGTAAAGCCTTTGTTTTGATAAACGTGATATAATAGCCATGTACCACTTTGTTTATACTGTATCTTCATATCTGATAGTTTTCGATTAAGCGTTATAGCACTCATGCCTAATTCTTTTGCTATCTGATTGGTATTGTAAACGCTTTCAGACTGTAGAACCTCGTTAAAATACTCAACCTTTGGCGCTTGTTTACGAAGTTCGATAGATTGCAGTTCTATACGCTCGGCTTGATTTGCTGCAAGTTTTAAGGCTTCTGCGAAAGTTTGCGGTAAAGTAAAACCGCCAGTCTTTAATTTCTTCTCACACTCAATAAAATACCTTCTTGCCTGTTTACCCTTTTCAGACCTTTGAAGCATTGAAATTTCTTTTGCGCAATCTATAGTTAGAGCGTAATCGGTAAGTGTCTGATTTGCAAGGGTGTTAAAAAACTTACACCCTTGATAATCAACGTTTTCAGTAAAACCGTACTGTAACATTCTTTCAAACCAAACTGAGAAGCGCTCTGTAAGTTCTAAGAACTTATGTAGTTCACGAGCAGACACGGCGGATTGACCGCCGTTGTCTTGTATTTTTATTAATTCGTTCATATTATGATGCTTTTTTTACTGTGTAATAATCTTTGATGAATTTTAACCATGAGTAATAAATAACCTCGGCTAATTCATTTACGGTTCTTATTTCGTGTGGTTCACATGTTGTATTATAAAATATATCTGTAAGTTCACCACATAAAGCTTCATCTACAATGTCCATAAGCGCAAATGCGTTATCTATACCGTTGTATACACCTTGTAGAGAATGATCAGTTTCATTTGGTGCAAAGGCATTTAAAACCGTATGTATACCATCATAAATACGATCGTGAAAAAGATGATCAGCAATAATGTTTATAACCGCTTGTTCTTTGGCTGTTGATACTAAATTTTTCATTTTATATTTTTTTTTATTGTTAATTAATTTTTACTTGTATTTTTTAAAAGCTGCATTCTTAAACGAAACCTAACTATCGAAAATTCGTCTATGGCAGAATCTAGCTTAATACTGGGTTTTGAATCAAAATTGCTTAGCTCATTGATAAGAATTAAATTATTTTCTAAGAATTCTATTTTAGAGATATACCCCAGACTGAGAAGCTGTTTATTTTTCTCATATTATAAAATTTTCAGTGAAAATAAATGTTTTGATTCATAT

>74
AAAGTGGATGAACACAAAACCCTTGTAGACGGAGTGCTTGATGCGGGTCAGCGACAGGTCGAGGTTGCATTGGCCGTGATGCTCGTAGGCTGCCTTGTCAGGCTGGCCGATCAGCGAGCCAGCGGTGTCGTAGGTCCAGCCGTGGTAAGGACAGTTAAAACGCTGGGTATTGCCCTGAGGCTCGGAACATACCCGCGCGCCTCGGTGCGAACAGGCATTGAGGAACACCGCAAGTTCACCGTTGCCCTGACGCTGGAAGATCAGGTTGCGCCCGCCCACGTCACGGGTAAGGAAGTCCCCGGCCGCTGGCACCTCGCTGAGGTGGGCCAGATACAACCAACTCTTGTCGAAGACCGCTTCGAGTTCTTGCTGATAAACCTGGGGGGAAACATAAGCCTGTCGATTGACTTTGAAATAACTAAGATTATCGGTCTCTATAAATCCATTCACGTCACGGCCTCCCTTGCTGTTTCGATAGAACTTATAAAAACCTAACACAACAAACCCGGCGACAACTATAACGATTGACCATTAGCTCATAACTGAAAGCCGCAGGCATAAGCACTAAAAAAATAAATCTAAGGCGACAGTAAAAAAATCCAGGAGCTATTGCACTCATAAGGGGATTCATTGCACTTAGCAAAAACTAAAGCCGTCACTGACAACTCACTAGTTCCCCCACAGATAACAACAACGCAAAATTGCATTATCCAGGAAATAAATAGTAATTTTCGGTTATGCGACGACGTGAGCGTTTGTCTAGATTTTCCTTCGCGCACCGAGCTCAAGCCATTAGTTCGCTAACTGCTGGGATCGGCGAATGCACGCGCTGGGTCTTTATCCCTAACGACTGCCAAGCCGCGACTTGCATGAACAAATTCGCACTGGCAGCAACCGCACGGAAGCCTATTTCATCGCGTAAGGCATTCAGACCTCCCGTAGCGGACTACCCTTCTATTAGAGGCCACCTCTATGAACGAAGTTAGTAGAGTGACTCCAACTGAAAAGCTGTTCTACAGGCCCATCGAAGCCGCAATACGTTGGAGTAATTTAACTGCTCATGAGTCCGTGATCCTCGAGTTCGCATGGGGCCATCCCGATCGCCTAAGCAATGAGTTTCCGCAGTGGCCGCGCCTGCACGCGAACTTCTGGAAGATTCTGGATGCCATTCGAAATCGTGAGATTCCGTACGGAGCCTTGGGTATTACGGTCACTCCAGGCACACCTGTCGACTTCAGGCTCCTGACCATCCGACATTCAGATTTAAAGCGCTGGATGTCTATGTACCACCCTGATCAACGACCATCTTTTCTTTTCGGCCCACCGCTAATCAGTCAGGAAACAATCCACAACCACACGTACTTGATCTTACAAGCCGATCGAGATGCCCTACAGGTACAGCTAAAAGCTAGCGACGCGAAACTCCAAATTTTGACTGACGAGTTAAAAGCTGCGGGACTCAAGCGCGAGCAGCTTCGCGAGCTCGCCGAAAACAAACTCCAACTTAGTGAAGACAGCAAGGAAACTTTGCTTAACATTATCGGCGCGCTGGTCGAAACCATCTTGGGCTCAACCAGCTCCGGTAGACGACACTCTGTTTTTGACAGCCAAGCGTCTCTCGTCGACTCGATTGTCGCGCACTACGACGGCGTAAAAGGGCTGAGCAAACGCACACTAGACGGAAAGTTTGCGGCCAGCAGACGCAACCTTGCAAAGGCTAAAAAGTGAGGTTTGCACTGCAATCACTTCAATTGCACTGCAACGACTAGTCTCACTATCTACTATTGAATCCAGGTCACTTCCCACCCGATGCCATACGGCGCCAGGAGTGACCAACATGCTTAATCAATCCTTCTCTTTGGCTGATGCACCTAATCCTCAGGTCGAGCGGCATATCATGCGCCGTGAAGAGGTGGAGCGAAAAACCGGGTTCAAGCGGGCGCATATCTATAACTTAATGAAGGACGGTAAGTTCCCCAAAGCTAAACGGATTGGACTGCGTGCAGTCGGATGGGACTCGCTGGAAATCGAGCAATGGATCACCGAGCGTTTGGCGCAACAGGGCTGATGTCATGCGTGTGATATCGATTGTTTCGACCAAAGGCGGTGTCGGCAAAACCACTGTAGCGGCCAATCTTGGCGGTCTGCTAGCGGACGCGGGCCTCCGTGTGCTGCTACTTGATCTGGATAGCCAACCTACCCTCTCCAGCTATTATGCATTGAATCAAAAAGCGCCTGCGGGTACGTACGAGTTCATAGCACTCAATCAGACATCTCCTGCACAGATTATTTCCAGGACAGAGGTCAAAGGTCTCGACTTGATTATCTCCAATGACGATCAAGGTCGGTTGAGCACATTACTGCTGCATGCCCCCGACGGTCGGCTGCGGCTGCGTAATTTACTCGACCAATTCGGAGCCAGCTATGACCTTCTATTGATCGACACCCAAGGTGCACGCAGCGTGCTTCTGGAAATGGCCACGCTGGCCTCCGATCTTGCCCTCTCGCCCGTCACTCCGGAAATGCTCGCCGCCCGCGAGCTGCATCACGGCACCCTAAAGCTGCTGAGTGAACTAGAACCGTTTCGTCACTTGGGCATAAAAACACCACCGCTGCGACTGCTGCTCAACCAAGTGAACCCACGGTGGAGGGATACCCAGATGATCATTCGGGGCCTGCGCGAAACCTTCGCGAATGAAACCAACATCTCAGTTCTAGATACCGTCATTCCCCACCGAGTGGCATACCTCAACGCCGCATCTTTTGGACTTCCGGTTCATAGAATGGTGAATCGCCAGTCACTCAAGCGACGTTCGACATCAGCGCTTGAAACTATGCAAGCGCTGGCCGCCGAGTTATTTCCGGAGTGGCACCTGGCAATCTTCACGGTTGATAGGTGCTCGGCGCTTCAACGAGATGACTCATCGCGAGAGTATTTTCGATAACTGTTTAGTTTAATCGACCTTGATGCCAGCAGAATCTGGCTAGGAGTTTTTGATGTTGGATCAATTTCCCATCATCGTTCATCCATCTAGTCGACCACACCATCCACCTTGCGAGGAATACTGCACTGTAGTGTTTCGACTACAGGGTGGACGCTCGGCCACAGGTTGGTTTCTTGCCGAACTTTCCCACCATTTTGAGGGCACAGGTACCGC

>75
ATGGATATTGGTTCTAGCTGTAATTGTTTCTGGCTGTGCTCAGCCGGCGGGGAGCGGAAGATATCAACGACCGGGGCCATCCGAGGTTTATGTTGATCTTAGGCCATATGTGTTTAATGGACGATACACGGCCTACACATCACCTAAAGAACTGATTTCTAAGCTTAACGCTATGGGTGGAGAGCAAGGAAAGTACGAAACAAATTCAGATTTCACTAGCAGAATGGGGGGGCTTGGGCTTACTTCTGTAATGTCCGAGATTAAAGATTATCAAGTTGATTTTGATAAGGTCAGCGGGGCGCTGACATTCAGGCAGGGCATTGAAGACGCTCAGATGTTAGGTTTCAGAAGTGGAGCAGCTTCTCTCGCAGACTATAAGAATATCTACTACTCAATGATGCTTCCTGGGGATGAGTACAAAACTGGAGAATTCGTTGGGCAGAATGCTTACGGGGCAAAAGCGGTAATTGATCAAATTGAGATCGATAGGGTAAATCTTGTGGGGCCGGCTGTTCCCAAGCCTGCGCTGGGTGTGGTATTTGTGGATTTGATCGCTAAACTGAATCTTACGGCTTCCGAATTCAAGTCGCAAAGGGCAGACTTAAGACTTGCCATCATTTTTGAGCCAATTCCTGATTACCTCCAAAAAGTGACTACTTCCGGAACAGCAACAATCAACACCAAGCGCCAAGCTACGGTAAATAACTATTTTGTGAGATCGAAGCTTGCTGCGGTTAGTGTGGTTAATATAAGGACTAACCAAGTTGTTTCAGATGGCGCAAGAGTTAGATTTAAAACCCATTAACAGTTAGCCTGCTTTTGCGGGCTTTTTTACGCCTGGAGGAAAGCATGGCGAGTCGCTCCCTTGGCACGCTGACCCTGGATCTGATCGCCCGCATCGGTGGTTTCCAGCAGGGCATGGATCGGGCTTCAAGGTCTGTTGCGAACACTGGCGCTGCTGCTGATGCCGCATCGGCACGAATCAATGCGCTACAGGGACAATTTCTCTCGTTATCGAGCATTGCATCAAAGATTGCTGGCCCTTTGGCTGCGGCATTCAGCCTGAACAGCGTATATCAGGCCACTGAAGCTTACAGCTCCCTAACCAACCGTCTTAAGCTCGTAACAACCGGCTCTTACGAACTGGTTACAGCTCAGAAAGCGGTCTTTGATATCGCTCAAAACTCTCGACAGCCGTTGTCAGCAACTGCTGAGCTTTATCAGCGAATCGCCACAAACCAGGCTGCTCTCAAGCTTTCCGGAGAGGGCGTTGCCGGGGTCGTTGGGACCATCAGCAAGACCCTCGCAATCTCGGGGGCTTCAGCGGAGAGTGCAAACGCAGCGCTGATCCAGCTTGGTCAGGCTTTTGCTTCCGGTGTGCTGCGCGGCGAAGAACTTAACTCAGTCATGGAGCAGGCTCCGGCGCTGGCCCAGGCAATTGCGGCGGGCATGGGCAAAACAGTCGGCGAGTTGCGGACAATGGGGGCTGCCGGAGAGCTTACTGCGCAGGCAGTGGTCAAGGCGCTACAAAGCCAAGCTGGCGCGGTTGACGCTCTGTTCGCCAAGACTGCCACGACAATCGGCAACAGCTTTACCGCCATCAGCAACTCAATGACGCGGTTTATTGGTGAGTTGGATCAGGCAACCGGTGCAAGTGCCAAGGTGGCCGCTGAGTTCGTTGGATTGTCAAAAGCGATAGACGGAAGTTTGCCGGGCGCGCTGACCTCTTTGCGAAACAATTCCGACGCGCTCGCGCAAGCTATGACAACTGGTCTATACGTGGCGCTGGGGCGAGTCGCCGGTGGATTTGCTCAGCAAGGGGCTCAAGCTCTTTACGCTGCCGCTTCAAACCAAACGCTGTTGACCGCTACTGCCGCTACAGCGAAAGGCGACTTGTACGCAGCGCAGGCAAAGCAAATTGATGCGAAGGCTTTGCTTCAACGCGCCAATCTTGAAATCACCTCAGCGCAAGGAAAGGTAGCTTCAGATCGCGTCAGGCAGGGATCTGAGCTCGCAAACATCACGGCGGTTCAGGCATCCCTGGCAGCAGAGCGCTTGCTGGAGCAGCAGCGCCTGGCGGCGCAAATAAATGATACCGGTCGCGCCGCATCAATCTCCCGAATTGCAGAACTTCGACTTGCGGAAGTTGCGGTCACAAAGAAGGTTGAGCAAGCCGAGCGCTCTCTTGCTGCAACCACTGTCGCCACCTCATTAGAAATACAGGCCGCATATGCGAAGAGAACCGCAGCTGCGCTGGCCTATGGAGAGACAACAGCGGTCGTAAATGCCGCAGCGGTCGCTTCGGATAGAGCTGCTGCTGCCGCCAGCATTGCTGGCCGAGCATTCGGTGTAATGGCCGCCGCTGGGAGAGGATTGCTGGCATTGCTGGGTGGTCCAGTTGGACTGCTATTTGTCGCGGGAGCCGTAGCGCTTTCGTTTGTCGACTTCCGGTCCAGCACCGAGAAAGCGGCGCAGGGCTTGGAAGGCCTGAAGGGGCCGCTCGACGATGTAATTGCGAAGTTCCAGCAACTGACTCGCGACCAAAAAGCTGCCGCGCTGATCCGTTGGGGTGAGGCTGAGGCCGAGGGTATTAAGGCTGCGAACGAGGAGTACGACAAGCTTCAGAAACTCTTTCAGACGCGCCTTGTACTTGTCACCCTCTCCGGCACCGGCCAGCTCTTGGTCGAAACCATCCTTGGCTGTTTGGTTGCTCTCTTTGAGGTTGTAGCCCAGCGCTGCCAGCTTCGCGGCGTCCTGGTTGGCCTTTACGAGAGACTTTTTCGAGTCGAGATCAGCAGCGAGTCCCTCAAGCTCTTTCTTCCTTTGCTCGCTGAGCTTGGCGTAATTGCCGCTGGCGATTTCAAACGCCAGCTTCTCAACCTCGGTCGCTTTCTGCTTTTTCCCGGATGTTTCGTCGATCAGGGCGATCTGGCGCTTGTAGTTTTCCTCAGCATCCTCAAAGGTTTTGAGGTTCGCCTTGAGCGCGGAGGTATGGCTCTGGGTTTCTTTGGTGGCTGCTTTATTCGCCTCAGCCTGAGCCTTTGCAGCATAGGCGGTAGACATAATCGCTGTGCGGTCAGCCTCCGAAAGATCTTTATGCTCAGCGATGTACCGGCTAGCCTCCTTTACTGCATCGTTGTTGTCCTGGAGCTTGCCGA

>76
ATACAGTTATAGGAGGAACAGCCTTGGGAGCCTTGGCGCACTGGTATAAACCCTTCCCTTTGGTTCAGGCAGGCGAAGGGAAAAATCGGGTTTCATTAGCTCAAGAGCATAACATCCCCTATCTAGCGCAAAGTTTTACACGGAAGTTAGTACCTCCTAATACCTTAAGTATTCACCGAGTGTTTTTTTCTAGGCATATGCTTCTGAAGTGTTCAAATGCGAAGCATCTCTCCATCAATGCGGACACCCCTTTCACACTTAACGGCGGAGAGTTTCTTATCCCTTTTCCAGAGCTGACTGTTCCGCTGATGAAATTGTACGGAGTTAAAGAGCGGCGTGGTGTGCTTAGATTTTTCATCGGATATCGATTTAAACGCCATATGCTGGGCTTTTTGCGATCTAAATCCTATCCCGGGGTGTCCTCGCCTTGGTGGTAATTTTCGTCTTGTATTGAGTGATTAAACGATAGAAACAAAGGAAGGATTGCGCTGTTCCTCGTTACGCAATGTCGATACGGCTTCGAAGAGTTTCCTGCGCTTTAAGGAGGGATGAGGAGCACACAATGCTCAGATCGTGCAGGCATCCACTGATGCGAAAGCAGTTGGTCGATCTGACTCGCCCGCTGTGTGAGCATGCGAGTCAAAATGTGTTTCATGTGGGCATACGGATCATGATTGCCGCAGCCCGTTTACCGCCGTGCCGTTAAACCCGACCGTCTACTGCTTTATGCCGCCTGCAACCGGATCTAGGGTGGCAAGAGGTGCAGGGGTTAGGGCTGTGGGACTCCGCTGCAATCTCTGAACACGCTGAAACCGGTTAGTCAACCTTCTCCATTATTTTAAGGACATGGTCGTAAGCCTGTTCTTCCGCGTCCTCGGGGTCATCAGTATTGAAGATTTCCTGAAGAGAATCGTATTCCTCCTCATCTTCAATCTGATCGTCATCGTCATCGTCAACTTCATCATCGTCCAGGTCATCTAAAAGCCCATGAGCATACTGTTCAGGCCCAGGCTGGTTAGATGTGGAGTCGACAGGTATTGCGCCGGTCGGTTGACTGTCTTGCCCAGCCCCCGAGGACAACAGTCCGTTCACGTAGGCGTCGGTCTTTCCCTTCGCCTCTTTGAATTCCTGACCGACATTAACGGGGTTTGTCACGATAGCCCTGCTGACATCAGCCCAGGCTTGCACATCACCAAGCGTTTTTTTGACACCGTGCTGCTCAAGCGATTTGCGCAACAGACCTGAGGCTACGGATCGATCGTATTCCTCTTCTATGCTCATAAATTCGGAGTAGTTCTGGAGAAGATTCGCCGTGCCGCTGGGCTGGGTAGAAGGTGCCGCTGGCTCACTAGCCTTAGCGCCTTTGTTTTCATCGTCCGCCATGATGGATTCTCGATAGTTGATGTCGCAGTCGTAGCTAACGTACAGCGTTGCTGTCGCCGCGTCACTAGGCAGAAAACTGCTGTGTGCGAGTAGTTTAGAGTCCAAAATATTGAGCTGCCGTCCAGCATATCGCAAAGACTATCGACGAGCAGCAGCACTACCTTTCTCGACATCTTCATGAGCCACTGGCGATGGGTAAGCTCGGTTGCAGGCATTTGGCTAAGAGTTTGAGGTAAGAAGCTCTCAGGCGCATGGGAGTCCTTATCGCCGGAGTCGGCTAGGTTAGTTCACCGGACGGTTAGCCTGCGTTGGGTGGATCGCCTTGAGATTGTCGAGCCGGTAAACGTACGCTGAAGCTAGAGAAAACCTCAGAGATCCTGAAGCCCAGTTCCGCTGCTCTCATTCCCGCGCAGAGCAGTAAAGCAGAAGGTGCATGTACGCCACGAACACTGTGATCGACGCTGCTCTTGGGGCGTTACTTCGAAATTGATTCAACAGATACCAATTCCAAGTATTTGTATTTTTGCTTCTTCGCCGCGGCCTTTGCCTCCTGCTCAGCTACCAGTTTGCTGAGGCTGCTCGAGTCGTGAACAAAGGCTTCGACTTCACCGTCGTACACCTTAGATACATGTAATGTCACACGAAGTTTGGCCGTATGGTAACCAGTAGCTTTCTTCGGGCGGGTGGCTGGACTTGGATCTGGTGGGGTCGATGTCGTATCAACTACTGGTGCTGCTGCGTTAGGCGTCACCGGATCCACACTGACTCCGAAGAGTGCCTTCCGCATTTCTTCTTCATTTAATTCAATAGCCATAGATATACCTTGGAAAGCATTGAAAGCTGTCACGGGTCGAGCGCCCGTCTTTTAGAGGTTTACGATTTCGACAGGGAGTGGGCTCAACGGTATGGTTGATACCTGCGGATACCGATGATAGCACCGGGATTACCCGCCCGGTTCTCCCCGGCCACGGAGCCTCATCTCCATCACACTGATGGCCAGACAATTATCGTTGGTTCCTCGTCGAACAAGTCGACCCTGAATACTCGCCTGTTTGCTGCAGAGGTCGTAACATCTGGTGCACTACCGAGCTCGGCAATGCCTGAGCAATGGATTGCTTGGAAGGAGCTGAAATGACCATCCCCTCGCGAGATGAAATCGCTGGAGCAGCAACAGAAGGCAGACTTCTTGATCTGATTTTTAAGGACAGCTGGAAGCACGATGGCGCATCCTATGCGCAAGCTTTGGTTGATGCTCATCAATCAAAGGATGTCGATCTCCGCGCCCTGCTCCCTCTGCCTGAGCCGCCCGGATTTTCGGGCAACGAATTGTATCAGGGCATGGATGTTCTCCTACCCGCATTGGGCTCCATCGCAACAAGCGGTGCGGATTTGCTTGTATTGATGGCTGGGGCAGTTCCTTACGATGACTCCATGCTCAGCCACTTACCGTACGCTGAAGCAGTAAAATGGTGCCAAGTTTCACCTGATCGCCTCGTCGAGCTACTACGACTCATTGAGTCGGGTGACCTGCTCGCTCAAAGGTTTCATTGCTTACAGGCGTGCATCAGTACCGGGCTCTCGACAGATGTAGCTTTCTACCTGGCAAAGGCCATTGAATTTCTCGAAAACGGTGACGCCCTTCGACGCGCCCAGGCAGCCAGAGCCCTCTGTAATTTGTCTGCTGAAGTACGGGCAACGACT

>77
TCGGGCGGCAAGGCGCGCCCCAAGGCGTGGATCTCCACGTCTGAGCGCCGCTGCTCAAAGTGCGGAGAGGTCAAGCATCCTGCCGAGTTCTACAGCGACAAGGGGAGTTGGTGCGCCCTCTGCCAGCGCGAGCACAAGCGTGCCAATTACGTCGCTGTGAACGTCCCTCTGCCCGCATGCTTTTGTGTCGAGTGCGGCGTGAAGCATAGGCCACGCAGGAGGACGGACATTACCTGCTCACCGCAGTGCTCCGAGATGCGTAACCGACGATTCATGCGCATCGATGCACCGCTGTCTCGAGCCATGCGTCGCCGAGCTCAGGTTGAAGTGGTTGACCCGGAGATTGTGTTTGACCGCGACGACTGGATTTGCCAGATATGTCATGGCGATATTCCCCGTGAGGCAAGTTGGCCCGATGGCCTGAGCGCGTCGATGGATCACATCGTTCCGCTAGCCCGTGGGGGCGAACATTCTTACACGAACTGCCAAGCCAGCCACCTCAACTGCAATCGATACAAAGGCGTGAAGATGGCGGACTAGTCCGCGCCTCCGCCGTGACCCCGATGGGAGGGCGACATGGCGGAGAGAGTCGTAAAGATAAGCCTTGTCTTGGCCGCGCAGGGGTATATGCAGGGCATGGATGCCGCTGCCAAGAAGACCCGCGAGGTTGGGACTGAGGCGGAGAAGCTCGCCCAGAAGCGCGAGGCATTCAACGTCTTAGGCGCCTCCGCGCTTGGCTTTGGCGCAGCCGTTGCGGCTGGCGTCGCTATGGCAGTGTCTAGCTTCCTCGAATTCGACGCTCAGATGTCTGCAGTTCAGGCGGCAACGCATGAGACCGAAGCCAACATGGATTTGCTGCGTGATGCCGCGATCGAGGCTGGTGCGCGCACCGTGTACTCCGCCACTGAAGCGGCACAGGCTATCGAAGAACTGTCGAAGGCTGGCATCTCGACGGCAAACATCCTTGGCGGAGCTCTTGACGGCGCGCTCGACCTCGCCGCCGCGGGCAACATCGCTGTTGCGGACGCTGCCGAGATCGCAGCGTCGGCTATGACGCAGTTCGGGCTGTCTGGTGGCGAAGTCAACCACGTGGCGGACCTTCTCGCTGCCGGCGCTGGCAAGGCTCAGGGTGGCGTCGAGGAGATGTCTCAGGCGCTCAACCAGTCCGGTCCCGTGGCCGCTCAGATGGGCCTGTCTCTGGATGCGACGGTCGGAACGCTGACCCAGTTCGCGTCAGCCGGTTTGCTCGGTTCCGACGCGGGTACGTCATTCCGTAACATGCTGCTTCGTCTGGCGAACCCGACCGGGGAAGCCGCCGAGCAGATGAACGAGCTTGGGCTGCAGTTCTACGACGCTCAGGGCCAGTTCATCGGCATGGAAGGTGTCGCATCTCAGTTGCAGACCCGCCTCAAGGGTCTAACCCAGGAGGAGCGGAACGCCGCTCTGGCGAACTTGTTCGGTCAGGACGCCATCCGTGCCGCTTCGATCCTGTACGAAGGCGGTTCTGATGCGGTCCGCAAGTGGTCGGATGCTGTCGACGATTCCGGGTACGCCTCTGAGACTGCAGCAACCCGCCTCGACAACCTCAAGGGCGACTGGGAAGCGTTCACGGGCGCTGTGGATTCGTCGCTGATCACGATGGGCGAAGGTGCGAACGGTCCGCTGCGGATGTTCGTGCAGACGCTCACCGACATGACGAACTCGTTCAACGCTGCACCTGACTGGGCGCAGCAGAGCGCGCTCGGCGTCGGGGCGCTGGTATCTGCCGTGGCTCGCGGCACGGGTGCATTCATGCTCGCTGTCCCAAAGGTGCAGGAGTACCGGGAAGCACTCGCAACGATGGGCACCGGCGCACAGCGTGCGGGGGAGTTCATTAGCGGCGCGGCGAAGATCGCTGGTGCGGCTGTCGGATTCGTCGCGCTGACAATTGCGGTATCGAAGACAGCCGAGGCGTTTGGGGCCGCATCGCGTGGCGCTGCTGGGTATCAGGAGACGCTCAAGCTTGTGCTTGGGCAGGACTACGATGCCCCATTTGCTGGGCTGTCGACCGACGTGAATGACCTCGACTCGGCGCTTGAGCTGCTGCTTGGCGGAAGCCTGAACTCCAACATGGAGCGGTTTGGGTCCAGCCTCAACAGCATTGTGGCGGGCGGCTCGCTTGCCGATCAGGTCTCTGAGACTCGTGAGCAGTTCTCCCTCCTTGGGCAGAGCCTCGCGGAGATGGTGAATCAGGGTGACGCAGATCGGGCCGCGGAGGCGTTCCGGGACATCACGAAGGCCGCAGAGGCTCAGGGCTACTCGGTAGACGACATCAGCGCACTGTTGCCGGAGTATCAGGAAGCTCTGGATGGCGTCACCAACTCGTCGACTCTGGCTGGCAACGCTTCCGCAGGGGCAGCGGGCGATATTGCTGGCATGGGCGATTCTGCAGAAGAGTCGCAGGAACAGCTCAACGACCTCCGGGAAGCACTTGAGAACGTCGGACGTACCGCGCTCGACATGGGTGACGCGCAGGATGCGGCCCAGTCGGCCATCAACCGAATGGTGGAGGCTGCGGCTGCTGAGGAAGTGTCCATCACGGGCACCAACAACGCGTCGATTGCGCTACGTGATTCCCTACGCGAGGTTGAGGAAACGCACCGCGACTCCGCCGAGTCGATGATCGATAATGGCCTGTCAGCCGATGAGGCAACCGCGGCGTACTACCGGGGCCGTGATGCGCTGTTGGATCAGATCCAGGCGTTCTTCTCGTCTCGCGAGGAGGCCGCGGCGTGGGCCGATGCGAACCTTGGTGCGGCTGCTGAAACTGAGCAGGCGTTGCGTAATGTCGCGTGGCAGATTCAGAACCAGCCGCAGCCGGCGCCCATCAACCTCAGTGTCACTGGCACGAGCGAGGTCTATTCCGAGCTCATGCGAGTGCAGGATGCGCTGCGGTCGGTGACTGGCAACAGGTCGCTTCACGTGGCGACTGGTCCTGGCGGTCAGGGTGGTCTTGTCGCTGGCAACGCGGTGGGCAATTTCTACGACTACCAGTCGTTCGCTGCTGGCGGGTTCGCCTCCGGGGTGTACTCAGGGACGTCGG

>78
CCCCACTCTGCGGGGCCCCTTGTCACTTGAGCTTGCCTTGCAGCATCTTGAACATTGCTTCTTTGGCGCGGACCACGAATTCATCCTCTGTCTCACCGGACTTCGGAAGTCCGATTTCGCTCTCGAGCTCACCCAAGAACTCTTTGTCAGTCACGAGGTTTGCCGCCTCCTCAGCGAATTTCGATGCCTTGGATACTCCCAGCGTCGCACCCAGGATGGCTACCGCCGCGACTTTAACTCCCGTCTGAGTGCTAACTGCCAGTGATTCAGATACAGGCTGGCTGGCATCAGTCTTGCCGTAAACGACATCCACGAGAGACTTCATTGTGCAGCCCCCGCGTTAGCCTTGAAGAATTCTCGGAAGGCCTTGTCCATGAGATCAACGAAGGCTTGGCATATCGAGTCTTTTTGCTCTTGAGAGAGCGATGCCCATATCTGTGAGATGAAGCTGTAAAGTTTCAGAATAATATCAAGCATTTGACGCTCCCTGTGTTGCTGGTTTCAACCTAATGATATCGGTCAACTCAACTTTTCCTTTAGCTCTAGAGCGCCAGAGCCGCTCCACGATCATTGGAGGCCAACAGGAAATTCTGATCCTGCTCGGTCTGCTGCAACGCTTCTCAGTTCGAGGGCTCTGATAAAAGCGCTCTGCCCAGGCGCCCAACATCGACTTCTCTTCCGGCTCCATCTGTCACGCCCTTTTCGGCTGCTGGACGTGTGCCTGGCCCAGCGTTTCACCAGGTATAGCTATACGTCGACCTGCAGGTGCGCCGAGAGTCGGTCACTCGCTTTGCGAAATTGCCCTGTTTTTTTTCGACTCAAGTGAAACCCGAGCTCGTCCATCTCTCAGATCTGTTCCTGTAGAAGACCATGTCCGGAGCTAAGGATTTTGATGCGCTTCCTCCAAGGGTTCACCAGCTAACATCTGTGCCATCTCAAGAAGCAATCCGCGCACCTTGGCATTGTCTTGCTGACCGAGAACACGATCAATTGAGCGAAACGGATGAATGTTCCTGAACTGACGGGCACCTGCTGTCAGACGCTCAGCAGTTCGCTGACGTATTTCCGCAGAAGGGCCCCCCTTACTTGCAAGCATCTCACCGAACTGGGCTTTGAGCGTAACCACGGCTTCCTCGGTACCCTCGGCAATCGCCAACGCGACCAGCGCCTTTACTGAGGAGTCTAAAATTGCCCAACCCGTTTCATGCTTGCCACCCTTCTTCCCCCACCCTAGCAATAACTTCTTGCAATCGTTAAAGAAGTCGATATTGCCGCGCCTCGAACCATCCAGAGCCGCCTCAAAAAGGCCATTTGTAAGGGAGCAGTTTTCAACAAAAGCCACTGACTCCCTGTCATCCGGAAGGAACGAGAGCGTTGAGATAAGCCAAACCGCATGCCGCTTCAAATCATATTCGAGGTGTTCCGGACAAGCGGGTGCATCCGACAGAGCATTCAGGAGTTCAGAAATCCCGATAGCCCAGTTAATGGCGTCCAGTGTAAACGCGGATCGCTTCTCTACGGCGAGCAGGAGGAGTTCTTTGTGAGGAGCGTACATCTGATGCGCCCAGGTCTCGATATTTTCAATAATCTCGCTCGCCCGTCCGTGGTCTGCAGGTGCCTCCAGTAGCTCATTCACTAAAGAAGTGAGCCGTCCTCGGAGTGAGGTTTCACTGGTGCTTGAAAAATACGGGCCAAGCGTGCTGCAGTGCGTAGAAACCAAAGCCGTATCGACAGTCCCCAAAAAGCCTTTCGCTGCAGCAGTCACAGCCGAGCGCAATTGGCCGACGGGGTAGCCAATATCGTGCTTACCCTTTGCCAACAGGTTTAAAGTCAATTCGGTAAGCTGATCGAATGCGGTCAGCGTGACGGGTTGGTGATTTGCTTTCACCATCCCGACAAAGGCGAGTACGCCAATCTTCTCTGCCAAGGTGACAATTACGTTCGAATTGGTGTGCTCTAGAGCTAATAGCGACGCCCGGCCCATCATCCGAATCCCGTGCATCATCAAATCAGGCATGTTGTGCGGAATGATAGATTCGACCGCCGAAGCCAGGTACGTTGATGCAAGCATCGCGTGATGCTTACTCCGCTCTCGACCTGGGTATTCTATCCCCCAGGTACACGCAATAGAGTCCTCCGAACGCACGTAATGTGCTCTTCGCCAATTTTTCGTCACCCTTGGACAGCGCGTCCTGCATCGTCTGCCTTAGCTGCTCAAGCGAAGTGTTGATCGTGTTGTCGCTCACCTCCGGCATGTCGAAAAATGGGTTGCTGCCGACAAAAGTGCCGTGTTTTGCCGCACAGTAAGCGGCATTGATCAGCATCAAATGGTGGAATGCGGAGTCCGTGACCTCGTGATCGCCCTGTCCCGCGAAGCGCTTCGCGTAGGAAATGCTGTAGTCGATCGCTTGTCGCGTGGAGGTGCTCCAGTGAGCATTGGATTGGTAAAACTTGGCTTTTGGCGCATTGAACTGAAATTCTGCGTTAGCCTCAGGGAGCATCGGCGCCGGTGCCTCCCGAAGAAGGATCGCAGCGTTGTCCGCTAGACGACTCCATTTCCGCAAGTCCCGACGAACCACTGTCGACATGATGTTGAGCTGCTCAATCGGATTGATGAGCTGAAGCGCTCGGCGATATGCATAGAGAAAAAGCAGCAATATTCCGGCGATACCCCAGAGCGCGACGAGGATCGCCGGGATCGCCCAGTTCCCGTCCGGGATCAACGACGTCCCAGCGATAGCGATCGCCGTCAGAAACGATCCGAGGAAAGAACTGAGCAGCCTGCGATCGGAACTGAGCTGCTTGAACAAGCCATGCGGCATGCGCTCAACATTAGTTTGCATCGCGAAGACGATGATCGAGAACGCAATTGCAGCCGCTCCAATCAAGGCCGACCCCGTGCCACCGAGAAGAGTTCTGAGTGCCCCTATGCTTTCCTGGCTGTTGAAGTAACCTCCAACCATGCGTCGCAGAAACGGCACCGATAGAGCACTCGCAACCACCGCGGCCAGCACCGTGAGAATCACCAGCTTCAAGCCATGGCGCAACCGCCAAA

>79
CCCCATCGAGGATGCGGTGTTGACCCCCCAATTATTCAACATCGAAGAGGCCACTTCAGACTCTCTCCCGGAGTTCGCGGCAGTTCATGCGAGTGGCTTTCATACCAAGCCAGAGCATCGTCAGTTGAGCCAGGCTTGTTTTGCAGGACTGATGTCGAATGAACGCCTGAAAATCTACGTCCTTAAAGCTGATGGGCAAGTCGTTGCAGGCGCGTTGATGTACCTGGCCAGCAATGGCGTTGCCTACCTGGGCACGGCTGCCACTCGAAAAAATGCACGAGGCTTGGGCTATCATGGGGCGCTGATATCTCACCGGATAGAGCAAGCAAAGAAGCACGGCAGCCTGGTGATTGCTGCAACTGCGCTTCCAAGTTCACAGAGTCGCCGTAATTTGCAGCGCATTGGGCTGGCGGCGTCTCATGCTCAGGCGCTGTACCGCTTGGCAGATGGTTGAAACAGATTCGTAATCTACCTTCCGCTTGTGCGAACGGTAGATGTAAAAAGCTGCTGCGCCTATGGCGAAAATGGTAAGTCAGCCAGAGCTGTTCATATTCATTTAAAACCTCGGCACATCGACGTCGCGCAGAAGTTCCTCGGTGGCACATTTGAAACGCTCCACCAGAAAGTCCAACAGGACCCGCACTCTGGCAATTCGGTACCGATTGCCATGCAGCACCGCAAACACCCCAGCTTCTGCTACGCAATAGTCAGGCAGCAGCACCTTCAACCGCCCGGCACGGATATCCGCTGCTGCGTCCCAAATGGTCTTGCGTGCAATGCCATGACCGGCCAATGCCCAAGCACGTGCCACGGCGCCATCGTTGGTTTCCCAGGCGCTTTCCAATGGCACACTGTGGTTCCATGTCTGGCCGTCCACCCTGAAATGAAAGGTGTTTAAAGGACCCGCCGGAGTCACCAGCAGAATAAATTTATGCCCGGTGAGCTCGGCCGGCGTCTGCGGCTCGCCGTGGCTCGCCAGGTAGTCCGGCGAGGCACAAAGCACCCGCCAGTTGGGTGCCAGTTGCCGGGCGATCAACGAGCTATCACGCAGTGGGCCGAAACGAATGGCCAGGTCGACATCGTCCTGTACCAGGTTAGACATAGCGTCCGACAAGGTCAGCGCCACCTTCAACTGCGGATGCTGCGCGCAAAAGGTCTCGAGCCAGTCATTAAGCAGGTGACGGCCAAAGTCAGTAGAGGCAGACAGACGGACTTTACCGCGTACTTCCTGCTGACTCGCCTGCAACCCCGCCTCCGCCTCATCAATGGCGCGCAAGGCGACCCAGCATTGCTGCAGATAGAACCGGCCTTCATCAGTCAGGCGCAGTTGACGGGTTGTGCGATCAAACAAGCGGGTATGCAGCGCCGCCTCCAACTTGAGCAACCGTGCGCTGGCCGCCGCCGGCGACAACCCCAACTTGCGTCCAGCGGCTGAAAGACTGCCGAGGTCGGCAGCCTCAACGAACAAGCGCATGTCCCCCAATCGATCAGTGGCCATCTTCAATCCAGATTTGATTAAGCATCAAATTCTAGACCAATTATCAAATCACAGACACTTCATCACAATCAGGCCTCACCTGTTTTTCGAGCAAGCTCATGAACCGCGAAGAATCGATTCAACCCAACACCCTACCGTCCTCAGAACTACCTATCACTGGCTTACTGGCCCTGACCACCGCGAGCTTTATCGCCACTGCCAACGAGAGCGTACCCGCCGGCCTGTTGCCATACATCTCCGACACGTTTGAGGTTTCCCAGGCATGGGCAGGGCAATGGGTCACCGCGTGTGCCCTCGGTTCCGGGCTGGCGGCCGTTCCCTTGACCTTGGCCTTGCAAGGTTGGCCACGGCGCCTTGTGCTATTACTGACAGTGGGGGTGTTCTGTTTGTGCAACGCGGTAACTGCCTTGTCGCCGTATTTTGCCCTCACCCTGGTCGCGCGCCTGATCGTCGGGGTCGCCACTGGTGTGGCGTGGAGCCTGTTGGCCGGTTATGCGCGACGCATGGTCGCCGCGCCCTTGCAAGGCCGCGCGATGGCAGTGGCTATGCTGGGTATCCCCGTCGCCTTGGCGCTGGGCGTACCACTGAGTGCCTGGATGGGTGAACAGATCGGTTGGCGCAATGTGTTCGGGCTGCTAGCGGCGTTGAGCCTGGCGCTGATGGTTTGGATTCGGCTGAATGTCCCTGACTTTGCCGGGCAACGGGCTGGCCAGCGCTTGTCCCTAGGTCACGTTTTTTGCAGGCCAGGCGTGCGACCGGTGCTGACGGTAGTTATGCTGTGGATCATGGCTCATTACATGCTCTACACCTATATTGCGGCATTCCTGGCATCGGTCGGGTTGGATGGACAGGTCGAGCAGGCATTGCTTGCGTTCGGCATTGCGGCTCTCGTGGGTATCTGGCTCACTGGGCTATTGATTGACCGCTGGCTGCGGCGGTTGGTGCTGTTGAGCCTGGCCGGGTTTGCGCTGGTATCTCTGACATTGGCGTTGGGTGGCCTGCCTGCCATAGCGGTTTATGTGGCGATGGCTGCCTGGGGGCTGAGTTACAGCGGTGCACCGACCCTGCTGCAGACAGCTTTGGCGAATGCTGCTGCCGACGGTGCCGATGTGGCTCAGTCGATGCTGGTGACCGTACTGAACCTCGCGTTTGCGGGCAGTGCCGTAGTGGGCGGTGTACTGCTTGAGACGACAGGCGTGGGATCGATCCCCTGGGCAACCTTGGGATTGGTGCTGCTGGCCTGGTTGGTTGTTAAGGTGGGTGGCCAAGCTGGGTTCAGGAGCTTGTCCAAGCCCTGACCGGTTTTACTGCCGCTTAGTCCGAATTCGGCTCAGCCAAAATGCAGGCAAGCCAGTTCACACAAATGCTGTGTGATGCCTTCCTCGGAGTGTTCCGGAGCTGCAATCAACAGCATCTCCGAGGCACTCGATGAGGCTCAAGCGACGGCACGCAATGCCGGTGATATTACGCCGCCGCTCAATCTCAACTTCGTCACTCTAAGCAGCTCGATTAAATTGTTCGGAGCGCCGTCTGAGTATCTGCGTCCAGTTC

>80
CACTCAGCGACAAGCAGCAGCAGCAGATCTATGACGTGCTGGTCGGAGATCAGCAGCGCAACCTCGGACGAGCGCTCGGCATCGGTCTCGACCCGAAGCAGCAGGAGCAGATGTTTGGCGTCCTCTGCGGCGGCCAGCAGACCGCTTTCGGCAAGGTGCTCGCAGTGCCGATCGCCGACGAAGTGCTTGGCCGGCGCATCACCGTGCAGGGCCGTGAGGGTCTTGCAGGCAAGGGCACAAATGTAGCGTCGATGGTTGCGTGGAATGACGAGCATGTCACCGCGACGATCGATGCCGTCAATGCGGGAGGTGTGAGCGCAGCCCAGGTTGAGGCCATCGCGAACGACCTGTACGCGTTCTCGCCACCAGTGATCCGGAGCGTGACGCCCTCGCGTGCGATCACGTCAGCCTTCATGGACTCCCAACGCGCTGCAGTCCCCCGCGTCGCCCAATGGTTGCCTTCGATCAGGACAAGCTCATGCTGAGGAATGTAGCCGTTGCGATACTTCGGAGCAGCGCCGCCCATCAGATCACCTCATCCTCGTCGTCGGGGATGGTCTCTTCCAGCAGGAAGTCACCACCGAACCGTTCCGCCTTCACCAGCCATGAGAAACGGCCACCAGGTTTCCCAGTGACCGTGAACGCCCCATCCTTGATGTCCGACCAATCCGGAGAATGACCGCGACCAGTGACGAACACGGTCCTGTTGCGCCGCTTGGCGAGCTTCTCGAAATACTCCGGGAGCTCGACCCGCACGGTCCCATCGGAGCCGATCTTCGAATCACCCCAGTACTCGATGCCAGACACGGGCGACTCAGTCGAACCGTGCCGCAACCACATGCCAGGCTTCGTCGGGTGAGGCATGCGGAAGTTCTTCGCACCCAGCACGTTCAGATCACCCAGCGCGGTTATACCTGAGAGCGAGCTGACGCCCGTTCCGGTGAGCAGGCCGATCGCAGTCAAGCCACCCTGTACCGAAGTGGGACCACCGAGGACCACCGCAGAGCCATCGAGAAGCAGAGTTCCGGACGATGCAACGCGACCGCCATAGGAACCGTTTCGGTCGATGACTAGCGGGCCGGAGATGATGCGGCCGGAACCAATGGACAGGTCATTGTTCAGAGTGGTAGGACCAGCGACGTTCAAAGAGCCGCCGATCGTGCACGTGCCGCCGATGTTCGTGTTACCGGAGAACGTCGCCGAGTTTGAGACCCCGAGTGGACCCGAGACCGTGGCACTGCCCTGGATTGCTAGAGCGCCGCGCATCCATGACGGGCCCGACCAGTCCAGCGACCCGGAACCGTTCAATGCCCCGTCAATGTTCTGCGTGCCCGTAGTTCGCGCTGTGCCCTGAATAGTCAGACCCTCAGCCGATGCGATACGCATCCCTCCGCGGGTGATAGACGAGTAGCCAAGAGGGGCAGACCGCTCGACGCGCTGCAACCGCTTCTCAACACCCTTCTCCGGTCCTTCGCCAAGCCGAACGCGTGCAACCATCAGGCGTCCTCCACTTCGAAGGCCAGGCCATCGGAACCAACCGAGCCGGCGAATGTCAGGATGCGGTGCGATGACCAGCCATCATCAATCCACTCGTCGTCCTCGGAGAAGACTCGAACGATCGAGCCAACCTGCACCTGCGATGGCGAGAAGTCGGCGGTGCGTCCCGTGAACTTCCACTCGACGCGTGGCGATGAGACGCCGCCGAGCTGCCCAGACGCGAGAGAGTTCAGCCGTCCTATGTCATCGACATCCTTGAACGGGACAACGTAGTCGCGTGAAACCCCGCTGCTAACCGGTAAAGCTGCAGAACCGACCCGCATGTCCTGCTCGAACCCTCGGCCCGTCGTGAAGATGCCTGTCGCTTGACGAAGCCCAGACTCGCCCACATCGACGCTGGACAGGATCGAATCGCCCTGCAACCGCGTCTCGAACCCGGCACCAGACAGGAAAGGTGTTCCAATGCGGCCGGTCCACCACAGCACATTGCCGTTCCTGTACTCCACACCCAGGTCGACATCAGGTCCGCCATCCTGCGTCTCTGCAGTCGACAAGATCGACTCGACATTCTGGAAGTCGTAGTGGAAGAACTGCGCCCACGGTGACGAACCAAGTTCCGCCCCGCCGACCTCAGCATGGATCGGCCATGCTGCCGAGTACGGATGGATAAGCCCGTAGTACAGCAGTTGCCGAACCACTCCACGGGTTGAGTACCCGCGAAAGTCGAACACGCCAGAAGGCGAGTATGAGCCGACACCGAACAACATTCGGCGGGCAAGCAACGCTCGAGCATCGACATGCTTGACGACCAGCACGCCGGGTGCCGGGCGATACGGTCGACCCGTGATCAAGCCCGCGTATACCGGAACGTCATTCCAGCGAACGACAATCGCCCGCTCCCACGTCTTGAACAAGTCGCGGCGCTGATCCCGAGTCCGACCGTCGCCACGCAGATTGAACGTGAACGACTTCTCCTCCACCGAACCTCGAACCCAGTCCCCCGCTGCCGGTGACACGAAGTCAAGGAACGCACCAGACTGCACGTCGTGGATCGCGTACGAGTAGCCGTCAACCACACGAACCCCCTAGTTCCAGGCGTCCGTGACCTTCACAGTCAACGAACCGCCACCAGACAACGCGTGGACAAGACCAGTACCCGGCTTCACCGACCACAGAGACGCCGACGACACAGCACCGACCTGCCGCACGTCATCCCGATACAACGCGCCCGTGCGCATCTCGATACGGTGCTTCTGACCCGCCGCAAGAGCCTGCGACACCACATACGACTTGCCGCCCGCAGTGATCGAATACCCAGACGGATATACGCCAGTCACCTCGAGCACCGGGAACGACGGCGCGTTCCCGTAGTGGAACGCAGCAACACCAGACGCGAAAGACTGCACCGCGCCATAACGGAGCGGATCGACCGCCCACAACTGCAACCGGTAGCGGGCAAGCTTCCCGTACGTCTCCTGCGTGATCTCAGGCGCGTCATCCAACTGCACGTCAGCCCACTTGGCATCACCCGCGTTGTCGACGACCAGCCG

>81
TTTCCTGAGCCGTTATGAGCGCTCGCTGGCGGCCCTTGCTCTGCCCCTCGAGGTGCGCGACTTCAGTTTGTTCTCTGCCTGGCATCCACGGTTCGACAAGGACCTGGCACATCTCTGGTTGCGCGAACAACTCAAGCTCTGCGTGCTTTCCTGACGACATCAGGCCCTGGCAGGTATCTACGCCACACATACCTGGCATGCGGAGTTTCGATTTCAACTATAAAAAACGCTTGAATAGGATGCCGCCGATTCCAACTGGAGAGCTGCACCATGACCAAGCTGACATTTACCCGCGTGTTGAATTACACGGCCCTTGCTGCTGCCCTGGCACTGGGAGCCATCGCGGCACCGGCGGTGGCAGTTGCCGCCGCGCCCCAAGTCAAAACCCAGGCCCCTGGTTACTATCGCACGATGCTTGGAGATTTCGAGGTCACCGCGCTGAGTGACGGCACCATCGATGCACCGTTCGACAAATTGCTGAATGAGCCGGCTGCCAAGACCACTACCGCACTGCGCAAGGCGTTCCTCGGGGTGCCCACCGAGACCTCGACGAACGCGTATCTCGTCAATACCGGCACTCGGCTCATCCTGATCGATACCGGCGCTGGTGCGCTCTTCGGGCCGACCCTGGGCAAGCTCGCGGCCAACCTGCAGGCAGCCGGCTACAAGCCGGAGCAGGTCGATGACATCCTTCTCACGCACATGCACCCGGACCACGTGGGTGGGCTGGTTGCCGAAGGGGTGATGGTGTTTCCGAACGCCACGGTACACGCCGACAAGCGTGACGCCGATTACTGGCTCTCGCCGGCGAGGCTGGAGCCTGCCTCGGCCGACGCCAACAGCTTCGTACCCGAGTTCGCGAAGGGTGCAATGGCTTCCTTGAACCCGTATATCGCGCTTGGAAAGTTCCAGCCTTTCCAGGGCAGCGGGGAGATCCTGCCGGGGTTCAAGGCGCTGTCCAGCTATGGCCATACCCTGGGGCACACCAGCTACCTGGTTGAGAGCAAAGGCCAGAAGATGATTGTCGCCGGTGATCTGATCCACGCCGGTGCCGTGCAGTTTGCCGACCCGTCGGTGACTATCGAGTTTGATACGGACAAGAAAGCCGCCACCACTGCCCGCGAGACCGTGTTCAGCCTGGCTGCGAAAGAGGGCGCGCTGGTCGGCGCGGCGCACCTCTCGTTTCCCGGCCTGGGGCATTTGCGTGGTCAGGGCGCCGCGTGGCAATGGGTGCCGCTGAATTACTCAACCGAACTGAAGTGACTCGCGATTAGTACGCTTCACGGGGAATCATGGAAATAAACTCCGACCTGAAGATACCTTCCATGACCTGCATGAAATCCGAGGCGAGCTTGGAGCGCTGCTGGTGACCCGGAAATACCATCGAAACCTCGAAGGGTATGTCCTGGTCCAGCGGTCTGAACGTAAGGCCCGGGTATTTCGAGTAGGAGGCGGTGAATGGATCACACACGGTGATGCCGAGCCCCCCGGACACCATTCCGCAGGCGGAGTGCGCGGCGGTGGTTTCAACGCTGGAGACGCCTGCAACACCCCGAGCCTCCATGGCTGATGTGATGCGTCGCTGCAAAGGATTGTTGGCGTTCAGGGTAATCAGGCGTCGCCCGTGCAAATCCTCCAGGGTCACCACGTCTTTGGTGGCCAACATATCGTTGGCCGGCATCACGCACACCGCGCTGATGGGTGGCAGGTTGATCACCTGGATCCCGGGATATTCCCCTGAAGGAATCTGCACAAAACCAATATCGATCTGGTTGGCAGACGTCAGTTCCAGGATGCCCACCGAGTTGCGCACATCCAACGAGGTTCTGACCTCGGGGTGCTTTCGCGCGAATCGGCATACCCCCTCAGCCACCACACTGAGCCCCAGCGTGCTCATTGAACTGATCCTCAATGTGCCGGTGCGCAGCGTCACAAGGTCCTCTGCAACCCGCTCGATGCGTTCTATGCCTTGATAAAACTTGTCCACCTCCGCGTACAACACCTGTGCTTCCGCCCCGGGAATGAGGCGATTGCCTTCACGGCGAAACAGTCGAAGGGAAAGGACAATTTCGAGGTCGCGGATGAGCCGGCTGATGGCCGGTTGACTGACCTGAAGTGCCTCGGCGGCGATAGTCATGCTTCCGGTGAGCATGACCGCCCTGAAAGCTTCCAATTGGCGAGGATTGAGTTTCATTGTGGCTCTCGATCGAATGTTGGAGGGCGCATTTTTGCGAGCGTATAACATTTTGTTATGTGCGTCCAACCTGTTACCGGTTTGCTATAAGCATGTAACGGCGCGATGATTTAGTTGCGTGGTTTTACCAAAGAAAAGCCGTTCCCGTTATTAATATTGGGTGCCGCTTAAGTAAAAATAAAAAAGAGGATAGCGCGTGCTGAATTATACCGTCCGCAGGTTGTTACTTCTGCTTCCGATGCTGCTGGGAGTCTCCATTGTGGTCTTCCTGGTCATGCACTTTATTCCGGGAGATCCTGCGCAGCTGGCAGCAGGTCCGGATGCAACAGCGGAAGATGTTGCGCAAATAAGGCAAAACTACGGATTGGATAAGCCGCTAATCAATCAATACCTTATTTATGTCAGGAAAGTTGTCGTGGGTGATTTTGGCGAGTCATTCCAGACATTCACGCCCGTGCTCGAAGGTATAGCCAGAACTCTTCCCGCCACGATTGAACTGACCGCTGCCGGAATGTTGCTTGCCGTCATCATTGGCGTTCCCCTCGGTATTGCGGCCGCTTTGAAGCCCAGAGGCTTCCTTGATAGTTCGCTGACCACCGTTGCAGTTCTGGGCATATCAATGCCTGGCTTCTTTCTGGGACTGATATTGATGCTGATCTTTTCAGCCAACCTCGGATGGTTGCCGCCGACCGGCAGAGGCGGGCTGCAACACCTGATACTACCGGCCTTGACACTTGGTTTGCCGTATGTTGCAACTTTTTCACGGCTGGCCCGATCCACCATGATGGATGTGCTGAGGGAAGATTATATTCGTACTGCCTATGCGAAAGGTGTACCGAGTTACAAGGCC

>82
[truncated: 36,424,581 more chars]
