# Supplementary material for: A Preliminary Study of the Virome of the South American Free-Tailed Bats (Tadarida brasiliensis) and Identification of Two Novel Mammalian Viruses
Source: Viruses. 2020 Apr 9;12(4):422. doi: 10.3390/v12040422 (PMC7232368; doi:10.3390/v12040422)
Supplement: Supplementary file 1 [file viruses-12-00422-s001.zip › Table S1.xlsx]

## Sheet: Hoja1
Assembly program	Command line parameter settings	Settings description
SPAdes	“-k22,33,55,77,99,127”	Default assembly
SPAdes	“-k22,33,55,77,99,127 --only-assembler”	Default assembly, no error correction
SPAdes	“--meta -k22,33,55,77,99,127”	Metagenomic assembly
SPAdes	“--meta -k22,33,55,77,99,127 --only-assembler”	Metagenomic assembly, no error correction
Unicycler	/	Default assembly
Unicycler	“--no_correct”	Default assembly, no error correction
