# Supplementary material for: A Preliminary Study of the Virome of the South American Free-Tailed Bats (Tadarida brasiliensis) and Identification of Two Novel Mammalian Viruses
Source: Viruses. 2020 Apr 9;12(4):422. doi: 10.3390/v12040422 (PMC7232368; doi:10.3390/v12040422)
Supplement: Supplementary file 1 [file viruses-12-00422-s001.zip › Table S2.xlsx]

## Sheet: Hoja2
Virus name	Abbreviation	PaVE ID	Host Common Name	Host Scientific Name	Genbank ID
Alces alces Papillomavirus 1	AaPV1	AaPV1REF	European elk	Alces Alces	M15953
Alouatta guariba papillomavirus 1	AgPV1	AgPV1REF	Brown howler	Alouatta guariba	KP861980
Ailuropoda melanoleuca papillomavirus 1	AmPV1	AmPV1REF	Giant panda	Ailuropoda melanoleuca	MF327535
Ailuropoda melanoleuca papillomavirus 2	AmPV2	AmPV2REF	Giant panda	Ailuropoda melanoleuca	MF327536
Ailuropoda melanoleuca papillomavirus 3	AmPV3	AmPV3REF	Giant panda	Ailuropoda melanoleuca	MF327537
Ailuropoda melanoleuca papillomavirus 4	AmPV4	AmPV4REF	Giant panda	Ailuropoda melanoleuca	MF327538
Apodemus sylvaticus Papillomavirus 1	AsPV1	AsPV1REF	Long tailed field mouse	Apodemus sylvaticus	HQ625440
Bos grunniens papillomavirus 1	BgPV1	BgPV1REF	Yak	Bos grunniens	JX174437
Bettongia penicillata papillomavirus 1	BpPV1	BpPV1REF	Brush-tailed Bettong	Bettongia penicillata	GU220391
Bos taurus Papillomavirus 1	BPV01	BPV1REF	Domestic Cow	Bos Taurus	X02346
Bos taurus Papillomavirus 2	BPV02	BPV2REF	Domestic cow	Bos taurus	M20219
Bos taurus Papillomavirus 3	BPV03	BPV3REF	Domestic cow	Bos taurus	AF486184
Bos taurus Papillomavirus 4	BPV04	BPV4REF	Domestic cow	Bos taurus	X05817
Bos taurus Papillomavirus 5	BPV05	BPV5REF	Domestic cow	Bos taurus	AF457465
Bos taurus Papillomavirus 6	BPV06	BPV6REF	Domestic cow	Bos taurus	AJ620208
Bos taurus Papillomavirus 7	BPV07	BPV7REF	Domestic cow	Bos taurus	DQ217793
Bos taurus Papillomavirus 8	BPV08	BPV8REF	Domestic cow	Bos taurus	DQ098913
Bos taurus Papillomavirus 9	BPV09	BPV9REF	Domestic cow	Bos taurus	AB331650
Bos taurus Papillomavirus 10	BPV10	BPV10REF	Domestic cow	Bos taurus	AB331651
Bos taurus Papillomavirus 11	BPV11	BPV11REF	Domestic cow	Bos taurus	AB543507
Bos taurus Papillomavirus 12	BPV12	BPV12REF	Domestic cow	Bos taurus	JF834523
Bos taurus Papillomavirus 13	BPV13	BPV13REF	Domestic cow	Bos taurus	JQ798171
Bos taurus Papillomavirus 14	BPV14	BPV14REF	Domestic cow	Bos taurus	KP276343
Bos taurus Papillomavirus 15	BPV15	BPV15REF	Domestic cow	Bos taurus	KM983393
Bos taurus Papillomavirus 16	BPV16	BPV16REF	Domestic cow	Bos taurus	KU519391
Bos taurus Papillomavirus 17	BPV17	BPV17REF	Domestic cow	Bos taurus	KU519392
Bos taurus Papillomavirus 18	BPV18	BPV18REF	Domestic cow	Bos taurus	KU519393
Bos taurus Papillomavirus 19	BPV19	BPV19REF	Domestic cow	Bos taurus	KU519394
Bos taurus Papillomavirus 20	BPV20	BPV20REF	Domestic cow	Bos taurus	KU519395
Bos taurus Papillomavirus 21	BPV21	BPV21REF	Domestic cow	Bos taurus	KU519396
Bos taurus Papillomavirus 22	BPV22	BPV22REF	Domestic cow	Bos taurus	KY705374
Bos taurus Papillomavirus 23	BPV23	BPV23REF	Domestic cow	Bos taurus	KX098515
Bos taurus Papillomavirus 24	BPV24	BPV24REF	Domestic cow	Bos taurus	MG602223
Castor canadensis papillomavirus 1	CcanPV1	CcanPV1REF	North American beaver	Castor canadensis	KC020689
Capreolus capreolus Papillomavirus 1	CcaPV1	CcaPV1REF	Western roe deer	Capreolus capreolus	EF680235
Caretta caretta Papillomavirus 1	CcPV1	CcPV1REF	Loggerhead turtle	Caretta caretta	EU493092
Crocuta crocuta papillomavirus 1	CcrPV1	CcrPV1REF	Spotted hyena	Crocuta crocuta	HQ585856
Camelus dromedarius papillomavirus 1	CdPV1	CdPV1REF	Arabian camel	Camelus dromedarius	HQ912790
Camelus dromedarius papillomavirus 2	CdPV2	CdPV2REF	Arabian camel	Camelus dromedarius	HQ912791
Cervus elaphus papillomavirus 1	CePV1	CePV1REF	Red deer	Cervus elaphus	KU350625
Cervus elaphus papillomavirus 2	CePV2	CePV2REF	Red deer	Cervus elaphus	KT932712
Colobus guereza Papillomavirus 1	CgPV1	CgPV1REF	Colobus monkey	Colobus guereza	GU014532
Colobus guereza Papillomavirus 2	CgPV2	CgPV2REF	Colobus monkey	Colobus guereza	GU014533
Capra hircus Papillomavirus 1	ChPV1	ChPV1REF	Domestic goat	Capra hircus	DQ091200
Chelonia mydas Papillomavirus 1	CmPV1	CmPV1REF	Green seaturtle	Chelonia mydas	EU493091
Canis familiaris oral Papillomavirus 1	CPV01	CPV1REF	Domestic dog	Canis familiaris	D55633
Canis familiaris Papillomavirus 2	CPV02	CPV2REF	Domestic dog	Canis familiaris	AY722648
Canis familiaris Papillomavirus 3	CPV03	CPV3REF	Domestic dog	Canis familiaris	DQ295066
Canis familiaris Papillomavirus 4	CPV04	CPV4REF	Domestic dog	Canis familiaris	EF584537
Canis familiaris Papillomavirus 5	CPV05	CPV5REF	Domestic dog	Canis familiaris	FJ492743
Canis familiaris Papillomavirus 6	CPV06	CPV6REF	Domestic dog	Canis familiaris	FJ492744
Canis familiaris Papillomavirus 7	CPV07	CPV7REF	Domestic dog	Canis familiaris	FJ492742
Canis familiaris papillomavirus 8	CPV08	CPV8REF	Domestic dog	Canis familiaris	HQ262536
Canis familiaris papillomavirus 9	CPV09	CPV9REF	Domestic dog	Canis familiaris	JF800656
Canis familiaris papillomavirus 10	CPV10	CPV10REF	Domestic dog	Canis familiaris	JF800657
Canis familiaris papillomavirus 11	CPV11	CPV11REF	Domestic dog	Canis familiaris	JF800658
Canis familiaris papillomavirus 12	CPV12	CPV12REF	Domestic dog	Canis familiaris	JQ754321
Canis familiaris papillomavirus 13	CPV13	CPV13REF	Domestic dog	Canis familiaris	JX141478
Canis familiaris papillomavirus 14	CPV14	CPV14REF	Domestic dog	Canis familiaris	JQ701802
Canis familiaris papillomavirus 15	CPV15	CPV15REF	Domestic dog	Canis familiaris	JX899359
Canis familiaris papillomavirus 16	CPV16	CPV16REF	Domestic dog	Canis familiaris	KP099966
Canis familiaris papillomavirus 17	CPV17	CPV17REF	Domestic dog	Canis familiaris	KT272399
Canis familiaris papillomavirus 18	CPV18	CPV18REF	Domestic dog	Canis familiaris	KT326919
Canis familiaris papillomavirus 19	CPV19	CPV19REF	Domestic dog	Canis familiaris	KX599536
Canis familiaris papillomavirus 20	CPV20	CPV20REF	Domestic dog	Canis familiaris	KT901797
Delphinus delphis papillomavirus	DdPV1	DdPV1REF	Common short beaked dolphin	Delphinus delphis	GU117620
Equus asinus papillomavirus	EaPV1	EaPV1REF	Donkey	Equus Asinus	KF741371
Equus caballus Papillomavirus 1	EcPV1	EcPV1REF	Domestic horse	Equus ferus caballus	AF498323
Equus caballus Papillomavirus 2	EcPV2	EcPV2REF	Domestic horse	Equus ferus caballus	EU503122
Equus caballus papillomavirus 3	EcPV3	EcPV3REF	Domestic horse	Equus ferus caballus	GU384895
Equus caballus papillomavirus 4	EcPV4	EcPV4REF	Domestic horse	Equus ferus caballus	JQ031032
Equus caballus papillomavirus 5	EcPV5	EcPV5REF	Domestic horse	Equus ferus caballus	JQ031033
Equus caballus papillomavirus 6	EcPV6	EcPV6REF	Domestic horse	Equus ferus caballus	JQ965698
Equus caballus papillomavirus 7	EcPV7	EcPV7REF	Domestic horse	Equus ferus caballus	JX035935
Equus caballus papillomavirus 8	EcPV8	EcPV8REF	Domestic horse	Equus ferus caballus	KU963288
Erethizon dorsatum Papillomavirus 1	EdPV1	EdPV1REF	North American porcupine	Erethizon dorsatum	AY684126
Erinaceus europaeus Papillomavirus 1	EePV1	EePV1REF	European hedgehog	Erinaceus europaeus	FJ379293
Eidolon helvum papillomavirus 1	EhPV1	EhPV1REF	straw-colored fruit bat	Eidolon helvum	JX123128
Eidolon helvum papillomavirus 2	EhPV2	EhPV2REF	straw-colored fruit bat	Eidolon helvum	KX276957
Eidolon helvum papillomavirus 3	EhPV3	EhPV3REF	straw-colored fruit bat	Eidolon helvum	KX276956
Enhydra lutris papillomavirus 1	ElPV1	ElPV1REF	Sea Otter	Enhydra lutris	KJ410351
Eptesicus serotinus papillomavirus 1	EsPV1	EsPV1REF	Serotine bat	Eptesicus serotinus	KC858263
Eptesicus serotinus papillomavirus 2	EsPV2	EsPV2REF	Serotine bat	Eptesicus serotinus	KC858264
Eptesicus serotinus papillomavirus 3	EsPV3	EsPV3REF	Serotine bat	Eptesicus serotinus	KC858265
Felis domesticus Papillomavirus 1	FcaPV1	FcaPV1REF	Domestic cat	Felis domesticus	AF480454
Felis domesticus Papillomavirus 2	FcaPV2	FcaPV2REF	Domestic cat	Felis domesticus	EU796884
Felis catus papillomavirus 3	FcaPV3	FcaPV3REF	Domestic cat	Felis domesticus	JX972168
Felis catus papillomavirus 4	FcaPV4	FcaPV4REF	Domestic cat	Felis domesticus	KF147892
Felis catus papillomavirus 5	FcaPV5	FcaPV5REF	Domestic cat	Felis domesticus	KY853656
Fringilla coelebs Papillomavirus	FcPV1	FcPV1REF	Common Chaffinch	Fringilla coelebs	AY057109
Fulmarus glacialis papillomavirus 1	FgPV1	FgPV1REF	Northern fulmar	Fulmarus Glacialis	KJ452243
Francolinus leucoscepus Papillomavirus 1	FlPV1	FlPV1REF	Yellow necked Francolin	Francolinus leucoscepus	EU188799
Giraffa camelopardalis Papillomavirus 1	GcPV1	GcPV1REF	Giraffe	Giraffa camelopardalis	KX954132
Lynx rufus Papillomavirus 1	LrPV1	LrPV1REF	Bobcat	Lynx rufus	AY904722
Leptonychotes weddelliipapillomavirus 1	LwPV1	LwPV1REF	Weddell seal	Leptonychotes weddellii	MG571090
Leptonychotes weddelliipapillomavirus 2	LwPV2	LwPV2REF	Weddell seal	Leptonychotes weddellii	MG571089
Leptonychotes weddelliipapillomavirus 3	LwPV3	LwPV3REF	Weddell seal	Leptonychotes weddellii	MG571093
Leptonychotes weddelliipapillomavirus 4	LwPV4	LwPV4REF	Weddell seal	Leptonychotes weddellii	MG571095
Leptonychotes weddelliipapillomavirus 5	LwPV5	LwPV5REF	Weddell seal	Leptonychotes weddellii	MG571094
Leptonychotes weddelliipapillomavirus 6	LwPV6	LwPV6REF	Weddell seal	Leptonychotes weddellii	MG571091
Leptonychotes weddelliipapillomavirus 7	LwPV7	LwPV7REF	Weddell seal	Leptonychotes weddellii	MG571092
Mesocricetus auratus papillomavirus 1	MaPV1	MaPV1REF	Golden hamster	Mesocricetus auratus	E15111
Mastomys coucha Papillomavirus 2	McPV2	McPV2REF	Multimammate mouse	Mastomys coucha	DQ664501
Macaca fascicularis Papillomavirus 1	MfPV1	MfPV1REF	Cynomolgus macaque	Macaca fascicularis	EF028290
Macaca fascicularis Papillomavirus 10	MfPV10	MfPV10REF	Cynomolgus macaque	Macaca fascicularis	EU490515
Macaca fascicularis Papillomavirus 11	MfPV11	MfPV11REF	Cynomolgus macaque	Macaca fascicularis	GQ227670
Macaca fascicularis Papillomavirus 2	MfPV2	MfPV2REF	Cynomolgus macaque	Macaca fascicularis	GU014531
Macaca fascicularis Papillomavirus 3	MfPV3	MfPV3REF	Cynomolgus macaque	Macaca fascicularis	EF558839
Macaca fascicularis Papillomavirus 4	MfPV4	MfPV4REF	Cynomolgus macaque	Macaca fascicularis	EF558841
Macaca fascicularis Papillomavirus 5	MfPV5	MfPV5REF	Cynomolgus macaque	Macaca fascicularis	EF558843
Macaca fascicularis Papillomavirus 6	MfPV6	MfPV6REF	Cynomolgus macaque	Macaca fascicularis	EF558840
Macaca fascicularis Papillomavirus 7	MfPV7	MfPV7REF	Cynomolgus macaque	Macaca fascicularis	EF558838
Macaca fascicularis Papillomavirus 8	MfPV8	MfPV8REF	Cynomolgus macaque	Macaca fascicularis	EF558842
Macaca fascicularis Papillomavirus 9	MfPV9	MfPV9REF	Cynomolgus macaque	Macaca fascicularis	EU490516
Macaca fuscata papillomavirus 1	MfuPV1	MfuPV1REF	Japanese Macaque	Macaca fuscata	KT944080
Molossus molossus papillomavirus 1	MmoPV1		velvety free-tailed bat	Molossus molossus	NC_040787.1
Micromys minutus Papillomavirus 1	MmiPV1	MmiPV1REF	Old World harvest mouse	Micromys minutus	DQ269468
Macaca mulata Papillomavirus 1	MmPV1	MmPV1REF	Rhesus macaque	Macacca mulata	M60184
Mus musculus papillomavirus type 1	MmuPV1	MmuPV1REF	House mouse	Mus musculus	GU808564
Mastomys natalensis Papillomavirus 1	MnPV1	MnPV1REF	Multimammate mouse	Mastomys natalensis	U01834
Mustela putorius papillomavirus 1	MpPV1	MpPV1REF	European polecat	Mustela putorius	KF006988
Myotis ricketti papillomavirus 1	MrPV1	MrPV1REF	Ricketts big-footed bat	Myotis ricketti	JQ814847
Miniopterus schreibersii papillomavirus 1	MscPV1	MscPV1REF	Common bent-wing bat	Miniopterus schreibersii	JQ814848
Miniopterus schreibersii papillomavirus 2	MscPV2	MscPV2REF	Common bent-wing bat	Miniopterus schreibersii	JQ692938
Morelia spilota papillomavirus 1	MsPV1	MsPV1REF	Carpet python	Morelia spilota	HQ262535
Ovis aries Papillomavirus 1	OaPV1	OaPV1REF	Domestic sheep	Ovis aries	U83594
Ovis aries Papillomavirus 2	OaPV2	OaPV2REF	Domestic sheep	Ovis aries	U83595
Ovis aries Papillomavirus 3	OaPV3	OaPV3REF	Domestic sheep	Ovis aries	FJ796965
Ovis aries Papillomavirus 4	OaPV4	OaPV4REF	Domestic sheep	Ovis aries	KX954121
Oryctolagus cuniculus Papillomavirus 1	OcPV1	OcPV1REF	New Zealand white rabbit	Oryctolagus cuniculus	AF227240
Odocoileus virginianus Papillomavirus 1	OvPV1	OvPV1REF	American White-tailed deer	Odocoileus virginianus	M11910
Pygoscelis adeliae papillomavirus	PaPV1	PaPV1REF	Adelie penguin	Pygoscelis adeliae	KJ173785
Pygoscelis adeliae papillomavirus	PaPV2	PaPV2REF	Adelie penguin	Pygoscelis adeliae	MF168943
Puma concolor Papillomavirus 1	PcPV1	PcPV1REF	Puma	Puma concolor	AY904723
Psittacus erithacus Papillomavirus 1	PePV1	PePV1REF	Gray parrot	Psittacus erithacus	AF502599
Papio hamadryas papillomavirus 1	PhPV1	PhPV1REF	Hamadryas baboon	Papio hamadryas	JF304764
Panthera leo persica Papillomavirus 1	PlpPV1	PlpPV1REF	Asiatic lion	Panthera leo persica	AY904724
Procyon lotor Papillomavirus 1	PlPV1	PlPV1REF	Raccoon	Procyon lotor	AY763115
Peromyscus papillomavirus 1	PmPV1	PmPV1REF	Peromyscus	Peromyscus	JF755418
Phocoena phocoena papillomavirus	PphPV1	PphPV1REF	Harbor porpoise	Phocoena phocoena	GU117621
Phocoena phocoena papillomavirus	PphPV2	PphPV2REF	Harbor porpoise	Phocoena phocoena	GU117622
Phocoena phocoena papillomavirus	PphPV4	PphPV4REF	Harbor porpoise	Phocoena phocoena	GU117623
Pan paniscus Papillomavirus 1	PpPV1	PpPV1REF	Pygmy chimpanzee	Pan paniscus	X62844
Pudu puda papillomavirus type 1	PpuPV1	PpuPV1REF	Pudu	Pudu puda	KT932713
Phocoena spinipinnis Papillomavirus	PsPV1	PsPV1REF	Burmeisters porpoise	Phocoena spinipinnis	AJ238373
Phodopus sungorus papillomavirus type 1	PsuPV1	PsuPV1REF	Siberian Hamster	Phodopus sungorus	HG939559
Rusa alfredi Papillomavirus 1	RalPV1	RalPV1REF	Visayan spotted deer	Rusa alfredi	KT626573
Rousettus aegyptiacus Papillomavirus 1	RaPV1	RaPV1REF	Egyptian rousette fruitbat	Rousettus aegyptiacus	DQ366842
Rhinolophus ferrumequinum papillomavirus type 1	RfPV1	RfPV1REF	Greater horseshoe bat	Rhinolophus ferrumequinum	KC858266
Rattus norvegicus Papillomavirus 1	RnPV1	RnPV1REF	Norwegian rat	Rattus norvegicus	GQ180114
Rattus norvegicus Papillomavirus 2	RnPV2	RnPV2REF	Norwegian rat	Rattus norvegicus	HQ625441
Rattus norvegicus Papillomavirus 3	RnPV3	RnPV3REF	Norwegian rat	Rattus norvegicus	KT945134
Rupicapra rupicapra papillomavirus 1	RrPV1	RrPV1REF	Chamois	Rupicapra rupicapra	KC876045
Rusa timorensis papillomavirus 1	RtiPV1	RtiPV1REF	Javan rusa	Rusa timorensis	KP757765
Rusa timorensis papillomavirus 2	RtiPV2	RtiPV2REF	Javan Rusa	Rusa timorensis	KT852571
Rangifer tarandus Papillomavirus 1	RtPV1	RtPV1REF	Reindeer	Rangifer tarandus	AF443292
Rangifer tarandus papillomavirus 2	RtPV2	RtPV2REF	Reindeer	Rangifer tarandus	KC810012
Sparus aurata Papillomavirus type 1	SaPV1	SaPV1REF	Gilt-head bream	Sparus aurata	KX643372
Serinus canaria papillomavirus 1	ScPV1	ScPV1REF	Atlantic canary	Serinus canaria	MF564196
Sylvilagus floridanus Papillomavirus 1	SfPV1	SfPV1REF	Cottontail rabbit	Sylvilagus floridanus	K02708
Saimiri sciureus papillomavirus 1	SscPV1	SscPV1REF	Common squirrel monkey	Saimiri sciureus	JF304765
Saimiri sciureus papillomavirus 2	SscPV2	SscPV2REF	Common squirrel monkey	Saimiri sciureus	JF304766
Saimiri sciureus papillomavirus 3	SscPV3	SscPV3REF	Common squirrel monkey	Saimiri sciureus	JF304767
Sus scrofa Papillomavirus 1	SsPV1	SsPV1REF	Domestic pig	Sus scrofa	EF395818
Sus scrofa Papillomavirus 2	SsPV2	SsPV2REF	Domestic pig	Sus scrofa	KY817993
Talpa europaea papillomavirus 1	TePV1	TePV1REF	European mole	Talpa europaea	KC460987
Trichechus manatus latirostris Papillomavirus 1	TmPV1	TmPV1REF	Caribbean manatee	Trichechus manatus latirostris	AY609301
Trichechus manatus latirostris Papillomavirus 2	TmPV2	TmPV2REF	Caribbean manatee	Trichechus manatus latirostris	JN709473
Trichechus manatus latirostris Papillomavirus 3	TmPV3	TmPV3REF	Caribbean manatee	Trichechus manatus latirostris	KP205502
Trichechus manatus latirostris Papillomavirus 4	TmPV4	TmPV4REF	Caribbean manatee	Trichechus manatus latirostris	KP205503
Tursiops truncatus Papillomavirus 1	TtPV1	TtPV1REF	Bottlenosed dolphin	Tursiops truncatus	EU240894
Tursiops truncatus Papillomavirus 2	TtPV2	TtPV2REF	Bottlenosed dolphin	Tursiops truncatus	AY956402
Tursiops truncatus Papillomavirus 3	TtPV3	TtPV3REF	Bottlenosed dolphin	Tursiops truncatus	EU240895
Tursiops truncatus papillomavirus 4	TtPV4	TtPV4REF	Bottlenosed dolphin	Tursiops truncatus	JN709469
Tursiops truncatus papillomavirus 5	TtPV5	TtPV5REF	Bottlenosed dolphin	Tursiops truncatus	JN709470
Tursiops truncatus papillomavirus 6	TtPV6	TtPV6REF	Bottlenosed dolphin	Tursiops truncatus	JN709471
Tursiops truncatus papillomavirus 7	TtPV7	TtPV7REF	Bottlenosed dolphin	Tursiops truncatus	JN709472
Tursiops truncatuspapillomavirus 8	TtPV8	TtPV8REF	bottle-nosed dolphin	Tursiops truncatus	MG744508
Tursiops truncatuspapillomavirus 9	TtPV9	TtPV9REF	bottle-nosed dolphin	Tursiops truncatus	MG905161
Ursus maritimus Papillomavirus 1	UmPV1	UmPV1REF	Polar bear	Ursus maritimus	EF536349
Uncia uncia Papillomavirus 1	UuPV1	UuPV1REF	Snow leopard	Uncia uncia	DQ180494
Vulpes vulpes papillomavirus 1	VvPV1	VvPV1REF	Red fox	Vulpes vulpes	KF857586
Zalophus californianus papillomavirus 1	ZcPV1	ZcPV1REF	Sealion	Zalophus californianus	HQ293213
Human papillomavirus type 1	HPV1	HPV1REF	Human	Homo sapiens	V01116
Human papillomavirus type 2	HPV2	HPV2REF	Human	Homo sapiens	X55964
Human papillomavirus type 3	HPV3	HPV3REF	Human	Homo sapiens	X74462
Human papillomavirus type 4	HPV4	HPV4REF	Human	Homo sapiens	X70827
Human papillomavirus type 5	HPV5	HPV5REF	Human	Homo sapiens	M17463
Human papillomavirus type 6	HPV6	HPV6REF	Human	Homo sapiens	X00203
Human papillomavirus type 7	HPV7	HPV7REF	Human	Homo sapiens	X74463
Human papillomavirus type 8	HPV8	HPV8REF	Human	Homo sapiens	M12737
Human papillomavirus type 9	HPV9	HPV9REF	Human	Homo sapiens	X74464
Human papillomavirus type 10	HPV10	HPV10REF	Human	Homo sapiens	X74465
Human papillomavirus type 11	HPV11	HPV11REF	Human	Homo sapiens	M14119
Human papillomavirus type 12	HPV12	HPV12REF	Human	Homo sapiens	X74466
Human papillomavirus type 13	HPV13	HPV13REF	Human	Homo sapiens	X62843
Human papillomavirus type 14	HPV14	HPV14REF	Human	Homo sapiens	X74467
Human papillomavirus type 15	HPV15	HPV15REF	Human	Homo sapiens	X74468
Human papillomavirus type 16	HPV16	HPV16REF	Human	Homo sapiens	K02718
Human papillomavirus type 17	HPV17	HPV17REF	Human	Homo sapiens	X74469
Human papillomavirus type 18	HPV18	HPV18REF	Human	Homo sapiens	X05015
Human papillomavirus type 19	HPV19	HPV19REF	Human	Homo sapiens	X74470
Human papillomavirus type 20	HPV20	HPV20REF	Human	Homo sapiens	U31778
Human papillomavirus type 21	HPV21	HPV21REF	Human	Homo sapiens	U31779
Human papillomavirus type 22	HPV22	HPV22REF	Human	Homo sapiens	U31780
Human papillomavirus type 23	HPV23	HPV23REF	Human	Homo sapiens	U31781
Human papillomavirus type 24	HPV24	HPV24REF	Human	Homo sapiens	U31782
Human papillomavirus type 25	HPV25	HPV25REF	Human	Homo sapiens	X74471
Human papillomavirus type 26	HPV26	HPV26REF	Human	Homo sapiens	X74472
Human papillomavirus type 27	HPV27	HPV27REF	Human	Homo sapiens	X74473
Human papillomavirus type 28	HPV28	HPV28REF	Human	Homo sapiens	U31783
Human papillomavirus type 29	HPV29	HPV29REF	Human	Homo sapiens	U31784
Human papillomavirus type 30	HPV30	HPV30REF	Human	Homo sapiens	X74474
Human papillomavirus type 31	HPV31	HPV31REF	Human	Homo sapiens	J04353
Human papillomavirus type 32	HPV32	HPV32REF	Human	Homo sapiens	X74475
Human papillomavirus type 33	HPV33	HPV33REF	Human	Homo sapiens	M12732
Human papillomavirus type 34	HPV34	HPV34REF	Human	Homo sapiens	X74476
Human papillomavirus type 35	HPV35	HPV35REF	Human	Homo sapiens	X74477
Human papillomavirus type 36	HPV36	HPV36REF	Human	Homo sapiens	U31785
Human papillomavirus type 37	HPV37	HPV37REF	Human	Homo sapiens	U31786
Human papillomavirus type 38	HPV38	HPV38REF	Human	Homo sapiens	U31787
Human papillomavirus type 39	HPV39	HPV39REF	Human	Homo sapiens	M62849
Human papillomavirus type 40	HPV40	HPV40REF	Human	Homo sapiens	X74478
Human papillomavirus type 41	HPV41	HPV41REF	Human	Homo sapiens	X56147
Human papillomavirus type 42	HPV42	HPV42REF	Human	Homo sapiens	M73236
Human papillomavirus type 43	HPV43	HPV43REF	Human	Homo sapiens	AJ620205
Human papillomavirus type 44	HPV44	HPV44REF	Human	Homo sapiens	U31788
Human papillomavirus type 45	HPV45	HPV45REF	Human	Homo sapiens	X74479
Human papillomavirus type 47	HPV47	HPV47REF	Human	Homo sapiens	M32305
Human papillomavirus type 48	HPV48	HPV48REF	Human	Homo sapiens	U31789
Human papillomavirus type 49	HPV49	HPV49REF	Human	Homo sapiens	X74480
Human papillomavirus type 50	HPV50	HPV50REF	Human	Homo sapiens	U31790
Human papillomavirus type 51	HPV51	HPV51REF	Human	Homo sapiens	M62877
Human papillomavirus type 52	HPV52	HPV52REF	Human	Homo sapiens	X74481
Human papillomavirus type 53	HPV53	HPV53REF	Human	Homo sapiens	X74482
Human papillomavirus type 54	HPV54	HPV54REF	Human	Homo sapiens	U37488
Human papillomavirus type 56	HPV56	HPV56REF	Human	Homo sapiens	X74483
Human papillomavirus type 57	HPV57	HPV57REF	Human	Homo sapiens	X55965
Human papillomavirus type 58	HPV58	HPV58REF	Human	Homo sapiens	D90400
Human papillomavirus type 59	HPV59	HPV59REF	Human	Homo sapiens	X77858
Human papillomavirus type 60	HPV60	HPV60REF	Human	Homo sapiens	U31792
Human papillomavirus type 61	HPV61	HPV61REF	Human	Homo sapiens	U31793
Human papillomavirus type 62	HPV62	HPV62REF	Human	Homo sapiens	AY395706
Human papillomavirus type 63	HPV63	HPV63REF	Human	Homo sapiens	X70828
Human papillomavirus type 65	HPV65	HPV65REF	Human	Homo sapiens	X70829
Human papillomavirus type 66	HPV66	HPV66REF	Human	Homo sapiens	U31794
Human papillomavirus type 67	HPV67	HPV67REF	Human	Homo sapiens	D21208
Human papillomavirus type 68	HPV68	HPV68REF	Human	Homo sapiens	DQ080079
Human papillomavirus type 69	HPV69	HPV69REF	Human	Homo sapiens	AB027020
Human papillomavirus type 70	HPV70	HPV70REF	Human	Homo sapiens	U21941
Human papillomavirus type 71	HPV71	HPV71REF	Human	Homo sapiens	AB040456
Human papillomavirus type 72	HPV72	HPV72REF	Human	Homo sapiens	X94164
Human papillomavirus type 73	HPV73	HPV73REF	Human	Homo sapiens	X94165
Human papillomavirus type 74	HPV74	HPV74REF	Human	Homo sapiens	AF436130
Human papillomavirus type 75	HPV75	HPV75REF	Human	Homo sapiens	Y15173
Human papillomavirus type 76	HPV76	HPV76REF	Human	Homo sapiens	Y15174
Human papillomavirus type 77	HPV77	HPV77REF	Human	Homo sapiens	Y15175
Human papillomavirus type 78	HPV78	HPV78REF	Human	Homo sapiens	KC138720
Human papillomavirus type 80	HPV80	HPV80REF	Human	Homo sapiens	Y15176
Human papillomavirus type 81	HPV81	HPV81REF	Human	Homo sapiens	AJ620209
Human papillomavirus type 82	HPV82	HPV82REF	Human	Homo sapiens	AB027021
Human papillomavirus type 83	HPV83	HPV83REF	Human	Homo sapiens	AF151983
Human papillomavirus type 84	HPV84	HPV84REF	Human	Homo sapiens	AF293960
Human papillomavirus type 85	HPV85	HPV85REF	Human	Homo sapiens	AF131950
Human papillomavirus type 86	HPV86	HPV86REF	Human	Homo sapiens	AF349909
Human papillomavirus type 87	HPV87	HPV87REF	Human	Homo sapiens	AJ400628
Human papillomavirus type 88	HPV88	HPV88REF	Human	Homo sapiens	EF467176
Human papillomavirus type 89	HPV89	HPV89REF	Human	Homo sapiens	AF436128
Human papillomavirus type 90	HPV90	HPV90REF	Human	Homo sapiens	AY057438
Human papillomavirus type 91	HPV91	HPV91REF	Human	Homo sapiens	AF419318
Human papillomavirus type 92	HPV92	HPV92REF	Human	Homo sapiens	AF531420
Human papillomavirus type 93	HPV93	HPV93REF	Human	Homo sapiens	AY382778
Human papillomavirus type 94	HPV94	HPV94REF	Human	Homo sapiens	AJ620211
Human papillomavirus type 95	HPV95	HPV95REF	Human	Homo sapiens	AJ620210
Human papillomavirus type 96	HPV96	HPV96REF	Human	Homo sapiens	AY382779
Human papillomavirus type 97	HPV97	HPV97REF	Human	Homo sapiens	DQ080080
Human papillomavirus type 98	HPV98	HPV98REF	Human	Homo sapiens	FM955837
Human papillomavirus type 99	HPV99	HPV99REF	Human	Homo sapiens	FM955838
Human papillomavirus type 100	HPV100	HPV100REF	Human	Homo sapiens	FM955839
Human papillomavirus type 101	HPV101	HPV101REF	Human	Homo sapiens	DQ080081
Human papillomavirus type 102	HPV102	HPV102REF	Human	Homo sapiens	DQ080083
Human papillomavirus type 103	HPV103	HPV103REF	Human	Homo sapiens	DQ080078
Human papillomavirus type 104	HPV104	HPV104REF	Human	Homo sapiens	FM955840
Human papillomavirus type 105	HPV105	HPV105REF	Human	Homo sapiens	FM955841
Human papillomavirus type 106	HPV106	HPV106REF	Human	Homo sapiens	DQ080082
Human papillomavirus type 107	HPV107	HPV107REF	Human	Homo sapiens	EF422221
Human papillomavirus type 108	HPV108	HPV108REF	Human	Homo sapiens	FM212639
Human papillomavirus type 109	HPV109	HPV109REF	Human	Homo sapiens	EU541441
Human papillomavirus type 110	HPV110	HPV110REF	Human	Homo sapiens	EU410348
Human papillomavirus type 111	HPV111	HPV111REF	Human	Homo sapiens	EU410349
Human papillomavirus type 112	HPV112	HPV112REF	Human	Homo sapiens	EU541442
Human papillomavirus type 113	HPV113	HPV113REF	Human	Homo sapiens	FM955842
Human papillomavirus type 114	HPV114	HPV114REF	Human	Homo sapiens	GQ244463
Human papillomavirus type 115	HPV115	HPV115REF	Human	Homo sapiens	FJ947080
Human papillomavirus type 116	HPV116	HPV116REF	Human	Homo sapiens	FJ804072
Human papillomavirus type 117	HPV117	HPV117REF	Human	Homo sapiens	GQ246950
Human papillomavirus type 118	HPV118	HPV118REF	Human	Homo sapiens	GQ246951
Human papillomavirus type 119	HPV119	HPV119REF	Human	Homo sapiens	GQ845441
Human papillomavirus type 120	HPV120	HPV120REF	Human	Homo sapiens	GQ845442
Human papillomavirus type 121	HPV121	HPV121REF	Human	Homo sapiens	GQ845443
Human papillomavirus type 122	HPV122	HPV122REF	Human	Homo sapiens	GQ845444
Human papillomavirus type 123	HPV123	HPV123REF	Human	Homo sapiens	GQ845445
Human papillomavirus type 124	HPV124	HPV124REF	Human	Homo sapiens	GQ845446
Human papillomavirus type 125	HPV125	HPV125REF	Human	Homo sapiens	FN547152
Human papillomavirus type 126	HPV126	HPV126REF	Human	Homo sapiens	AB646346
Human papillomavirus type 127	HPV127	HPV127REF	Human	Homo sapiens	HM011570
Human papillomavirus type 128	HPV128	HPV128REF	Human	Homo sapiens	GU225708
Human papillomavirus type 129	HPV129	HPV129REF	Human	Homo sapiens	GU233853
Human papillomavirus type 130	HPV130	HPV130REF	Human	Homo sapiens	GU117630
Human papillomavirus type 131	HPV131	HPV131REF	Human	Homo sapiens	GU117631
Human papillomavirus type 132	HPV132	HPV132REF	Human	Homo sapiens	GU117632
Human papillomavirus type 133	HPV133	HPV133REF	Human	Homo sapiens	GU117633
Human papillomavirus type 134	HPV134	HPV134REF	Human	Homo sapiens	GU117634
Human papillomavirus type 135	HPV135	HPV135REF	Human	Homo sapiens	HM999987
Human papillomavirus type 136	HPV136	HPV136REF	Human	Homo sapiens	HM999988
Human papillomavirus type 137	HPV137	HPV137REF	Human	Homo sapiens	HM999989
Human papillomavirus type 138	HPV138	HPV138REF	Human	Homo sapiens	HM999990
Human papillomavirus type 139	HPV139	HPV139REF	Human	Homo sapiens	HM999991
Human papillomavirus type 140	HPV140	HPV140REF	Human	Homo sapiens	HM999992
Human papillomavirus type 141	HPV141	HPV141REF	Human	Homo sapiens	HM999993
Human papillomavirus type 142	HPV142	HPV142REF	Human	Homo sapiens	HM999994
Human papillomavirus type 143	HPV143	HPV143REF	Human	Homo sapiens	HM999995
Human papillomavirus type 144	HPV144	HPV144REF	Human	Homo sapiens	HM999996
Human papillomavirus type 145	HPV145	HPV145REF	Human	Homo sapiens	HM999997
Human papillomavirus type 146	HPV146	HPV146REF	Human	Homo sapiens	HM999998
Human papillomavirus type 147	HPV147	HPV147REF	Human	Homo sapiens	HM999999
Human papillomavirus type 148	HPV148	HPV148REF	Human	Homo sapiens	GU129016
Human papillomavirus type 149	HPV149	HPV149REF	Human	Homo sapiens	GU117629
Human papillomavirus type 150	HPV150	HPV150REF	Human	Homo sapiens	FN677755
Human papillomavirus type 151	HPV151	HPV151REF	Human	Homo sapiens	FN677756
Human papillomavirus type 152	HPV152	HPV152REF	Human	Homo sapiens	JF304768
Human papillomavirus type 153	HPV153	HPV153REF	Human	Homo sapiens	JN171845
Human papillomavirus type 154	HPV154	HPV154REF	Human	Homo sapiens	JN211193
Human papillomavirus type 155	HPV155	HPV155REF	Human	Homo sapiens	JF906559
Human papillomavirus type 156	HPV156	HPV156REF	Human	Homo sapiens	JX429973
Human papillomavirus type 157	HPV157	HPV157REF	Human	Homo sapiens	KT698166
Human papillomavirus type 158	HPV158	HPV158REF	Human	Homo sapiens	KT698168
Human papillomavirus type 159	HPV159	HPV159REF	Human	Homo sapiens	HE963025
Human papillomavirus type 160	HPV160	HPV160REF	Human	Homo sapiens	AB745694
Human papillomavirus type 161	HPV161	HPV161REF	Human	Homo sapiens	JX413109
Human papillomavirus type 162	HPV162	HPV162REF	Human	Homo sapiens	JX413108
Human papillomavirus type 163	HPV163	HPV163REF	Human	Homo sapiens	JX413107
Human papillomavirus type 164	HPV164	HPV164REF	Human	Homo sapiens	JX413106
Human papillomavirus type 165	HPV165	HPV165REF	Human	Homo sapiens	JX444072
Human papillomavirus type 166	HPV166	HPV166REF	Human	Homo sapiens	JX413104
Human papillomavirus type 167	HPV167	HPV167REF	Human	Homo sapiens	KC862318
Human papillomavirus type 168	HPV168	HPV168REF	Human	Homo sapiens	KC862317
Human papillomavirus type 169	HPV169	HPV169REF	Human	Homo sapiens	JX413105
Human papillomavirus type 170	HPV170	HPV170REF	Human	Homo sapiens	JX413110
Human papillomavirus type 171	HPV171	HPV171REF	Human	Homo sapiens	KF006398
Human papillomavirus type 172	HPV172	HPV172REF	Human	Homo sapiens	KF006399
Human papillomavirus type 173	HPV173	HPV173REF	Human	Homo sapiens	KF006400
Human papillomavirus type 174	HPV174	HPV174REF	Human	Homo sapiens	HF930491
Human papillomavirus type 175	HPV175	HPV175REF	Human	Homo sapiens	KC108721
Human papillomavirus type 178	HPV178	HPV178REF	Human	Homo sapiens	KJ130020
Human papillomavirus type 179	HPV179	HPV179REF	Human	Homo sapiens	HG421739
Human papillomavirus type 180	HPV180	HPV180REF	Human	Homo sapiens	KC108722
Human papillomavirus type 184	HPV184	HPV184REF	Human	Homo sapiens	HG530535
Human papillomavirus type 187	HPV187	HPV187REF	Human	Homo sapiens	KR816174
Human papillomavirus type 197	HPV197	HPV197REF	Human	Homo sapiens	KM085343
Human papillomavirus type 199	HPV199	HPV199REF	Human	Homo sapiens	KJ913662
Human papillomavirus type 200	HPV200	HPV200REF	Human	Homo sapiens	KP692114
Human papillomavirus type 201	HPV201	HPV201REF	Human	Homo sapiens	KP692115
Human papillomavirus type 202	HPV202	HPV202REF	Human	Homo sapiens	KP692116
Human papillomavirus type 203	HPV203	HPV203REF	Human	Homo sapiens	MG921180
Human papillomavirus type 204	HPV204	HPV204REF	Human	Homo sapiens	KP769769
Human papillomavirus type 205	HPV205	HPV205REF	Human	Homo sapiens	KT698167
Human papillomavirus type 209	HPV209	HPV209REF	Human	Homo sapiens	KY242583
Human papillomavirus type 211	HPV211	HPV211REF	Human	Homo sapiens	MF509816
Human papillomavirus type 212	HPV212	HPV212REF	Human	Homo sapiens	MF509817
Human papillomavirus type 213	HPV213	HPV213REF	Human	Homo sapiens	MF509818
Human papillomavirus type 214	HPV214	HPV214REF	Human	Homo sapiens	MF509819
Human papillomavirus type 215	HPV215	HPV215REF	Human	Homo sapiens	MF509820
Human papillomavirus type 216	HPV216	HPV216REF	Human	Homo sapiens	MF509821
Human papillomavirus type 223	HPV223	HPV223REF	Human	Homo sapiens	MG063749
Human papillomavirus type 225	HPV225	HPV225REF	Human	Homo sapiens	MG520499

## Sheet: Hoja3
Virus	Species Name	PaVE ID	Reference	Genbank ID	NCBI Refseq	Notes
HPV1	Mupapillomavirus 1	HPV1REF	Clad et al., 1982	V01116		Revised	HPV1
HPV2	Alphapapillomavirus 4	HPV2REF	Hirsch-Behnam et al., 1990	X55964	NC_001352		HPV2
HPV3	Alphapapillomavirus 2	HPV3REF	Delius and Hofmann, 1994	X74462			HPV3
HPV4	Gammapapillomavirus 1	HPV4REF	Egawa et al., 1993	X70827	NC_001457		HPV4
HPV5	Betapapillomavirus 1	HPV5REF	Zachow et al., 1987	M17463		Revised	HPV5
HPV6	Alphapapillomavirus 10	HPV6REF	Schwarz et al., 1983	X00203		Revised	HPV6
HPV7	Alphapapillomavirus 8	HPV7REF	Delius and Hofmann, 1994	X74463	NC_001595		HPV7
HPV8	Betapapillomavirus 1	HPV8REF	Fuchs et al., 1986	M12737			HPV8
HPV9	Betapapillomavirus 2	HPV9REF	Delius and Hofmann, 1994	X74464	NC_001596		HPV9
HPV10	Alphapapillomavirus 2	HPV10REF	Delius and Hofmann, 1994	X74465	NC_001576		HPV10
HPV11	Alphapapillomavirus 10	HPV11REF	Dartmann et al., 1986	M14119			HPV11
HPV12	Betapapillomavirus 1	HPV12REF	Delius and Hofmann, 1994	X74466			HPV12
HPV13	Alphapapillomavirus 10	HPV13REF	Van Ranst et al., 1992	X62843			HPV13
HPV14	Betapapillomavirus 1	HPV14REF	Delius and Hofmann, 1994	X74467		Revised	HPV14
HPV15	Betapapillomavirus 2	HPV15REF	Delius and Hofmann, 1994	X74468		Revised	HPV15
HPV16	Alphapapillomavirus 9	HPV16REF	Seedorf et al., 1985	K02718		Revised	HPV16
HPV17	Betapapillomavirus 2	HPV17REF	Delius and Hofmann, 1994	X74469		Revised	HPV17
HPV18	Alphapapillomavirus 7	HPV18REF	Cole and Danos, 1987	X05015		Revised	HPV18
HPV19	Betapapillomavirus 1	HPV19REF	Delius and Hofmann, 1994	X74470			HPV19
HPV20	Betapapillomavirus 1	HPV20REF	Delius, Unpublished	U31778			HPV20
HPV21	Betapapillomavirus 1	HPV21REF	Delius, Unpublished	U31779			HPV21
HPV22	Betapapillomavirus 2	HPV22REF	Delius, Unpublished	U31780			HPV22
HPV23	Betapapillomavirus 2	HPV23REF	Delius, Unpublished	U31781			HPV23
HPV24	Betapapillomavirus 1	HPV24REF	Kremsdorf et al., 1984	U31782			HPV24
HPV25	Betapapillomavirus 1	HPV25REF	Delius and Hofmann, 1994	X74471			HPV25
HPV26	Alphapapillomavirus 5	HPV26REF	Delius and Hofmann, 1994	X74472	NC_001583		HPV26
HPV27	Alphapapillomavirus 4	HPV27REF	Delius and Hofmann, 1994	X74473			HPV27
HPV28	Alphapapillomavirus 2	HPV28REF	Delius, Unpublished	U31783			HPV28
HPV29	Alphapapillomavirus 2	HPV29REF	Delius, Unpublished	U31784			HPV29
HPV30	Alphapapillomavirus 6	HPV30REF	Delius and Hofmann, 1994	X74474			HPV30
HPV31	Alphapapillomavirus 9	HPV31REF	Goldsborough et al., 1989	J04353			HPV31
HPV32	Alphapapillomavirus 1	HPV32REF	Delius and Hofmann, 1994	X74475	NC_001586		HPV32
HPV33	Alphapapillomavirus 9	HPV33REF	Cole and Streeck, 1986	M12732			HPV33
HPV34	Alphapapillomavirus 11	HPV34REF	Delius and Hofmann, 1994	X74476	NC_001587		HPV34
HPV35	Alphapapillomavirus 9	HPV35REF	Delius and Hofmann, 1994	X74477			HPV35
HPV36	Betapapillomavirus 1	HPV36REF	Delius, Unpublished	U31785			HPV36
HPV37	Betapapillomavirus 2	HPV37REF	Delius, Unpublished	U31786			HPV37
HPV38	Betapapillomavirus 2	HPV38REF	Delius, Unpublished	U31787			HPV38
HPV39	Alphapapillomavirus 7	HPV39REF	Volpers and Streeck, 1991	M62849			HPV39
HPV40	Alphapapillomavirus 8	HPV40REF	Delius and Hofmann, 1994	X74478			HPV40
HPV41	Nupapillomavirus 1	HPV41REF	Hirt et al., 1991	X56147	NC_001354		HPV41
HPV42	Alphapapillomavirus 1	HPV42REF	Philipp et al., 1992	M73236			HPV42
HPV43	Alphapapillomavirus 8	HPV43REF	Lorincz et al., 1989	AJ620205			HPV43
HPV44	Alphapapillomavirus 10	HPV44REF	Delius, Unpublished	U31788			HPV44
HPV45	Alphapapillomavirus 7	HPV45REF	Delius and Hofmann, 1994	X74479			HPV45
HPV47	Betapapillomavirus 1	HPV47REF	Kiyono et al., 1990	M32305			HPV47
HPV48	Gammapapillomavirus 2	HPV48REF	Muller et al., 1989	U31789	NC_001690		HPV48
HPV49	Betapapillomavirus 3	HPV49REF	Delius and Hofmann, 1994	X74480	NC_001591		HPV49
HPV50	Gammapapillomavirus 3	HPV50REF	Favre et al., 1989	U31790	NC_001691		HPV50
HPV51	Alphapapillomavirus 5	HPV51REF	Lungu et al., 1991	M62877			HPV51
HPV52	Alphapapillomavirus 9	HPV52REF	Delius and Hofmann, 1994	X74481			HPV52
HPV53	Alphapapillomavirus 6	HPV53REF	Delius and Hofmann, 1994	X74482	NC_001593	Revised	HPV53
HPV54	Alphapapillomavirus 13	HPV54REF	Delius, Unpublished	U37488	NC_001676		HPV54
HPV56	Alphapapillomavirus 6	HPV56REF	Delius and Hofmann, 1994	X74483		Revised	HPV56
HPV57	Alphapapillomavirus 4	HPV57REF	Hirsch-Behnam et al., 1990	X55965			HPV57
HPV58	Alphapapillomavirus 9	HPV58REF	Kirii et al., 1991	D90400			HPV58
HPV59	Alphapapillomavirus 7	HPV59REF	Rho et al., 1994	X77858		Revised	HPV59
HPV60	Gammapapillomavirus 4	HPV60REF	Matsukura et al., 1992	U31792	NC_001693		HPV60
HPV61	Alphapapillomavirus 3	HPV61REF	Delius, Unpublished	U31793	NC_001694		HPV61
HPV62	Alphapapillomavirus 3	HPV62REF	Fu et al., 2004	AY395706			HPV62
HPV63	Mupapillomavirus 2	HPV63REF	Egawa et al., 1993	X70828	NC_001458		HPV63
HPV65	Gammapapillomavirus 1	HPV65REF	Egawa et al., 1993	X70829			HPV65
HPV66	Alphapapillomavirus 6	HPV66REF	Delius, Unpublished	U31794			HPV66
HPV67	Alphapapillomavirus 9	HPV67REF	Kirii and Matsukura, 1998	D21208			HPV67
HPV68	Alphapapillomavirus 7	HPV68REF	Narechania et al., 2005	DQ080079			HPV68
HPV69	Alphapapillomavirus 5	HPV69REF	Kino et al., 2000	AB027020			HPV69
HPV70	Alphapapillomavirus 7	HPV70REF	Forslund and Hansson, 1996	U21941			HPV70
HPV71	Alphapapillomavirus 14	HPV71REF	Matsukura and Sugase, 2001	AB040456		Revised	HPV71
HPV72	Alphapapillomavirus 3	HPV72REF	Volter et al., 1996	X94164		Revised	HPV72
HPV73	Alphapapillomavirus 11	HPV73REF	Volter et al., 1996	X94165			HPV73
HPV74	Alphapapillomavirus 10	HPV74REF	Terai and Burk, Unpublished	AF436130			HPV74
HPV75	Betapapillomavirus 3	HPV75REF	Delius et al., 1998	Y15173			HPV75
HPV76	Betapapillomavirus 3	HPV76REF	Delius et al., 1998	Y15174			HPV76
HPV77	Alphapapillomavirus 2	HPV77REF	Delius et al., 1998	Y15175			HPV77
HPV78	Alphapapillomavirus 2	HPV78REF	Silling et al., Unpublished	KC138720			HPV78
HPV80	Betapapillomavirus 2	HPV80REF	Delius et al., 1998	Y15176			HPV80
HPV81	Alphapapillomavirus 3	HPV81REF	Matsukura and Sugase, 2001	AJ620209			HPV81
HPV82	Alphapapillomavirus 5	HPV82REF	Kino et al., 2000	AB027021		Revised	HPV82
HPV83	Alphapapillomavirus 3	HPV83REF	Brown et al., 1999	AF151983			HPV83
HPV84	Alphapapillomavirus 3	HPV84REF	Terai and Burk, 2001	AF293960			HPV84
HPV85	Alphapapillomavirus 7	HPV85REF	Chow and Leong, 1999	AF131950			HPV85
HPV86	Alphapapillomavirus 3	HPV86REF	Terai and Burk, 2001	AF349909			HPV86
HPV87	Alphapapillomavirus 3	HPV87REF	Menzo et al., 2001	AJ400628		Revised	HPV87
HPV88	Gammapapillomavirus 5	HPV88REF	Kullander et al., 2008	EF467176	NC_010329		HPV88
HPV89	Alphapapillomavirus 3	HPV89REF	Terai and Burk, 2002	AF436128		Revised	HPV89
HPV90	Alphapapillomavirus 14	HPV90REF	Terai and Burk, 2002	AY057438	NC_004104		HPV90
HPV91	Alphapapillomavirus 8	HPV91REF	Terai and Burk, 2002	AF419318			HPV91
HPV92	Betapapillomavirus 4	HPV92REF	Forslund et al., 2003	AF531420	NC_004500		HPV92
HPV93	Betapapillomavirus 1	HPV93REF	Vasiljevic et al., 2007	AY382778			HPV93
HPV94	Alphapapillomavirus 2	HPV94REF	de Villiers et al., 1997	AJ620211			HPV94
HPV95	Gammapapillomavirus 1	HPV95REF	Egawa et al, 2005	AJ620210			HPV95
HPV96	Betapapillomavirus 5	HPV96REF	Vasiljevic et al., 2007	AY382779	NC_005134		HPV96
HPV97	Alphapapillomavirus 7	HPV97REF	Chen and Burk, 2007	DQ080080			HPV97
HPV98	Betapapillomavirus 1	HPV98REF	de Villiers et al., 2009	FM955837			HPV98
HPV99	Betapapillomavirus 1	HPV99REF	de Villiers et al., 2009	FM955838			HPV99
HPV100	Betapapillomavirus 2	HPV100REF	de Villiers et al., 2009	FM955839			HPV100
HPV101	Gammapapillomavirus 6	HPV101REF	Chen et al., 2007	DQ080081	NC_008189		HPV101
HPV102	Alphapapillomavirus 3	HPV102REF	Narechania et al., 2005	DQ080083			HPV102
HPV103	Gammapapillomavirus 6	HPV103REF	Chen et al., 2007	DQ080078	NC_008188		HPV103
HPV104	Betapapillomavirus 2	HPV104REF	de Villiers et al., 2009	FM955840			HPV104
HPV105	Betapapillomavirus 1	HPV105REF	de Villiers et al., 2009	FM955841			HPV105
HPV106	Alphapapillomavirus 14	HPV106REF	Narechania et al., 2005	DQ080082			HPV106
HPV107	Betapapillomavirus 2	HPV107REF	Vasiljevic et al., 2008	EF422221			HPV107
HPV108	Gammapapillomavirus 6	HPV108REF	Nobre et al., 2009	FM212639	NC_012213	Revised	HPV108
HPV109	Gammapapillomavirus 7	HPV109REF	Ekstrom et al., 2010	EU541441	NC_012485		HPV109
HPV110	Betapapillomavirus 2	HPV110REF	Vasiljevic et al., 2008	EU410348			HPV110
HPV111	Betapapillomavirus 2	HPV111REF	Vasiljevic et al., 2008	EU410349		Revised	HPV111
HPV112	Gammapapillomavirus 8	HPV112REF	Ekstrom et al., 2010	EU541442	NC_012486		HPV112
HPV113	Betapapillomavirus 2	HPV113REF	de Villiers et al., 2009	FM955842			HPV113
HPV114	Alphapapillomavirus 3	HPV114REF	Ekstrom et al., 2010	GQ244463		Revised	HPV114
HPV115	Betapapillomavirus 3	HPV115REF	Chouhy et al., 2010	FJ947080			HPV115
HPV116	Gammapapillomavirus 9	HPV116REF	Li et al., 2009	FJ804072	NC_013035		HPV116
HPV117	Alphapapillomavirus 2	HPV117REF	Kohler et al., 2010	GQ246950			HPV117
HPV118	Betapapillomavirus 1	HPV118REF	Bernard et al., 2010	GQ246951			HPV118
HPV119	Gammapapillomavirus 8	HPV119REF	Bernard et al., 2010	GQ845441			HPV119
HPV120	Betapapillomavirus 2	HPV120REF	Bernard et al., 2010	GQ845442			HPV120
HPV121	Gammapapillomavirus 10	HPV121REF	Bernard et al., 2010	GQ845443	NC_014185		HPV121
HPV122	Betapapillomavirus 2	HPV122REF	Bernard et al., 2010	GQ845444			HPV122
HPV123	Gammapapillomavirus 7	HPV123REF	Bernard et al., 2010	GQ845445			HPV123
HPV124	Betapapillomavirus 1	HPV124REF	Bernard et al., 2010	GQ845446			HPV124
HPV125	Alphapapillomavirus 2	HPV125REF	Kovanda et al., 2011	FN547152			HPV125
HPV126	Gammapapillomavirus 11	HPV126REF	Egawa et al, 2012	AB646346	NC_016157		HPV126
HPV127	Gammapapillomavirus 12	HPV127REF	Schowalter et al., 2010	HM011570	NC_014469		HPV127
HPV128	Gammapapillomavirus 13	HPV128REF	Kohler et al, 2011	GU225708	NC_014952		HPV128
HPV129	Gammapapillomavirus 9	HPV129REF	Kohler et al, 2011	GU233853	NC_014953		HPV129
HPV130	Gammapapillomavirus 10	HPV130REF	Kohler et al, 2011	GU117630			HPV130
HPV131	Gammapapillomavirus 14	HPV131REF	Kohler et al, 2011	GU117631	NC_014954		HPV131
HPV132	Gammapapillomavirus 12	HPV132REF	Kohler et al, 2011	GU117632	NC_014955		HPV132
HPV133	Gammapapillomavirus 10	HPV133REF	Kohler et al, 2011	GU117633			HPV133
HPV134	Gammapapillomavirus 7	HPV134REF	Kohler et al, 2011	GU117634	NC_014956		HPV134
HPV135	Gammapapillomavirus 15	HPV135REF	Bottalico et al., 2011	HM999987	NC_017993		HPV135
HPV136	Gammapapillomavirus 11	HPV136REF	Bottalico et al., 2011	HM999988	NC_017994		HPV136
HPV137	Gammapapillomavirus 16	HPV137REF	Bottalico et al., 2011	HM999989	NC_017995		HPV137
HPV138	Gammapapillomavirus 7	HPV138REF	Chen et al., Unpublished	HM999990			HPV138
HPV139	Gammapapillomavirus 7	HPV139REF	Chen et al., Unpublished	HM999991			HPV139
HPV140	Gammapapillomavirus 11	HPV140REF	Bottalico et al., 2011	HM999992	NC_017996		HPV140
HPV141	Gammapapillomavirus 11	HPV141REF	Bottalico et al., 2011	HM999993			HPV141
HPV142	Gammapapillomavirus 10	HPV142REF	Chen et al., Unpublished	HM999994			HPV142
HPV143	Betapapillomavirus 1	HPV143REF	Bottalico et al., 2011	HM999995			HPV143
HPV144	Gammapapillomavirus 17	HPV144REF	Bottalico et al., 2011	HM999996	NC_017997		HPV144
HPV145	Betapapillomavirus 2	HPV145REF	Bottalico et al., 2011	HM999997			HPV145
HPV146	Gammapapillomavirus 15	HPV146REF	Chen et al., Unpublished	HM999998			HPV146
HPV147	Gammapapillomavirus 8	HPV147REF	Chen et al., Unpublished	HM999999			HPV147
HPV148	Gammapapillomavirus 12	HPV148REF	Kohler et al, 2011	GU129016			HPV148
HPV149	Gammapapillomavirus 7	HPV149REF	Kohler et al, 2011	GU117629			HPV149
HPV150	Betapapillomavirus 5	HPV150REF	Kovanda et al, 2011	FN677755			HPV150
HPV151	Betapapillomavirus 2	HPV151REF	Kovanda et al, 2011	FN677756			HPV151
HPV152	Betapapillomavirus 1	HPV152REF	Chen et al., Unpublished	JF304768			HPV152
HPV153	Gammapapillomavirus 13	HPV153REF	Sturegard et al, 2013	JN171845			HPV153
HPV154	Gammapapillomavirus 11	HPV154REF	Ure and Forslund, 2014	JN211193	NC_021483		HPV154
HPV155	Gammapapillomavirus 7	HPV155REF	Bzhalava et al, 2013	JF906559			HPV155
HPV156	Gammapapillomavirus 18	HPV156REF	Chouhy et al, 2013	JX429973			HPV156
HPV157	Gammapapillomavirus	HPV157REF	Bolatti et al, 2016	KT698166		Classification Pending Approval by the ICTV	HPV157
HPV158	Gammapapillomavirus	HPV158REF	Bolatti et al, 2016	KT698168		Classification Pending Approval by the ICTV	HPV158
HPV159	Betapapillomavirus 2	HPV159REF	Kocjan et al, 2013	HE963025			HPV159
HPV160	Alphapapillomavirus 2	HPV160REF	Mitsuishi et al, 2013	AB745694			HPV160
HPV161	Gammapapillomavirus 19	HPV161REF	Li et al., 2012	JX413109			HPV161
HPV162	Gammapapillomavirus 19	HPV162REF	Li et al., 2012	JX413108			HPV162
HPV163	Gammapapillomavirus 20	HPV163REF	Li et al., 2012	JX413107			HPV163
HPV164	Gammapapillomavirus 8	HPV164REF	Li et al., 2012	JX413106			HPV164
HPV165	Gammapapillomavirus 12	HPV165REF	Li et al., 2012	JX444072		Revised	HPV165
HPV166	Gammapapillomavirus 19	HPV166REF	Li et al., 2012	JX413104	NC_019023		HPV166
HPV167	Gammapapillomavirus 21	HPV167REF	Li et al., 2013	KC862318	NC_022892		HPV167
HPV168	Gammapapillomavirus 8	HPV168REF	Li et al., 2013	KC862317			HPV168
HPV169	Gammapapillomavirus 11	HPV169REF	Li et al., 2012	JX413105			HPV169
HPV170	Gammapapillomavirus 7	HPV170REF	Li et al., 2012	JX413110			HPV170
HPV171	Gammapapillomavirus 11	HPV171REF	Martin et al, 2013	KF006398			HPV171
HPV172	Gammapapillomavirus 22	HPV172REF	Martin et al, 2013	KF006399			HPV172
HPV173	Gammapapillomavirus 1	HPV173REF	Martin et al, 2013	KF006400			HPV173
HPV174	Betapapillomavirus 2	HPV174REF	Kocjan et al, 2013	HF930491			HPV174
HPV175	Gammapapillomavirus 23	HPV175REF	Johansson et al., 2013	KC108721			HPV175
HPV178	Gammapapillomavirus 24	HPV178REF	Johansson and Forslund, 2014	KJ130020	NC_023891		HPV178
HPV179	Gammapapillomavirus 15	HPV179REF	Hosnjak et al, 2015	HG421739	NC_022095		HPV179
HPV180	Gammapapillomavirus 10	HPV180REF	Johansson et al., 2013	KC108722			HPV180
HPV184	Gammapapillomavirus 25	HPV184REF	Hosnjak et al, 2015	HG530535			HPV184
HPV187	Gammapapillomavirus 26	HPV187REF	Chen et al., Unpublished	KR816174			HPV187
HPV197	Gammapapillomavirus 24	HPV197REF	Arroyo et al., 2014	KM085343			HPV197
HPV199	Gammapapillomavirus 12	HPV199REF	Ostbrenk et al., 2015	KJ913662			HPV199
HPV200	Gammapapillomavirus 2	HPV200REF	Arroyo et al., 2015	KP692114			HPV200
HPV201	Gammapapillomavirus 27	HPV201REF	Arroyo et al., 2015	KP692115	NC_027528		HPV201
HPV202	Gammapapillomavirus 11	HPV202REF	Arroyo et al., 2015	KP692116			HPV202
HPV203	Gammapapillomavirus	HPV203REF	Arroyo et al., Unpublished	MG921180			HPV203
HPV204	Mupapillomavirus 3	HPV204REF	Kocjan et al, 2015	KP769769			HPV204
HPV205	Gammapapillomavirus	HPV205REF	Bolatti et al, 2016	KT698167		Classification Pending Approval by the ICTV	HPV205
HPV209	Betapapillomavirus	HPV209REF	Bolatti et al., 2017	KY242583		Classification Pending Approval by the ICTV	HPV209
HPV211	Gammapapillomavirus	HPV211REF	Murahwa et al, 2019	MF509816		Classification Pending Approval by the ICTV	HPV211
HPV212	Gammapapillomavirus	HPV212REF	Murahwa et al, 2019	MF509817		Classification Pending Approval by the ICTV	HPV212
HPV213	Gammapapillomavirus	HPV213REF	Murahwa et al, 2019	MF509818		Classification Pending Approval by the ICTV	HPV213
HPV214	Gammapapillomavirus	HPV214REF	Murahwa et al, 2019	MF509819		Classification Pending Approval by the ICTV	HPV214
HPV215	Gammapapillomavirus	HPV215REF	Murahwa et al, 2019	MF509820		Classification Pending Approval by the ICTV	HPV215
HPV216	Gammapapillomavirus	HPV216REF	Murahwa et al, 2019	MF509821		Classification Pending Approval by the ICTV	HPV216
HPV223	Gammapapillomavirus	HPV223REF	Dutta et al., Unpublished	MG063749		Classification Pending Approval by the ICTV	HPV223
HPV225	Gammapapillomavirus	HPV225REF	Dutta et al., Unpublished	MG520499		Classification Pending Approval by the ICTV	HPV225
