# Supplementary material for: A Preliminary Study of the Virome of the South American Free-Tailed Bats (Tadarida brasiliensis) and Identification of Two Novel Mammalian Viruses
Source: Viruses. 2020 Apr 9;12(4):422. doi: 10.3390/v12040422 (PMC7232368; doi:10.3390/v12040422)
Supplement: Supplementary file 1 [file viruses-12-00422-s001.zip › Table S3.xlsx]

## Sheet: Hoja1
Papillomaviridae			HOST						Reference
ID	Genus	Genbank ID	Common name	Scientific name	Family	Distribution	Source of PV isolation	Collection Site
EhPV1	Dyoupsilon-PV	JX123128	Straw-colored fruit bat	Eidolon helvum	‎Pteropodidae	Old World	Hair follicles	Leibniz Institute for Zoo and Wildlife Research, Germany	Garcia-Perez et al., 2013
EhPV2	Psi-PV	KX276957	Straw-colored fruit bat	Eidolon helvum	‎Pteropodidae	Old World	feces	Lysoka, Muyuka and Limbe, Cameroon	Yinda et al., 2016
EhPV3	Psi-PV	KX276956	Straw-colored fruit bat	Eidolon helvum	‎Pteropodidae	Old World	feces	Lysoka, Muyuka and Limbe, Cameroon	Yinda et al., 2016
EsPV1	Dyopsi-PV	KC858263	Serotine bat	Eptesicus serotinus	Vespertilionidae	Old World	healthy mucosa	Pais Vasco, Spain	Garcia-Perez et al., 2014
EsPV2	Dyoomega-PV	KC858264	Serotine bat	Eptesicus serotinus	Vespertilionidae	Old World	healthy mucosa	Pais Vasco, Spain	Garcia-Perez et al., 2014
EsPV3	Dyopsi-PV	KC858265	Serotine bat	Eptesicus serotinus	Vespertilionidae	Old World	healthy mucosa	Pais Vasco, Spain	Garcia-Perez et al., 2014
MMoPV1	Unclassified	KX812447	Velvety free-tailed bat	Molossus molossus	Molossidae	New World	feces	Paracou and Saut Athanase, French Guiana	Salmier et al., 2017
MscPV1	Unclassified	JQ814848	Common bent-wing bat	Miniopterus schreibersii	Vespertilionidae	Old World	feces	Hainan, China	Wu et al., 2012
MscPV2	Dyotau-PV	JQ692938	Common bent-wing bat	Miniopterus schreibersii	Vespertilionidae	Old World	healthy mucosa	Hong Kong Special Administrative Region	Tse et al., 2012
MrPV1	Unclassified	JQ814847	Ricketts big-footed bat	Myotis ricketti	Vespertilionidae	Old World	feces	Beijing and Jiangxi, China	Wu et al., 2012
RaPV1	Psi-PV	DQ366842	Egyptian rousette fruitbat	Rousettus aegyptiacus	‎Pteropodidae	Old World	basosquamous carcinoma	Organization for Bat Conservation, Bloomfield Hills USA	Rector et al., 2006
RfPV1	Treisdelta-PV	KC858266	Greater horseshoe bat	Rhinolophus ferrumequinum	Rhinolophidae	Old World	healthy mucosa	Pais Vasco, Spain	Garcia-Perez et al., 2014
TbraPV1	Unclassified	MN329804	Free-tailed bat	Tadarida brasiliensis	Molossidae	New World	healthy mucosa	Rosario city, Argentina	This study
Genomoviridae			HOST						Reference
Species	Genus	Prototype Sequence Genbank ID	Common name	Scientific name	Family	Distribution	Source of PV isolation	Collection Site
Miniopterus associated gemycircularvirus 1	Gemycircularvirus	KJ641719	eastern bent-wing bat	Miniopterus fuliginosus	Vespertilionidae	Old World	Pharyngeal and rectal swabs	China	Wu et al., 2016
Pteropus associated gemycircularvirus 1	Gemycircularvirus	KT732804	Pacific flying fox	Pteropus tonganus	Pteropodidae	Old World	feces	Tonga	Male et al., 2016
Pteropus associated gemycircularvirus 2	Gemycircularvirus	KT732792	Pacific flying fox	Pteropus tonganus	Pteropodidae	Old World	feces	Tonga	Male et al., 2016
Pteropus associated gemycircularvirus 3	Gemycircularvirus	KT732797	Pacific flying fox	Pteropus tonganus	Pteropodidae	Old World	feces	Tonga	Male et al., 2016
Pteropus associated gemycircularvirus 4	Gemycircularvirus	KT732814	Pacific flying fox	Pteropus tonganus	Pteropodidae	Old World	feces	Tonga	Male et al., 2016
Pteropus associated gemycircularvirus 5	Gemycircularvirus	KT732801	Pacific flying fox	Pteropus tonganus	Pteropodidae	Old World	feces	Tonga	Male et al., 2016
Pteropus associated gemycircularvirus 6	Gemycircularvirus	KT732796	Pacific flying fox	Pteropus tonganus	Pteropodidae	Old World	feces	Tonga	Male et al., 2016
Pteropus associated gemycircularvirus 7	Gemycircularvirus	KT732807	Pacific flying fox	Pteropus tonganus	Pteropodidae	Old World	feces	Tonga	Male et al., 2016
Pteropus associated gemycircularvirus 8	Gemycircularvirus	KT732806	Pacific flying fox	Pteropus tonganus	Pteropodidae	Old World	feces	Tonga	Male et al., 2016
Pteropus associated gemycircularvirus 9	Gemycircularvirus	KT732795	Pacific flying fox	Pteropus tonganus	Pteropodidae	Old World	feces	Tonga	Male et al., 2016
Pteropus associated gemycircularvirus 10	Gemycircularvirus	KT732794	Pacific flying fox	Pteropus tonganus	Pteropodidae	Old World	feces	Tonga	Male et al., 2016
Vespertilionid-associated gemycircularvirus	Gemycircularvirus	KY302866 KY302867	Soprano pipistrelle Brown long‐eared bat	Pipistrellus pygmaeus Plecotus auritus	Vespertilionidae	Old World	feces	Hungary	Kemenesi et al., 2018
Pteropus associated gemygorvirus 1	Gemygorvirus	KT732790	Pacific flying fox	Pteropus tonganus	Pteropodidae	Old World	feces	Tonga	Male et al., 2016
Pteropus associated gemykibivirus 1	Gemykibivirus	KT732813	Pacific flying fox	Pteropus tonganus	Pteropodidae	Old World	feces	Tonga	Male et al., 2016
Rhinolophus associated gemykibivirus 1	Gemykibivirus	KJ641737	Lesser Horseshoe Bat	Rhinolophus hipposideros	Rhinolophidae	Old World	Pharyngeal and rectal swabs	China	Wu et al., 2016
Rhinolophus associated gemykibivirus 2	Gemykibivirus	KJ641726	Greater horseshoe bat	Rhinolophus ferrumequinum	Rhinolophidae	Old World	Pharyngeal and rectal swabs	China	Wu et al., 2016
Tadarida brasiliensis gemykibivirus 1	Gemykibivirus	MN329805	Free-tailed bat	Tadarida brasiliensis	Molossidae	New World	healthy mucosa	Rosario city, Argentina	This study
Pteropus associated gemykolovirus 1	Gemykolovirus	KT732798	Pacific flying fox	Pteropus tonganus	Pteropodidae	Old World	feces	Tonga	Male et al., 2016
Pteropus associated gemykolovirus 2	Gemykolovirus	KT732799	Pacific flying fox	Pteropus tonganus	Pteropodidae	Old World	feces	Tonga	Male et al., 2016
Pteropus associated gemykolovirus 3	Gemykolovirus	KT732800	Pacific flying fox	Pteropus tonganus	Pteropodidae	Old World	feces	Tonga	Male et al., 2016
