# Supplementary material for: A Preliminary Study of the Virome of the South American Free-Tailed Bats (Tadarida brasiliensis) and Identification of Two Novel Mammalian Viruses
Source: Viruses. 2020 Apr 9;12(4):422. doi: 10.3390/v12040422 (PMC7232368; doi:10.3390/v12040422)
Supplement: Supplementary file 1 [file viruses-12-00422-s001.zip › Table S4.xlsx]

## Sheet: Hoja1
Most similar virus assigned to reads	Closest Taxonomical Classification	Read-pairs (n)	Contigs (n)
Sinorhizobium phage PBC5	unassigned Caudovirales	1	0
Prochlorococcus phage Syn1	unassigned Caudovirales	1	0
Prochlorococcus Syn33	unassigned Caudovirales	1	0
Staphylococcus phage PT1028	unclassified dsDNA phages	1	0
Vibrio phage douglas 12A4	unclassified dsDNA phages	1	0
Vibrio phage Helene 12B3	unclassified dsDNA phages	1	0
Vibrio phage PWH3a-P1	unclassified dsDNA phages	1	0
Vibrio phage VBM1	unclassified dsDNA phages	1	0
Clostridium phage phiCT9441A	unclassified dsDNA phages	1	0
Pandoravirus salinus	dsDNA viruses	7	2
Halovirus HGTV-1	dsDNA viruses	11	2
Halovirus HCTV-1	dsDNA viruses	1	1
Pandoravirus dulcis	dsDNA viruses	4	1
Sulfolobales virus YNP1	dsDNA viruses	2	0
Osteococcus lucimarinus virus OlV5	dsDNA viruses	1	0
Pacmanvirus A23	unclassified viruses and virophages	46	4
Molivirus sibericum	unclassified viruses and virophages	1	0
Yellowstone Lake virophage 6	unclassified viruses and virophages	4	0
Aeropyrum pernix spindle-shaped virus 1	unclassified viruses and virophages	0	0
Shahe yuevirus-like virus 1	unclassified RNA viruses	3	0
Changjiang picorna-like virus 4	unclassified RNA viruses	1	0
Hubei picorna-like virus 29	unclassified RNA viruses	1	0
Shahe picorna-like virus 11	unclassified RNA viruses	1	0
Wenzhou picorna-like virus 40	unclassified RNA viruses	1	0
Wenzhou picorna-like virus 54	unclassified RNA viruses	1	0
Shayang Fly Virus 1	unclassified -ssRNA viruses	1	0
Xinzhou spider virus 2	unclassified +ssRNA viruses	1	0
Total		96	10
